# Supplementary material for: Increased frequency of single base substitutions in a population of transcripts expressed in cancer cells
Source: BMC Cancer. 2012 Nov 8;12:509. doi: 10.1186/1471-2407-12-509 (PMC3522053; doi:10.1186/1471-2407-12-509)
Supplement: Additional file 3 — L-SAGE and Tag-seq experiment sizes (sequencing effort). [file 1471-2407-12-509-S3.xlsx]

## Sheet: L-SAGE and Tag-seq exp. sizes
GEO Accession	Method	total_ET	unique	Phenotype	Experiment title	Cells
GSM384043	Long-SAGE	16808	9174	Cancer	LSAGE_Bone_marrow_AML_FS_CD34+CD38+	Bone marrow
GSM384121	Long-SAGE	21520	10258	Healthy	LSAGE_Pancreas_normal_B_1	Pancreas
GSM384061	Long-SAGE	21840	11067	Cancer	LSAGE_Breast_carcinoma_B_CT15_IDC	Breast
GSM384049	Long-SAGE	26381	13780	Cancer	LSAGE_Brain_glioblastoma_CL_stem_cells	Brain
GSM384048	Long-SAGE	28166	14529	Cancer	LSAGE_Brain_glioblastoma_CL_4d	Brain
GSM384047	Long-SAGE	29873	14725	Cancer	LSAGE_Brain_glioblastoma_CL_28d	Brain
GSM384150	Long-SAGE	34399	19419	Cancer	LSAGE_White_Blood_Cells_breast_carcinoma_associated_CD45	White blood cells
GSM384116	Long-SAGE	36256	18338	Cancer	LSAGE_Lung_adenocarcinoma_B_1	Lung
GSM384065	Long-SAGE	39361	15022	Cancer	LSAGE_Breast_carcinoma_epithelium_CD24	Breast
GSM384076	Long-SAGE	41430	20293	Healthy	LSAGE_Breast_normal_epithelium_CD24	Breast
GSM384077	Long-SAGE	41551	16376	Healthy	LSAGE_Breast_normal_epithelium_CD24	Breast
GSM384054	Long-SAGE	41773	20528	Healthy	LSAGE_Brain_normal_substantia_nigra_B_1	Brain
GSM384115	Long-SAGE	48905	22907	Healthy	LSAGE_Kidney_Glomeruli_Normal_B_bjballer1	Kidney
GSM384067	Long-SAGE	50132	20964	Cancer	LSAGE_Breast_carcinoma_epithelium_CD24	Breast
GSM384160	Long-SAGE	50297	20868	Healthy	LSAGE_White_Blood_Cells_plaque_macrophage_normal_AP_P2	White blood cells
GSM384087	Long-SAGE	50485	21492	Healthy	LSAGE_Breast_normal_stroma_B_IDC8	Breast
GSM384060	Long-SAGE	50701	21442	Cancer	LSAGE_Breast_carcinoma_B_BWHT18_DCIS	Breast
GSM384153	Long-SAGE	51634	23273	Healthy	LSAGE_White_Blood_Cells_monocyte_depleted_mononuclear_cells_normal_AP_P1	White blood cells		NB: DGE (Digital Gene Expression) is a synonym of Tag-seq
GSM384151	Long-SAGE	51872	23182	Healthy	LSAGE_White_Blood_Cells_lung_macrophage_normal_AP_L1	White blood cells
GSM384069	Long-SAGE	52342	20556	Cancer	LSAGE_Breast_carcinoma_epithelium_CD44	Breast
GSM384068	Long-SAGE	52478	19859	Cancer	LSAGE_Breast_carcinoma_epithelium_CD44	Breast
GSM384070	Long-SAGE	52781	22034	Cancer	LSAGE_Breast_carcinoma_epithelium_PROCR	Breast
GSM384152	Long-SAGE	53795	23889	Healthy	LSAGE_White_Blood_Cells_monocyte_depleted_mononuclear_cells_normal_AP_A1	White blood cells
GSM384071	Long-SAGE	54080	21420	Cancer	LSAGE_Breast_carcinoma_epithelium_PROCR	Breast
GSM384158	Long-SAGE	54426	21922	Healthy	LSAGE_White_Blood_Cells_monocytes_normal_AP_P2	White blood cells
GSM384086	Long-SAGE	55516	22910	Healthy	LSAGE_Breast_normal_myoepithelium_CL_HME50	Breast
GSM384075	Long-SAGE	55688	26736	Cancer	LSAGE_Breast_fibroadenoma_MD	Breast
GSM384079	Long-SAGE	56008	23843	Healthy	LSAGE_Breast_normal_epithelium_CD44	Breast
GSM384058	Long-SAGE	57049	27342	Cancer	LSAGE_Breast_carcinoma_associated_stroma_B_DCIS6	Breast
GSM384066	Long-SAGE	57956	23340	Cancer	LSAGE_Breast_carcinoma_epithelium_CD24	Breast
GSM384088	Long-SAGE	59575	29515	Cancer	LSAGE_Breast_phyllodes_tumor_fibroblasts_AP_070202	Breast
GSM384120	Long-SAGE	61270	27380	Cancer	LSAGE_Muscle_Rhabdomyosarcoma_B_1	Muscle
GSM384042	Long-SAGE	61519	27050	Cancer	LSAGE_Bone_Marrow_AML_FS_CD34	Bone marrow
GSM384050	Long-SAGE	62642	27165	Cancer	LSAGE_Brain_Medulloblastoma_CL_425C2	Brain
GSM384057	Long-SAGE	63539	28129	Cancer	LSAGE_Breast_carcinoma_associated_myofibroblast_CD10	Breast
GSM384084	Long-SAGE	63994	27228	Healthy	LSAGE_Breast_normal_myoepithelium_CD10	Breast
GSM384055	Long-SAGE	65091	31747	Cancer	LSAGE_Breast_carcinoma_associated_myofibroblast_CD10	Breast
GSM384064	Long-SAGE	65935	31575	Cancer	LSAGE_Breast_carcinoma_epithelium_BerEP4	Breast
GSM384143	Long-SAGE	66352	29544	Cancer	LSAGE_Testis_Embyronal_Carcinoma_B_1	Testis
GSM384063	Long-SAGE	66520	32180	Cancer	LSAGE_Breast_carcinoma_epithelium_BerEP4	Breast
GSM384112	Long-SAGE	66988	30350	Cancer	LSAGE_GallBladder_Adenocarcinoma_B_HAIIb	Gallbladder
GSM384073	Long-SAGE	67834	34226	Cancer	LSAGE_Breast_carcinoma_MD_LCIS	Breast
GSM384059	Long-SAGE	68024	32628	Cancer	LSAGE_Breast_carcinoma_associated_stroma_B_IDC7	Breast
GSM384083	Long-SAGE	69006	31127	Healthy	LSAGE_Breast_normal_myoepithelium_CD10	Breast
GSM384081	Long-SAGE	71704	31038	Healthy	LSAGE_Breast_normal_epithelium_MUC1	Breast
GSM384117	Long-SAGE	72008	25903	Cancer	LSAGE_Lymph_Node_Lymphoma_B_1	Lymph node
GSM384062	Long-SAGE	73410	33833	Cancer	LSAGE_Breast_carcinoma_epithelium_BerEP4	Breast
GSM384105	Long-SAGE	73793	52289	Cancer	LSAGE_Esophagus_Adenocarcinoma_B_CA1D	Esophagus
GSM384056	Long-SAGE	73967	30904	Cancer	LSAGE_Breast_carcinoma_associated_myofibroblast_CD10	Breast
GSM384107	Long-SAGE	74904	45796	Cancer	LSAGE_Esophagus_Dysplasia_B_LGD01	Esophagus
GSM384072	Long-SAGE	75147	30824	Cancer	LSAGE_Breast_carcinoma_epithelium_X_MUC1	Breast
GSM384108	Long-SAGE	75634	35104	Healthy	LSAGE_Esophagus_Normal_B_CN01	Esophagus
GSM384085	Long-SAGE	76173	33338	Healthy	LSAGE_Breast_normal_myoepithelium_CD10	Breast
GSM384082	Long-SAGE	76227	32141	Healthy	LSAGE_Breast_normal_epithelium_MUC1	Breast
GSM384078	Long-SAGE	76469	31863	Healthy	LSAGE_Breast_normal_epithelium_CD24	Breast
GSM384147	Long-SAGE	77759	38423	Healthy	LSAGE_Vascular_endothelium_normal_liver_associated_AP_NLEC1	Vascular endothelium
GSM384113	Long-SAGE	78548	34989	Cancer	LSAGE_GallBladder_Adenocarcinoma_B_NAM01	Gallbladder
GSM384106	Long-SAGE	78611	47172	Cancer	LSAGE_Esophagus_Dysplasia_B_HGD02	Esophagus
GSM384074	Long-SAGE	78785	30299	Cancer	LSAGE_Breast_carcinoma_myoepithelium_X_ITGB6	Breast
GSM384091	Long-SAGE	79015	27498	Cancer	LSAGE_Colon_carcinoma_CL_Hct116_wildtype_p53_Anoxia	Colon
GSM384089	Long-SAGE	79053	27570	Cancer	LSAGE_Colon_carcinoma_CL_Hct116_p53_knockout_Anoxia	Colon
GSM384090	Long-SAGE	79284	28960	Cancer	LSAGE_Colon_carcinoma_CL_Hct116_p53_knockout_Normal_Oxygen	Colon
GSM384092	Long-SAGE	80398	30360	Cancer	LSAGE_Colon_carcinoma_CL_Hct116_wildtype_p53_Normal_Oxygen	Colon
GSM384080	Long-SAGE	80464	35720	Healthy	LSAGE_Breast_normal_epithelium_CD44	Breast
GSM384053	Long-SAGE	80827	34482	Cancer	LSAGE_Brain_Medulloblastoma_CL_UW228	Brain
GSM384111	Long-SAGE	81380	36125	Cancer	LSAGE_GallBladder_Adenocarcinoma_B_C01	Gallbladder
GSM384114	Long-SAGE	85706	36664	Healthy	LSAGE_GallBladder_Normal_B_HN	Gallbladder
GSM384125	Long-SAGE	88490	32584	Cancer	LSAGE_Retina_Retinoblastoma_B_1	Retina
GSM384052	Long-SAGE	94937	39295	Cancer	LSAGE_Brain_Medulloblastoma_CL_UW228	Brain
GSM384051	Long-SAGE	97291	39358	Cancer	LSAGE_Brain_Medulloblastoma_CL_425Otx2siRNA	Brain
GSM384156	Long-SAGE	98786	39979	Healthy	LSAGE_White_Blood_Cells_monocytes_normal_AP_A2	White blood cells
GSM384154	Long-SAGE	99913	38632	Healthy	LSAGE_White_Blood_Cells_monocyte_normal_AP_A1	White blood cells
GSM384155	Long-SAGE	101158	40403	Healthy	LSAGE_White_Blood_Cells_monocyte_normal_AP_P1	White blood cells
GSM384157	Long-SAGE	101656	37591	Healthy	LSAGE_White_Blood_Cells_monocytes_normal_AP_C1	White blood cells
GSM384159	Long-SAGE	102873	41769	Healthy	LSAGE_White_Blood_Cells_plaque_macrophage_normal_AP_P1	White blood cells
GSM384124	Long-SAGE	103701	46204	Healthy	LSAGE_Retina_normal_B_4cRet	retina
GSM384094	Long-SAGE	201668	60170	Healthy	LSAGE_Embryonic_stem_cell_BG01_normal_p20_CL_SHE19	ESC
GSM384101	Long-SAGE	205353	48665	Healthy	LSAGE_Embryonic_stem_cell_HES3_normal_p16_CL_SHE10	ESC
GSM384102	Long-SAGE	209232	59212	Healthy	LSAGE_Embryonic_stem_cell_HES4_normal_p36_CL_SHE11	ESC
GSM384098	Long-SAGE	212170	58013	Healthy	LSAGE_Embryonic_stem_cell_H14_normal_p22_CL_SHE14	ESC
GSM384096	Long-SAGE	218214	57825	Healthy	LSAGE_Embryonic_stem_cell_H1_normal_p54_CL_SHE16	ESC
GSM384097	Long-SAGE	221101	57504	Healthy	LSAGE_Embryonic_stem_cell_H13_normal_p22_CL_SHE15	ESC
GSM384103	Long-SAGE	224488	66403	Healthy	LSAGE_Embryonic_stem_cell_HSF6_normal_p50_CL_SHES9	ESC
GSM384099	Long-SAGE	272465	68695	Healthy	LSAGE_Embryonic_stem_cell_H7_normal_p33_CL_SHE13	ESC
GSM384095	Long-SAGE	276203	71104	Healthy	LSAGE_Embryonic_stem_cell_H1_normal_p31_CL_SHE17	ESC
GSM384046	Long-SAGE	305546	113723	Healthy	LSAGE_Brain_fetal_normal_B_S1	brain
GSM384100	Long-SAGE	401432	104438	Healthy	LSAGE_Embryonic_stem_cell_H9_normal_p38_CL_SHES2	ESC
GSM384138	Tag-seq	3042221	236073	Healthy	LSAGE_Skin_Normal_B_hs0278	Skin
GSM384128	Tag-seq	3618498	216747	Cancer	LSAGE_Skin_Cancer_B_hs0280	Skin
GSM384129	Tag-seq	3692239	281735	Cancer	LSAGE_Skin_Cancer_B_hs0283	Skin
GSM384131	Tag-seq	3881770	278074	Cancer	LSAGE_Skin_Melanoma_B_hs0273	Skin
GSM384130	Tag-seq	3892507	238582	Cancer	LSAGE_Skin_Cancer_B_hs0284	Skin
GSM384132	Tag-seq	3895211	218328	Cancer	LSAGE_Skin_Melanoma_B_hs0274	Skin
GSM384110	Tag-seq	3940350	267732	Healthy	LSAGE_Foreskin_normal_B_hs0305	Foreskin
GSM384133	Tag-seq	4128221	282858	Cancer	LSAGE_Skin_Melanoma_B_hs0275	Skin
GSM384136	Tag-seq	4397550	256860	Healthy	LSAGE_Skin_Normal_B_hs0272	Skin
GSM384140	Tag-seq	4411636	59394	Healthy	LSAGE_Skin_Normal_B_hs0282	Skin
GSM384137	Tag-seq	5269789	231177	Healthy	LSAGE_Skin_Normal_B_hs0277	Skin
GSM384134	Tag-seq	5631800	378065	Cancer	LSAGE_Skin_Melanoma_B_hs0276	Skin
GSM384127	Tag-seq	5703298	356844	Cancer	LSAGE_Skin_Cancer_B_hs0279	Skin
GSM384135	Tag-seq	5807686	382357	Healthy	LSAGE_Skin_Normal_B_hs0271	Skin
GSM384139	Tag-seq	6517089	189594	Healthy	LSAGE_Skin_Normal_B_hs0281	Skin
