# Supplementary material for: Increased frequency of single base substitutions in a population of transcripts expressed in cancer cells
Source: BMC Cancer. 2012 Nov 8;12:509. doi: 10.1186/1471-2407-12-509 (PMC3522053; doi:10.1186/1471-2407-12-509)
Supplement: Additional file 4 — RT with greater SBS frequency in cancer than in healthy cells (L-SAGE). [file 1471-2407-12-509-S4.xlsx]

## Sheet: LongSAGE_CgtH_529_RT_p-values
Spreadsheet n°1 (use bottom tabs to see further spreadsheets)
LongSAGE	List of 529 RT ( SBS frequency in cancer > SBS frequency in healthy)
RT	P-value (Proportion test )	Rank	Adjusted p-value (FDR)		1-side proportion tests with alpha/2 = 0.025
CAAGCATCCCCGTTCCA	0	1	1.27616e-05		372	RT passed FDR 0.025
CACCCCTGATGTTCGCC	6.48219e-158	2	2.55232e-05
TACCATCAATAAAGTAC	3.66602e-115	3	3.82848e-05
GGATTTGGCCTTTTTGA	1.50637e-95	4	5.10465e-05
ACCAAAAACCAAAAGTG	1.77049e-62	5	6.38081e-05
GTGACCACGGGTGACGG	2.6264e-56	6	7.65697e-05
CCCATCGTCCTAGAATT	2.52735e-54	7	8.93313e-05
TGAGGGAATAAACCTGG	1.13873e-52	8	0.000102093
GCAACTGTGAGGAGGGG	1.34014e-50	9	0.000114855
ATAATTCTTTGTATATA	3.51227e-47	10	0.000127616
TGCACGTTTTCTGTTTA	1.06836e-38	11	0.000140378
TCAAGAAACATTAGTCT	3.02909e-36	12	0.000153139
GGACCACTGAAGAAAGA	1.04492e-33	13	0.000165901
GGTCAGTCGGTCCTGAG	1.07085e-30	14	0.000178663
AACGCGGCCAATGTGGG	2.35612e-28	15	0.000191424
CAGATCTTTGTGAAGAC	1.61479e-27	16	0.000204186
TGTACCTGTAATATTTT	1.63642e-26	17	0.000216947
CTAGCCTCACGAAACTG	4.58823e-21	18	0.000229709
CTGTTAGTGTGCATTCT	7.70825e-19	19	0.000242471
TATAATCTTTATGGCTT	2.24045e-18	20	0.000255232
AGCCTTTGTTGCTATCA	1.22832e-16	21	0.000267994
CCTCGGAAAATTGAGGA	3.09874e-16	22	0.000280755
AAGACAGTGGCTGGCGG	3.84926e-16	23	0.000293517
TTAGATAAGCATATGTT	5.77053e-16	24	0.000306279
TACTAATAAAAGAAAGT	6.71277e-16	25	0.00031904
TGTATAAAAATAAAAAA	1.48972e-15	26	0.000331802
AAAAATAAAGGTTCCAT	1.50713e-15	27	0.000344564
CCCCAGCCAGTCCCCAC	5.94748e-15	28	0.000357325
AGAACAAAACCTCTTCT	7.26021e-15	29	0.000370087
AAGTGAAACACCAAAGT	1.133e-14	30	0.000382848
TAACCATTTTAACTCTC	1.73932e-14	31	0.00039561
AGTGCAAGACGTCTTGT	1.84909e-14	32	0.000408372
GAAAAATTTAAAGCTAA	2.95933e-14	33	0.000421133
GCATTTAAATAAAAGAT	4.23004e-14	34	0.000433895
GTTTTTGCTTCAGCGGC	5.25189e-14	35	0.000446656
TCTTGTGCATAATTCTT	6.98584e-14	36	0.000459418
AAAGTCAGAAGTCTCTA	7.21944e-14	37	0.00047218
GGCTGGGGGCCAGGGCT	1.18557e-13	38	0.000484941
AGACCATATTAAATTCT	1.25364e-13	39	0.000497703
TCTGTACACCTGTCCCC	3.65646e-13	40	0.000510465
CCGACGGGCGCTGACCC	9.45451e-13	41	0.000523226
GAAATAAAAGCAAACTT	1.20929e-12	42	0.000535988
GATCACAGTTTGCTTTG	2.27115e-12	43	0.000548749
TTTGCACCTTTCTAGTT	1.10167e-11	44	0.000561511
ATTAAGAGGGACGGCCG	3.97262e-11	45	0.000574273
CTGATTTTTATTGCACA	4.8439e-11	46	0.000587034
GCGCTGGAGTGAGATGG	5.60704e-11	47	0.000599796
CAATGTGTTATGTAGTG	5.84092e-11	48	0.000612557
AGCACCTCCAGCTGTAC	6.46523e-11	49	0.000625319
CTGTTTATGACACAATG	1.14228e-10	50	0.000638081
AATAGGTCCAACCAGCT	1.62391e-10	51	0.000650842
TACCAGTGTACTGCTTT	1.6845e-10	52	0.000663604
GGTTTGGCTTAGGCTGG	2.11141e-10	53	0.000676365
CTGGCTGCAAAGAAGGG	2.11356e-10	54	0.000689127
GGAGTGTGCTCAGGAGT	2.61141e-10	55	0.000701889
CTGGGACTGACAGCCTG	3.28652e-10	56	0.00071465
CTCCTCACCTGTATTTT	4.76733e-10	57	0.000727412
GCAAAGAAAAAAAAAAG	4.77132e-10	58	0.000740174
TTCTTGTGGCGCTTCTC	1e-09	59	0.000752935
GGAATAAATTAATTTTC	1e-09	60	0.000765697
GAGTGAGTGAGCAGGTG	1e-09	61	0.000778458
TGGGGGCCGATGGGCAG	2e-09	62	0.00079122
CATCTGTGAGCTTTAGA	3e-09	63	0.000803982
GCCCCCAATAAAGGCAG	3e-09	64	0.000816743
AATGCAGGCAGATTTCG	3e-09	65	0.000829505
TGGAGCGCTACCGACAG	4e-09	66	0.000842266
GTAGGGGTAAAAGGAGG	6e-09	67	0.000855028
GCCTCCTCCCAGTAACT	7e-09	68	0.00086779
GGCCAAAGGCCAAGGGG	1e-08	69	0.000880551
TAGGTAGCTCATTCAGG	1.1e-08	70	0.000893313
CAGTCCCCCTCAGTTCG	1.1e-08	71	0.000906075
GCCTGCTGGGCTTGGCT	1.1e-08	72	0.000918836
GCATAGGCTGCAACCCA	1.4e-08	73	0.000931598
GATGAGTCTCGATGTGT	1.5e-08	74	0.000944359
GAGGATGGTGTCCTGAG	1.8e-08	75	0.000957121
ATGATTTATTAAACTTG	1.8e-08	76	0.000969883
CCCCGCCAAGTACTGCA	2.5e-08	77	0.000982644
AAACACTCTTGTACTTA	2.7e-08	78	0.000995406
CTAAGACTTCACCAGTC	3.5e-08	79	0.00100817
CCTCCACCTAGAAGCTG	3.8e-08	80	0.00102093
GCTCTCCCCCCTAGCCC	3.9e-08	81	0.00103369
GCAACAGCAATAGGATT	4.5e-08	82	0.00104645
TCCGGCCGCGAAGGTGG	5e-08	83	0.00105921
TCAATAAAGAACAGCTA	5.2e-08	84	0.00107198
AATATTTCAAAATAAAC	6.4e-08	85	0.00108474
TTATGGGATCTCAACGA	8.8e-08	86	0.0010975
CAATGCTGCCAGCATTG	9.2e-08	87	0.00111026
TGTAAGTCTGCCTAAAT	9.4e-08	88	0.00112302
CAAGATAAATTTATTTG	9.8e-08	89	0.00113578
TTTTTGTACAGAACTGA	1.18e-07	90	0.00114855
TTAAAGGCCGGACAAAG	1.36e-07	91	0.00116131
TCCATAGATTGACAAAG	1.98e-07	92	0.00117407
TTTTTGATCAAAAACTA	2.35e-07	93	0.00118683
GCTGAAGGAAACCAGTG	2.72e-07	94	0.00119959
GGGGACTGAAGAGTTCG	3.51e-07	95	0.00121235
CTTCGAAACTCTGACAG	4.1e-07	96	0.00122511
GGGCCCCAAAGCACTGC	4.66e-07	97	0.00123788
GTTCTGGTTTAACTAAT	6.35e-07	98	0.00125064
CTCAGGAAATAAATGTG	6.39e-07	99	0.0012634
TTCACAAAGGAAGAACT	6.89e-07	100	0.00127616
CACTTGCCCTAATAAAA	6.98e-07	101	0.00128892
CGACCCCACGCCACCCC	7.08e-07	102	0.00130168
TTCAAAAGAAAGCTGCA	7.19e-07	103	0.00131445
GCCAGCCCAGCCTGGCT	7.3e-07	104	0.00132721
CAACATTCCTGTGATCA	8.02e-07	105	0.00133997
GTTCGTGCCAAATTCCG	8.64e-07	106	0.00135273
CCAAGTTTTTTGTGTGT	8.82e-07	107	0.00136549
TAAATAATACATTGTTC	9.14e-07	108	0.00137825
CTTATGGTTGATCAGTT	9.22e-07	109	0.00139102
GGAGCCATTCTGCCAAT	9.58e-07	110	0.00140378
TCATTGTAATGATTTCA	1.078e-06	111	0.00141654
ATAGACATAAAATTGGT	1.222e-06	112	0.0014293
GGTGGCACTCAGTCTCT	1.227e-06	113	0.00144206
GCCCCCCCGTGTGCAGG	1.262e-06	114	0.00145482
GTGACCTCCTTGGGGGT	1.276e-06	115	0.00146759
GGAAGAGAAGGTACAGA	1.285e-06	116	0.00148035
TGGTGACAGTTGTGTGT	1.302e-06	117	0.00149311
TGGCTAGTGTTTGCCGA	1.463e-06	118	0.00150587
GAGGCCGACCCCGGCCA	1.568e-06	119	0.00151863
GCCCACATCCGCTGAGG	1.605e-06	120	0.00153139
ACTGGCTGCTGAATTCT	1.91e-06	121	0.00154416
GTCCATCATAGAATTCT	2.181e-06	122	0.00155692
AGGTCCTAGCCCCTGGC	2.676e-06	123	0.00156968
GTAAAAGTTCTAAATCT	3.03e-06	124	0.00158244
CATTTCATAACTGTCAA	3.068e-06	125	0.0015952
GGGGAAATCGCCAGCTT	3.442e-06	126	0.00160796
AAATGAAAATTTTAATG	3.718e-06	127	0.00162072
CCTTCCAAATTGTGGGT	3.762e-06	128	0.00163349
GTTTCTTCCCTGCCAGA	3.894e-06	129	0.00164625
GGAAGGGGAAACGCACA	4.336e-06	130	0.00165901
TATTTTTGTTACAAATC	4.351e-06	131	0.00167177
GGAATGTACGTTATTTC	4.868e-06	132	0.00168453
AACTCTTGAAGTCACAC	4.946e-06	133	0.00169729
TTGTAAACTTAAGTGGC	5.358e-06	134	0.00171006
AAGGTGCCTCCATCTCT	5.659e-06	135	0.00172282
TGCTACTGGTATAAAGT	5.669e-06	136	0.00173558
TCCTCAAGATAAAGTCT	6.241e-06	137	0.00174834
AAGTTGCTATTAAATGG	6.258e-06	138	0.0017611
GGGCCAAAACCAGTAAA	7.087e-06	139	0.00177386
CAAAACTGTTTGTTGGC	7.452e-06	140	0.00178663
CCATTTTTACCTTATGT	7.893e-06	141	0.00179939
GTGCTAAGCGGGCCCGG	7.997e-06	142	0.00181215
TTTCCTTCCTTCAACTG	8.102e-06	143	0.00182491
CAGATAAACCATTTAAA	8.217e-06	144	0.00183767
AATTTTATTTCTGTTTG	8.347e-06	145	0.00185043
TGAAGAGAATTATTACA	8.576e-06	146	0.0018632
CTGTTAATAAATACTGG	8.622e-06	147	0.00187596
TTTCTAGGGGTATTCAT	9.053e-06	148	0.00188872
CAGCAGTAGCGCTGGCG	9.184e-06	149	0.00190148
TTAAAGATTTAGACACC	9.369e-06	150	0.00191424
TTCTTATTTTAGACCTG	9.482e-06	151	0.001927
GAATTAACATTAAACTT	1.0501e-05	152	0.00193977
GAAGTTATGAAGATGCT	1.1563e-05	153	0.00195253
TAATTCTTCTCTATTGT	1.2056e-05	154	0.00196529
GGCTCCCACTGCAGCCT	1.3859e-05	155	0.00197805
TGTGTTGTCATATTTGG	1.4299e-05	156	0.00199081
TTCATATTAAAGTTGTC	1.4817e-05	157	0.00200357
GTGTATCTTTTTGCTTA	1.675e-05	158	0.00201633
TCACCTGAAACTTACAA	1.8015e-05	159	0.0020291
GGCTTTGATTTTTTTCA	1.8174e-05	160	0.00204186
ACCTCAGGAAATAAACG	1.8982e-05	161	0.00205462
CAAGCAGGACAGAATGG	2.2504e-05	162	0.00206738
CTGGCGCCGATGGCTGC	2.3149e-05	163	0.00208014
GGGGTCTGGGCCCTGCC	2.3782e-05	164	0.0020929
CATTGAAGGGTCAATGC	2.6221e-05	165	0.00210567
ATGAATTAGCATATGCC	2.6626e-05	166	0.00211843
TTGATGTACAGTTTCTG	2.9579e-05	167	0.00213119
GTTTGCAAGTGAACAGA	2.9734e-05	168	0.00214395
TTTCCCTGCCCCACTTC	3.0561e-05	169	0.00215671
CTGTGACACAGCTTGCC	3.2106e-05	170	0.00216947
AAGATAATGCCTGTGGT	3.4213e-05	171	0.00218224
TAACTTTTATATGAAAA	3.4727e-05	172	0.002195
ACGGTGATGTCAGCTCT	3.5383e-05	173	0.00220776
AACTAATACTACAATAA	3.7007e-05	174	0.00222052
CCCCCTCCGGGAATGCG	3.927e-05	175	0.00223328
CAGCCATAAAAGGGACA	3.9489e-05	176	0.00224604
CTACAATAAATGCAGCT	4.3327e-05	177	0.00225881
TTGTAAACATTTCTTTC	4.3791e-05	178	0.00227157
CAGCGCCACCTGGAAGC	4.6808e-05	179	0.00228433
GTGCTGAATGGCTGAGG	4.7111e-05	180	0.00229709
CTAACCAGACACGCCGT	4.7149e-05	181	0.00230985
GCAATAAGTGTCAGACT	4.8534e-05	182	0.00232261
GTTTAAATCGACTGTTT	4.9104e-05	183	0.00233538
CTCATAAGGAAAGGTTA	5.1302e-05	184	0.00234814
TTCTCTCCCCAGATTGT	5.3454e-05	185	0.0023609
TACGTTGCAGCTTAACA	5.4946e-05	186	0.00237366
TGAGGCCAGGCCTGTAG	5.5272e-05	187	0.00238642
AGAGACTCTTGTTAGTC	5.598e-05	188	0.00239918
TAATAAAGCATCTCTGG	5.6239e-05	189	0.00241194
GTGCTGCGTGAGCGGAG	5.6301e-05	190	0.00242471
GTGTAATAAGACATAAC	5.7182e-05	191	0.00243747
TGGTACACGTAGGCCCT	5.932e-05	192	0.00245023
AAATAAAGAATTTAAAG	6.0333e-05	193	0.00246299
CTGCACTTACTCCTTTT	6.3464e-05	194	0.00247575
CCTATAATAAACTAAGT	6.4973e-05	195	0.00248851
GCACGTGTCTTCTTAGG	7.1448e-05	196	0.00250128
TTACCTCCTTCAATTGA	7.1843e-05	197	0.00251404
GTATTGGCCTTTTAAAC	7.4572e-05	198	0.0025268
GGAAAAAAAAAAATCCT	7.7691e-05	199	0.00253956
GCTTTTATTCACTGTGA	8.524e-05	200	0.00255232
TTGTAATCGTGCAAATA	8.724e-05	201	0.00256508
TGGGTCTGAACTTGTAG	8.9513e-05	202	0.00257785
TTTCTTAAAGGCATTTT	9.5499e-05	203	0.00259061
TATTTTAAATGCCACCT	9.6867e-05	204	0.00260337
GGAAGGGAGGCATCCCA	9.9293e-05	205	0.00261613
TGTGGAAACCCACTATT	9.93e-05	206	0.00262889
AAGAAACCTTTATAAAG	0.000115767	207	0.00264165
AAAGTGAAGATCTGGCT	0.000121143	208	0.00265442
ATCACTAAAGAGTTGCT	0.000125852	209	0.00266718
CGGTTACTGTGGGCTCC	0.000132805	210	0.00267994
TATGTGATTTGACAAAC	0.000140784	211	0.0026927
CAGGAACGGGGGTCTCC	0.000143833	212	0.00270546
CTCTTCGAGAAGTGCGA	0.000148671	213	0.00271822
GCCCAAGGACCCCCTGC	0.000150647	214	0.00273099
CATAAAGTTTAGTGAGA	0.000155843	215	0.00274375
CAAGGTGAAAGGGTGTG	0.000158009	216	0.00275651
TCCACTACCAAGCTTCT	0.000161467	217	0.00276927
GACATTTTTCCTCTGGG	0.000167014	218	0.00278203
CAACTTTAGGGAATGGA	0.000172497	219	0.00279479
CCGTGGTCGTGGGAGTG	0.000175047	220	0.00280755
GTATCTTCACATCTTGG	0.000185537	221	0.00282032
AAGGTCGAGCTGTGCAG	0.000188615	222	0.00283308
CACCACGGTGTCTGTGT	0.000208596	223	0.00284584
ACCCACGTCAGCAACGG	0.000209808	224	0.0028586
GAAAATTAACCAGAAAG	0.000216985	225	0.00287136
GGGAGGGGTGGGGGTGG	0.000224533	226	0.00288412
TTAATAAAATATTCAAT	0.000234775	227	0.00289689
TAAGGAAGGCTCTTCTA	0.000235372	228	0.00290965
TGGAACAGGATGCCCAC	0.00025856	229	0.00292241
TCCGCGAGAAGCCCGAC	0.000260277	230	0.00293517
TTTATCTGCTTAGGAGT	0.000288774	231	0.00294793
TCAAGAAATTATTAAAA	0.000290485	232	0.00296069
GATAATTTTTGTTCTTC	0.000294133	233	0.00297346
AGAATATCAGTGATACT	0.000299454	234	0.00298622
GCCCTCGGCCGCTTGCA	0.000300677	235	0.00299898
AAGAAAACTGTGTTTCA	0.000301964	236	0.00301174
CAGAATTGTCAACTACA	0.000306745	237	0.0030245
CTCACAAGTTTTGGGAA	0.00031251	238	0.00303726
CACCTTCCAGCCCGGGG	0.000312727	239	0.00305003
TCTTCCCCAGTTGTCCC	0.000319899	240	0.00306279
CTGGGAGAGGCGGCCAG	0.000321443	241	0.00307555
TTGTGAGAATAAATGAG	0.000333294	242	0.00308831
GAAACCGAGGGCTGCAT	0.000340336	243	0.00310107
GTGTGTGGTGCCCCCAG	0.000356137	244	0.00311383
TCTGTTTACTTTAGTGA	0.000378089	245	0.0031266
CTCATAGCAGTGCCAAC	0.000404896	246	0.00313936
TTTCTAGTTTGTATATG	0.000407459	247	0.00315212
GAGCAAACGGAGCCACC	0.000415869	248	0.00316488
CTGTCCTTGTGATTAAA	0.000426303	249	0.00317764
GTTGCTGCCCTGGGCTG	0.0004326	250	0.0031904
GGGATCAAGGAGACCCG	0.000447968	251	0.00320316
TTGTAAAAGGACAATAA	0.000450351	252	0.00321593
TTACTTCAACTAAAAGT	0.000495653	253	0.00322869
TAGTCTTAACAGTCTTT	0.000499488	254	0.00324145
CCAAATGCTGGCAAAAA	0.0005018	255	0.00325421
GCTAAGGAGATTGGTGC	0.000515447	256	0.00326697
TTTGGAGCATTTGTAGC	0.000529505	257	0.00327973
GCCAAGATGCCACAGAT	0.00054256	258	0.0032925
AGCGTCCGGTCTTGCCC	0.000543509	259	0.00330526
AAAAAAAAGAAGTTTTG	0.000546919	260	0.00331802
TGACTGTTATGATTATC	0.000593099	261	0.00333078
AAGTTCTGCGGTAGTGC	0.000594424	262	0.00334354
ATTTTTCTTTATGTACA	0.000596335	263	0.0033563
GGGGGTGGGTGGGAGTA	0.000599933	264	0.00336907
ATTACAAACCTACAGAG	0.000630541	265	0.00338183
GTATAATTTGTAAAAAT	0.000632329	266	0.00339459
GGTGAGACCTGACCAGT	0.000654935	267	0.00340735
TAAATATGCAAATGTTG	0.000666116	268	0.00342011
ATCGTTGTAATTGTTGA	0.000719403	269	0.00343287
ATGGCTAAGCTAACATA	0.000750075	270	0.00344564
CCTTCGAGATCATACAC	0.000751878	271	0.0034584
GCATTTAGTTCAGAGTG	0.000756702	272	0.00347116
TACTAAAAAAGGAGAAA	0.000762672	273	0.00348392
TAGGGATATCAGCGTTT	0.00083746	274	0.00349668
CAGAAGTGTCAATAAAC	0.000870044	275	0.00350944
TAGATTTCAATAATTGA	0.000879298	276	0.00352221
ATGGCAAGGGACAAAGC	0.000879467	277	0.00353497
TAGAAACCAGATACACT	0.000888664	278	0.00354773
ATGACTCAAGGCCAATA	0.00090677	279	0.00356049
GAGTGAAAGACATAAAG	0.000939258	280	0.00357325
ACTAATCGTTGACATTC	0.000992065	281	0.00358601
TAAAATATTGAAGTGTC	0.00105597	282	0.00359877
CCCCCAGATGATTTTTT	0.00107562	283	0.00361154
GCAAATATATTTTGAAA	0.00108789	284	0.0036243
TAGGTTCGTGTCGTCGT	0.00109541	285	0.00363706
GCAAACAATCATTTTGC	0.00111735	286	0.00364982
TAATATTTTTAAGAAGG	0.00113087	287	0.00366258
TGTACTTCCTAAGGTGA	0.00115538	288	0.00367534
CTGTTACTGTACTTATG	0.0011773	289	0.00368811
AGGGTGTTTTCTCGTGT	0.0012151	290	0.00370087
CCCCCGTGAAGCTGGGC	0.00122971	291	0.00371363
CTCTGCTCGGCTTCAGT	0.00123315	292	0.00372639
TGTGTGTGACACATAAA	0.00123599	293	0.00373915
TTTATTTGGCAAATTTT	0.00125107	294	0.00375191
CTCCCCTGCCCCCCACC	0.00126456	295	0.00376468
AAAAATAAAGATGCTGG	0.00130393	296	0.00377744
CAAGGATCTACTTTAAT	0.00131589	297	0.0037902
CAAATGAGGAGTGCCAG	0.00133025	298	0.00380296
GAGGAAGAAGAAGCAGC	0.0013438	299	0.00381572
TGGAAACTTTCAGGGTG	0.00135558	300	0.00382848
TGTGACACTGATTCTTT	0.00136209	301	0.00384125
GGAAGTTTCGATAGAAG	0.00142118	302	0.00385401
CCTCTTGTAATGTTCTG	0.00143885	303	0.00386677
AGGCGAGATCAATCCCT	0.00149815	304	0.00387953
GGGTGTGGTGGGCTTTA	0.00150077	305	0.00389229
GCCTGCTCCCTCAGGAA	0.00150646	306	0.00390505
TTACAGAGCTTCCATTA	0.00152609	307	0.00391782
CTGTCCGCTGATTGCCT	0.00153065	308	0.00393058
GCTTTGATGATAAACGA	0.00156213	309	0.00394334
GGCTGATTTTTATTACC	0.00167159	310	0.0039561
CTGTGCAGCAAGAACCC	0.00175629	311	0.00396886
CCTTGTCTTTTTTAACT	0.00178394	312	0.00398162
CAGTGAATGAAGACATA	0.00201694	313	0.00399438
AGAGGTTTTGCTAGGGC	0.00210195	314	0.00400715
TCTGCAAAGGAGAAGTC	0.00211375	315	0.00401991
ACTTACCTGCTAATAAA	0.00211584	316	0.00403267
TTCTGTGTCACGTGACC	0.00215877	317	0.00404543
TTAAACTCCAATAAAAC	0.00217953	318	0.00405819
TTCTATTTCAGTGCCAA	0.00218321	319	0.00407095
AAGATCCCCGCGATACT	0.0022155	320	0.00408372
CCTGTCCTGCACGGCTC	0.00222583	321	0.00409648
TTCTATTTTGTATCCTA	0.00226258	322	0.00410924
CGATATTCCCCTTGGAA	0.0022816	323	0.004122
CCGTAGTGCCTTTATGG	0.00228517	324	0.00413476
CCCAAACGTGTGTAGTG	0.00234831	325	0.00414752
CCAGGAACAATGTCTCC	0.00236333	326	0.00416029
TTCTGGACCCATAGCTC	0.00243259	327	0.00417305
TCCTGCAGCTGCCCCAC	0.00244396	328	0.00418581
GACTCACTTTTGTAACA	0.00248578	329	0.00419857
CCCTGATTTTATATACT	0.0025656	330	0.00421133
TTATAACTGAATTTAGT	0.00260861	331	0.00422409
TATAATAAATACATCTC	0.00261098	332	0.00423686
GACGTCTTAATCTTCCA	0.00261912	333	0.00424962
AGGAATGCTTTAGTGTA	0.00264808	334	0.00426238
GGAGCGTGGGGACGGGG	0.0026913	335	0.00427514
TGCTGCCTCAGGAGACT	0.00271565	336	0.0042879
GGGAGCCCCTGGTGGGA	0.002743	337	0.00430066
ATCAAGTTCGAGGAGGC	0.0027521	338	0.00431343
TCCTAGCCTGTCTGCAT	0.00275242	339	0.00432619
AGAATAAAATACTGGCG	0.00277109	340	0.00433895
AAAATAAAGAGCCATAG	0.00288387	341	0.00435171
TTAGCAATAAATGATGT	0.00305077	342	0.00436447
TGGTTTGCGTAATAAAA	0.00309681	343	0.00437723
GTGTAAATGGAAGTTTC	0.0031399	344	0.00438999
ATTTTAGAATTCTACAG	0.00315235	345	0.00440276
CAGCGCTGCATTGACTC	0.00317368	346	0.00441552
GTGGACCCTGTGACTGG	0.00318135	347	0.00442828
GCCAAGGGCCGAACCCG	0.00329331	348	0.00444104
GAAGATGTGTGCTCTGG	0.00333003	349	0.0044538
CCAAAATTAGGAAAAAC	0.00336667	350	0.00446656
CCCTGTAATAAAATTAG	0.00340497	351	0.00447933
TGAGCCTCGTGTCATCT	0.00348376	352	0.00449209
TGAATACTACTATGTAG	0.00355855	353	0.00450485
TGGAGTGGAGGAGATGC	0.00361263	354	0.00451761
TTTTATGGAATTGTTCA	0.00361446	355	0.00453037
TAAACCGGAATCCTCTC	0.00363942	356	0.00454313
TAGTAAGTCATTTTTAG	0.00368697	357	0.0045559
TTTTGTAAATACTGGAG	0.00374247	358	0.00456866
AATAAAGCAATAAAATT	0.00375788	359	0.00458142
TACATTTGGACGCTGTC	0.00393367	360	0.00459418
TTCTCTCAACTAAAGGT	0.00406455	361	0.00460694
AGACAAGCTGGGGAAGT	0.00407645	362	0.0046197
AGCCTGGACTGAGCCAC	0.00413364	363	0.00463247
GAGCGGGATGGCTCCAG	0.00413872	364	0.00464523
CGGCTGGTGAAAGATGT	0.00427451	365	0.00465799
GGCCAGGAAGGACTAAA	0.00431554	366	0.00467075
AAAAAGCAGATGACTTG	0.00441619	367	0.00468351
TGGGAGCTTTTGTTTTC	0.00458137	368	0.00469627
CCCCCAATGCTGAGGCC	0.00460564	369	0.00470904
GGTTGAGTGTGGCCACC	0.0046204	370	0.0047218
GAATGTAAGTAAAACTT	0.0046537	371	0.00473456
TTAATATATGCAACCAA	0.00465593	372	0.00474732
GTGGCCTTTGAGTCTCG	0.00484029	373	0.00476008
CTGGGATGTCGCAGTGC	0.0048465	374	0.00477284
GCCTGGGACTCTCTGCG	0.00486209	375	0.0047856
GAATAAACACATCTCTC	0.00510023	376	0.00479837
GCAATAAATGGCTCGTG	0.00524478	377	0.00481113
AAAAATAAAAACCAAGG	0.00528584	378	0.00482389
CTTTGATCAGGTGGTAC	0.00532239	379	0.00483665
GATTTTTCATCTTCTAC	0.00535192	380	0.00484941
CGCATTAAAGCAGGGCG	0.00540098	381	0.00486217
CCGTGCTCATCCTACCC	0.00550473	382	0.00487494
TGGGCCTGGCTGTGTTC	0.00555647	383	0.0048877
GTTTCTCTGGTTCTGCC	0.00563179	384	0.00490046
TGATTAAGGTCGGCGCT	0.00565923	385	0.00491322
GTGAGCCCATTGGCAGG	0.00570585	386	0.00492598
ATACTGCTGCTTGTCAA	0.00584252	387	0.00493874
AGGGGCGCAGAGATGAG	0.00591406	388	0.00495151
GGGTGTGTATTTGTATG	0.00600453	389	0.00496427
GACCCACTACCCTTCTC	0.00613831	390	0.00497703
TGAATCTGGGTGGGATA	0.00614287	391	0.00498979
TTTAAAAGAGCTTTGTC	0.00618963	392	0.00500255
GGTGCAGAGCCCTAGTC	0.00620242	393	0.00501531
TGGCTTGCTCAGTGTTT	0.00634521	394	0.00502808
ATAGACGCAATGCATTG	0.00648273	395	0.00504084
GAAAGGATTTTGAAGCC	0.00649195	396	0.0050536
AGTTTTACAAGTGACCC	0.00659377	397	0.00506636
CCCAGGGAGAAAAAACT	0.00660061	398	0.00507912
AATACCTCGTGTTCCTC	0.00663471	399	0.00509188
GCATACCTGCAGTACCC	0.00667281	400	0.00510465
TTGCTTTTGTTATCAGC	0.00669064	401	0.00511741
AGGAGCTGCTGTACAAC	0.00698282	402	0.00513017
AAGGCACAGACTTTTCT	0.00698378	403	0.00514293
GAAGATGTGGGCAGTGA	0.00701479	404	0.00515569
GCTCTGTGAATTTGAGG	0.00705901	405	0.00516845
TTTGGAAATCAAAATGT	0.00714428	406	0.00518121
GGCTTTGGAGTCCTCTT	0.00715953	407	0.00519398
CCACACAAGCATTTATT	0.00722323	408	0.00520674
GTGGGAGACCGCCTGGA	0.00725108	409	0.0052195
GCAGAAAATTTTGAAGA	0.00737051	410	0.00523226
GGAACTCTGTTTATGCC	0.00740961	411	0.00524502
ACCTCCCACCCTAGGAG	0.00756201	412	0.00525778
TGGAAATAAAAATTGAC	0.00759246	413	0.00527055
TGTTTGTACATTTTTGT	0.00767853	414	0.00528331
TCTTTAATAAAGCTAAG	0.007721	415	0.00529607
ACATCGTAGGGAAGGAG	0.0077281	416	0.00530883
GTGCTCTGTACTGCTCG	0.00786985	417	0.00532159
GCGTGATCCTGATGAGC	0.00804644	418	0.00533435
AAGAAGCAGGGCCTCTA	0.00812184	419	0.00534712
GGTGCTGGAGAAGAAGG	0.00815528	420	0.00535988
TAAGTAGCAAACAGGGC	0.00826076	421	0.00537264
AGAAATACCAAGAAATT	0.00829304	422	0.0053854
GCCGGCCGGACTGTACG	0.00839687	423	0.00539816
CCACAGGAGAATTCGGG	0.0084042	424	0.00541092
ATACATACTGTACAGTC	0.00841908	425	0.00542369
GAGAATATCCTTGGATG	0.00846044	426	0.00543645
TCAGTTCTTGAATGGGT	0.00864728	427	0.00544921
TTGAAATATATGTGTTG	0.00871372	428	0.00546197
CCAACCGTGCTTGTACT	0.00901717	429	0.00547473
GCTGTTGCATACCAAGA	0.00919876	430	0.00548749
GATTCCACTGAAATAGA	0.00926792	431	0.00550026
TACGAAGTTCTCACCCC	0.00967542	432	0.00551302
AAGAAAGTTCTGTTCAA	0.0097813	433	0.00552578
TTGAATTGAACTTTGTG	0.010172	434	0.00553854
TGTTTCCCAAATCTTCT	0.0102248	435	0.0055513
CTGCCCCACATACAAAG	0.0103365	436	0.00556406
CCTGTGTTGGGTTGACA	0.0104099	437	0.00557682
CAGCTCATCTAAGAGAA	0.0105466	438	0.00558959
CGGAGTCCATTATTTGA	0.0105594	439	0.00560235
ATGTACTCTGGGGAGCT	0.0106155	440	0.00561511
GTACCCGGACACCACAT	0.0107101	441	0.00562787
GGAGTGCAGCTGCCTGA	0.0111896	442	0.00564063
CATTATAACTTTGAAAC	0.0112202	443	0.00565339
TCTTTCCAGAACTTTCC	0.0114917	444	0.00566616
TAATCTTTACTGGCCCA	0.0115392	445	0.00567892
CACTACTCACCAGACGC	0.0116049	446	0.00569168
AATTAATTAAAGCAAAT	0.0118057	447	0.00570444
GTGGGGAGGACATCTGG	0.0119774	448	0.0057172
GCATCTGTTTACATTTA	0.0121951	449	0.00572996
CTGTGGCCGGACTTGTC	0.0126897	450	0.00574273
GCCCCAGGTAGGGGGAC	0.0126921	451	0.00575549
GGCTGGTCTCCAAAGCT	0.012728	452	0.00576825
CAAGCAAAATACACAGT	0.0129264	453	0.00578101
GTTGAAACTCAACTTAG	0.0131719	454	0.00579377
GAGAAATTAGGGGCTGA	0.0132047	455	0.00580653
GGATTGTCTGGTTTCCC	0.013273	456	0.0058193
TGACCGGCGAGCGCGGG	0.0132805	457	0.00583206
TTTAGTGACGTTTACAT	0.0134629	458	0.00584482
GTGGATTCATTTATACC	0.0136485	459	0.00585758
CTGCCAAGTTGTAGCTA	0.0139111	460	0.00587034
GATTTTCTACTTATTTC	0.0139356	461	0.0058831
GGAAAATACTGTTATAC	0.0139927	462	0.00589587
TAACTTGTGACTGTACA	0.0140135	463	0.00590863
TCGCCGCGACCTAGGTC	0.0140392	464	0.00592139
AAGCTGTGTCTGTATTC	0.0149701	465	0.00593415
GGTGACTCTTACCCACA	0.01507	466	0.00594691
GCTGCTCCCTTCACACT	0.015079	467	0.00595967
TACCCCACCCTCCACCC	0.0150823	468	0.00597243
TAATTTCTCAAAAGTGA	0.0151589	469	0.0059852
CAGGCCCCACCTGCCAA	0.0151954	470	0.00599796
GATGAACTGAAGACTTT	0.015319	471	0.00601072
TTGACACTTTCCTATAA	0.0153673	472	0.00602348
TCCCCACACCAGCCTGT	0.0156643	473	0.00603624
CTCTGATGCAGTGCCCT	0.0159105	474	0.006049
TTAATAGTGGGGCTTTC	0.0162455	475	0.00606177
CGTTTAATCATTGTCTC	0.0164462	476	0.00607453
TCATAGAAACCTTGATT	0.01646	477	0.00608729
CCCGACGTGCCCAGCCA	0.0165826	478	0.00610005
GGGAAGCAGATTTGGGT	0.0166832	479	0.00611281
TGTTCATCATCTTAAGT	0.0166872	480	0.00612557
CTGCTGTGATACTGAGT	0.016794	481	0.00613834
CAATTCCTTCAATTATG	0.0169257	482	0.0061511
CTTTTTGTGCCTGTCAC	0.0169776	483	0.00616386
AATAAAGGCTACAGGCT	0.0170727	484	0.00617662
CTTTATGTGATAGTATT	0.0171931	485	0.00618938
TGCTGTGTGCTCTTTGA	0.0174486	486	0.00620214
ACATACAACTGAACCCT	0.0176502	487	0.00621491
GAATTCCTCGAATAACA	0.0176636	488	0.00622767
GCCAAGCCTGATTGTTC	0.0177089	489	0.00624043
TAAGAAAAGGCCTGTTC	0.0177706	490	0.00625319
TGGTGCAGCATTCAGTG	0.0178095	491	0.00626595
ATTTTGTGTCAAGATGA	0.017979	492	0.00627871
TGTGGCAAAGTTCTTAG	0.0183971	493	0.00629148
TATTTATTCAATAAAAC	0.0184288	494	0.00630424
TATGTTTCAGGATATTT	0.0186021	495	0.006317
ATGACACTCACAGGGAG	0.0191583	496	0.00632976
TGCATATCATCCCATTG	0.0193366	497	0.00634252
GAAGCCAGCCAGAGCCA	0.0193501	498	0.00635528
GTGTGGTGGTGGAAAAG	0.0195102	499	0.00636804
ACAAGGTGCGGCTCCCT	0.0196204	500	0.00638081
GAATCGGTTATACTCGG	0.01996	501	0.00639357
TCAGAACAGTCCAGACT	0.0201341	502	0.00640633
GAGAGAAAATTTTGTCC	0.0202289	503	0.00641909
TCCTGCCCCATCCCTAT	0.0203645	504	0.00643185
TGTGAGCCCCTTCTGCC	0.0204421	505	0.00644461
GAGTGGCTATTCAGCAT	0.0205622	506	0.00645738
GCAACGGGCCCAGTGTC	0.0205941	507	0.00647014
CTTTTCTTCTGTAAATA	0.0206055	508	0.0064829
GAACCCTGGGATTACCC	0.0206108	509	0.00649566
TGAATGATTTTCTCAAA	0.0207435	510	0.00650842
AAGAAGACTTCTTTCTC	0.0209588	511	0.00652118
GATAAAATGAACAGGAA	0.0210679	512	0.00653395
CAGGTCAAGAAAGCTTT	0.0211046	513	0.00654671
TTTCAGGCAGACTTGGG	0.0212403	514	0.00655947
GGCCCGAGTTACTTTTC	0.0215063	515	0.00657223
AATTCAATTAAAAAAAA	0.0217133	516	0.00658499
TGAACCCGCCAGCAGAG	0.0217905	517	0.00659775
GGACTTTGAGAAGAGGG	0.022531	518	0.00661052
CACAGCGCCCCACACAT	0.0226059	519	0.00662328
TTCCTGGTAGTTCTTTT	0.0227295	520	0.00663604
TTTTTACTGATCATTCG	0.0227413	521	0.0066488
CTGAGGGTCGCGTGGAG	0.0228184	522	0.00666156
TCCAAGGAAGGATGTGC	0.0238013	523	0.00667432
CAGGGGTGACTTTTATT	0.0238863	524	0.00668709
GACTTCACTTTCGGCAA	0.0241656	525	0.00669985
GAAACTGAAGTTCTGCT	0.0241978	526	0.00671261
CAAATAAACTTCTTTGA	0.0242435	527	0.00672537
GGTGGGGAGATGGAGCA	0.0242772	528	0.00673813
CCCTGGCAATGTGGCTG	0.0245896	529	0.00675089

## Sheet: LongSAGE_CgtH_372_RT_FDR_mapped
Spreadsheet n°2 (use bottom tabs to see further spreadsheets)
		Mapping of the 372 RT (SBS frequency in cancer > SBS frequency in healthy) that passed FDR
# Date of tag to transcript mapping: Wed_Jan_27_15:58:49_CET_2010
# Genbank release : NCBI-GenBank_Flat_File_Release_173.0
# Unigene build : UniGene_Build_219_Homo_sapiens
# Organism : Homo_sapiens
# Enzym : NlaIII
# Mapper : Sagettarius
Rank	RT	Sequence	Genbank Acc.	Description
1	CAAGCATCCCCGTTCCA	-	-	no match
2	CACCCCTGATGTTCGCC	cDNA	AK298198	cDNA FLJ52237 complete cds, highly similar to Creatine kinase B-type (EC 2.7.3.2).
3	TACCATCAATAAAGTAC	cDNA	AB062273	OK/SW-cl.12 mRNA for glyceraldehyde-3-phosphate dehydrogenase, complete cds.
4	GGATTTGGCCTTTTTGA	RIBO	NM_001004	Homo sapiens ribosomal protein, large, P2 (RPLP2), mRNA.
5	ACCAAAAACCAAAAGTG	HTC	BC036531	collagen, type I, alpha 1, mRNA, complete cds.
6	GTGACCACGGGTGACGG	EST	AJ706842	71 Hs.586920 Transcribed locus, strongly similar to XP_001157751.1 PREDICTED: similar to JAM-IT/VE-JAM isoform 1 [Pan troglodytes]
''	''	EST	BQ447386	1 Hs.662381 Family with sequence similarity 182, member A
7	CCCATCGTCCTAGAATT	HTC	BC000228	cDNA clone IMAGE:3353308, **** WARNING: chimeric clone ****.
''	''	HTC	BC008339	cDNA clone IMAGE:3507404, **** WARNING: chimeric clone ****.
''	''	HTC	BC010864	cDNA clone IMAGE:3898245, **** WARNING: chimeric clone ****.
''	''	HTC	BC013387	Homo sapiens, Similar to cytochrome c oxidase II, clone IMAGE:4050172, mRNA.
''	''	HTC	BC013388	Homo sapiens, Similar to cytochrome c oxidase II, clone IMAGE:3681696, mRNA.
''	''	HTC	BC013390	Homo sapiens, Similar to cytochrome c oxidase II, clone IMAGE:4041403, mRNA.
''	''	HTC	BC013391	Homo sapiens, Similar to cytochrome c oxidase II, clone IMAGE:4041785, mRNA.
''	''	HTC	BC021246	zinc finger, FYVE domain containing 20, mRNA (cDNA clone IMAGE:4558623), **** WARNING: chimeric clone ****.
8	TGAGGGAATAAACCTGG	HTC	BC007086	triosephosphate isomerase 1, mRNA, complete cds.
''	''	HTC	BC002565	cDNA clone IMAGE:3138570, **** WARNING: chimeric clone ****.
''	''	HTC	BC004230	cDNA clone IMAGE:3546879, **** WARNING: chimeric clone ****.
''	''	HTC	BC009885	cDNA clone IMAGE:3959863, **** WARNING: chimeric clone ****.
''	''	HTC	BC018899	Homo sapiens, clone IMAGE:3951562, mRNA.
9	GCAACTGTGAGGAGGGG	-	-	no match
10	ATAATTCTTTGTATATA	RIBO	NM_001032	Homo sapiens ribosomal protein S29 (RPS29), transcript variant 1, mRNA.
11	TGCACGTTTTCTGTTTA	HTC	AF370435	PP9932 mRNA, complete cds.
12	TCAAGAAACATTAGTCT	HTC	BC012132	DEAD (Asp-Glu-Ala-Asp) box polypeptide 1, mRNA, complete cds.
''	''	HTC	BC012739	cDNA clone IMAGE:3835131, containing frame-shift errors.
13	GGACCACTGAAGAAAGA	RIBO	NM_000967	Homo sapiens ribosomal protein L3 (RPL3), transcript variant 1, mRNA.
''	''	RIBO	NM_001033853	Homo sapiens ribosomal protein L3 (RPL3), transcript variant 2, mRNA.
14	GGTCAGTCGGTCCTGAG	HTC	BC013858	cDNA clone IMAGE:3869909, **** WARNING: chimeric clone ****.
15	AACGCGGCCAATGTGGG	cDNA	EF611126	macrophage migration inhibitory factor (MIF) mRNA, complete cds.
''	''	cDNA	L10612	Human glycosylation-inhibiting factor mRNA, complete cds.
16	CAGATCTTTGTGAAGAC	-	-	no match
17	TGTACCTGTAATATTTT	HTC	BC000696	tubulin, alpha 1b, mRNA, complete cds.
''	''	HTC	BC000431	mRNA similar to tubulin alpha 1 (cDNA clone IMAGE:2819847).
''	''	HTC	BC001209	cDNA clone IMAGE:3502620, **** WARNING: chimeric clone ****.
''	''	HTC	BC008330	cDNA clone IMAGE:3505537, **** WARNING: chimeric clone ****.
''	''	HTC	BC018948	tubulin, alpha 1b, mRNA (cDNA clone IMAGE:4130515).
''	''	HTC	BC080592	tubulin, alpha 4a, mRNA (cDNA clone IMAGE:4541944), **** WARNING: chimeric clone ****.
18	CTAGCCTCACGAAACTG	HTC	BC000292	actin, gamma 1, mRNA, complete cds.
''	''	HTC	BC018861	actin, gamma 1, mRNA (cDNA clone IMAGE:3141563).
''	''	HTC	BC019044	cDNA clone IMAGE:4635339, **** WARNING: chimeric clone ****.
''	''	HTC	BC021033	cDNA clone IMAGE:3832154, **** WARNING: chimeric clone ****.
''	''	HTC	BC021036	actin, gamma 1, mRNA (cDNA clone IMAGE:3836590), **** WARNING: chimeric clone ****.
''	''	HTC	BC023606	mRNA similar to actin, beta (cDNA clone IMAGE:4640691).
''	''	HTC	BC039144	actin, gamma 1, mRNA (cDNA clone IMAGE:3866554), with apparent retained intron.
''	''	HTC	BC063495	actin, gamma 1, mRNA (cDNA clone IMAGE:5398241).
19	CTGTTAGTGTGCATTCT	HTC	BC001484	malate dehydrogenase 1, NAD (soluble), mRNA, complete cds.
20	TATAATCTTTATGGCTT	HTC	BC000895	single-stranded DNA binding protein 1, mRNA, complete cds.
21	AGCCTTTGTTGCTATCA	cDNA	AY264853	proliferation-inducing gene 14 (PIG14) mRNA, complete cds.
22	CCTCGGAAAATTGAGGA	RIBO	NM_000999	Homo sapiens ribosomal protein L38 (RPL38), transcript variant 1, mRNA.
''	''	RIBO	NM_001035258	Homo sapiens ribosomal protein L38 (RPL38), transcript variant 2, mRNA.
23	AAGACAGTGGCTGGCGG	RIBO	NM_000998	Homo sapiens ribosomal protein L37a (RPL37A), mRNA.
24	TTAGATAAGCATATGTT	cDNA	AB063318	MoDP-2, MoDP-3 mRNA for acute morphine dependence related protein 2, acute morphine dependence related peptide 3, complete cds.
''	''	cDNA	AF385084	heat shock protein mRNA, complete cds.
25	TACTAATAAAAGAAAGT	HTC	BC008488	reactive oxygen species modulator 1, mRNA, complete cds.
26	TGTATAAAAATAAAAAA	EST	AJ714730	1 Hs.112318 Translocase of outer mitochondrial membrane 7 homolog (yeast)
''	''	EST	AA631721	202 Hs.192374 Heat shock protein 90kDa beta (Grp94), member 1
''	''	EST	AI583046	7 Hs.708769 Transcribed locus, strongly similar to NP_003290.1 heat shock protein 90kDa beta, member 1 [Homo sapiens]
27	AAAAATAAAGGTTCCAT	HTC	BC011384	ATP synthase, H+ transporting, mitochondrial F1 complex, alpha subunit 1, cardiac muscle, mRNA, complete cds.
''	''	HTC	BC001637	cDNA clone IMAGE:3355758, **** WARNING: chimeric clone ****.
''	''	HTC	BC004521	cDNA clone IMAGE:3939141, **** WARNING: chimeric clone ****.
''	''	HTC	BC014208	ATP synthase, H+ transporting, mitochondrial F1 complex, alpha subunit 1, cardiac muscle, mRNA (cDNA clone IMAGE:4634710), **** WARNING: chimeric clone ****.
''	''	HTC	BC028335	ATP synthase, H+ transporting, mitochondrial F1 complex, alpha subunit 1, cardiac muscle, mRNA (cDNA clone IMAGE:4705390).
''	''	HTC	BC042694	ATP synthase, H+ transporting, mitochondrial F1 complex, alpha subunit 1, cardiac muscle, mRNA (cDNA clone IMAGE:3871266).
''	''	HTC	CR627212	mRNA; cDNA DKFZp686N10225 (from clone DKFZp686N10225).
28	CCCCAGCCAGTCCCCAC	RIBO	NM_001005	Homo sapiens ribosomal protein S3 (RPS3), mRNA.
29	AGAACAAAACCTCTTCT	HTC	BC007063	peroxiredoxin 1, mRNA, complete cds.
30	AAGTGAAACACCAAAGT	EST	AW411440	2 Hs.593793 Transcribed locus
31	TAACCATTTTAACTCTC	HTC	BC003060	fucosidase, alpha-L- 2, plasma, mRNA, complete cds.
32	AGTGCAAGACGTCTTGT	EST	GD138057	1 Hs.717425 Transcribed locus
33	GAAAAATTTAAAGCTAA	cDNA	AY833562	chromosome X brain expressed X-linked 3 (BEX3) mRNA, complete cds.
34	GCATTTAAATAAAAGAT	HTC	BC000211	eukaryotic translation elongation factor 1 beta 2, mRNA, complete cds.
''	''	HTC	BC029316	eukaryotic translation elongation factor 1 beta 2, mRNA (cDNA clone IMAGE:3462876).
35	GTTTTTGCTTCAGCGGC	EST	AA931591	34 Hs.79110 Nucleolin
''	''	EST	AA938104	1 Hs.596834 Transcribed locus
36	TCTTGTGCATAATTCTT	HTC	BC067223	lactate dehydrogenase A, mRNA, complete cds.
''	''	HTC	BC000749	lactate dehydrogenase A, mRNA (cDNA clone IMAGE:2960999), **** WARNING: chimeric clone ****.
''	''	HTC	BC001829	lactate dehydrogenase A, mRNA (cDNA clone IMAGE:2960999), **** WARNING: chimeric clone ****.
''	''	HTC	BC011633	cDNA clone IMAGE:3958333, **** WARNING: chimeric clone ****.
''	''	HTC	BC025288	cDNA clone IMAGE:3830552, **** WARNING: chimeric clone ****.
''	''	HTC	BC051361	lactate dehydrogenase A, mRNA (cDNA clone IMAGE:4639743).
''	''	HTC	BC072009	lactate dehydrogenase A, mRNA (cDNA clone IMAGE:4551914), **** WARNING: chimeric clone ****.
37	AAAGTCAGAAGTCTCTA	HTC	BC000484	ubiquinol-cytochrome c reductase core protein II, mRNA, complete cds.
38	GGCTGGGGGCCAGGGCT	HTC	BC002475	profilin 1, mRNA, complete cds.
''	''	HTC	BC011867	cDNA clone IMAGE:4542474, **** WARNING: chimeric clone ****.
39	AGACCATATTAAATTCT	cDNA	AF153608	sin3 associated polypeptide (SAP18) mRNA, complete cds.
40	TCTGTACACCTGTCCCC	RIBO	NM_001015	Homo sapiens ribosomal protein S11 (RPS11), mRNA.
41	CCGACGGGCGCTGACCC	EST	CN273450	2 Hs.586920 Transcribed locus, strongly similar to XP_001157751.1 PREDICTED: similar to JAM-IT/VE-JAM isoform 1 [Pan troglodytes]
42	GAAATAAAAGCAAACTT	cDNA	U78525	eukaryotic translation initiation factor (eIF3) mRNA, complete cds.
43	GATCACAGTTTGCTTTG	cDNA	AY189689	transformation-related protein 5 mRNA, complete cds.
44	TTTGCACCTTTCTAGTT	HTC	BC087839	connective tissue growth factor, mRNA, complete cds.
45	ATTAAGAGGGACGGCCG	EST	EB360670	2 Hs.440475 Succinate dehydrogenase complex, subunit A, flavoprotein (Fp)
46	CTGATTTTTATTGCACA	cDNA	AF152169	DHP protein mRNA, complete cds.
47	GCGCTGGAGTGAGATGG	HTC	BC000198	splicing factor 3b, subunit 5, 10kDa, mRNA, complete cds.
48	CAATGTGTTATGTAGTG	HTC	BC000266	NADH dehydrogenase (ubiquinone) 1 alpha subcomplex, 1, 7.5kDa, mRNA, complete cds.
49	AGCACCTCCAGCTGTAC	EST	AA629269	77 Hs.515070 Eukaryotic translation elongation factor 2
''	''	EST	AA721709	3 Hs.713718 Transcribed locus
50	CTGTTTATGACACAATG	HTC	BC035259	DEK oncogene, mRNA, complete cds.
51	AATAGGTCCAACCAGCT	RIBO	NM_001028	Homo sapiens ribosomal protein S25 (RPS25), mRNA.
52	TACCAGTGTACTGCTTT	HTC	BC002676	heat shock 60kDa protein 1 (chaperonin), mRNA, complete cds.
''	''	HTC	BC010112	cDNA clone IMAGE:3630225, **** WARNING: chimeric clone ****.
''	''	HTC	BC021005	cDNA clone IMAGE:3844238, **** WARNING: chimeric clone ****.
''	''	HTC	BC047350	heat shock 60kDa protein 1 (chaperonin), mRNA (cDNA clone IMAGE:4214709).
53	GGTTTGGCTTAGGCTGG	HTC	BC001426	ubiquinol-cytochrome c reductase hinge protein, mRNA, complete cds.
''	''	HTC	BC011925	cDNA clone IMAGE:4542938, **** WARNING: chimeric clone ****.
54	CTGGCTGCAAAGAAGGG	HTC	BC006229	cytochrome c oxidase subunit Vb, mRNA, complete cds.
55	GGAGTGTGCTCAGGAGT	cDNA	D82057	MRLC1 mRNA for myosin regulatory light chain, complete cds.
56	CTGGGACTGACAGCCTG	cDNA	AF117235	glycine-rich protein mRNA, complete cds.
''	''	cDNA	AF182290	U6 snRNA-associated Sm-like protein LSm4 mRNA, complete cds.
57	CTCCTCACCTGTATTTT	RIBO	NM_012423	Homo sapiens ribosomal protein L13a (RPL13A), mRNA.
58	GCAAAGAAAAAAAAAAG	cDNA	U24576	breast tumor autoantigen (LMO4) mRNA, complete cds.
59	TTCTTGTGGCGCTTCTC	-	-	no match
60	GGAATAAATTAATTTTC	HTC	BC001006	cytochrome c-1, mRNA, complete cds.
''	''	HTC	BC033076	cDNA clone IMAGE:5516956, **** WARNING: chimeric clone ****.
61	GAGTGAGTGAGCAGGTG	cDNA	AF212229	GL008 mRNA, complete cds.
62	TGGGGGCCGATGGGCAG	HTC	BC017364	transducin-like enhancer of split 2 (E(sp1) homolog, Drosophila), mRNA, complete cds.
63	CATCTGTGAGCTTTAGA	HTC	BC002726	death-associated protein, mRNA, complete cds.
''	''	HTC	BC080565	cDNA clone IMAGE:6371185, **** WARNING: chimeric clone ****.
64	GCCCCCAATAAAGGCAG	HTC	BC001693	lectin, galactoside-binding, soluble, 1, mRNA, complete cds.
65	AATGCAGGCAGATTTCG	HTC	BC010018	S-adenosylhomocysteine hydrolase, mRNA, complete cds.
66	TGGAGCGCTACCGACAG	-	-	no match
67	GTAGGGGTAAAAGGAGG	-	-	no match
68	GCCTCCTCCCAGTAACT	cDNA	AF109355	MSTP001 mRNA, complete cds.
''	''	cDNA	AF315506	ARG134 protein mRNA, complete cds.
''	''	cDNA	AY245432	eukaryotic translation initiation factor 3 subunit k mRNA, complete cds.
69	GGCCAAAGGCCAAGGGG	HTC	BC002524	sorting nexin 17, mRNA, complete cds.
''	''	HTC	BC021108	sorting nexin 17, mRNA (cDNA clone IMAGE:4622841), with apparent retained intron.
''	''	HTC	BC032320	sorting nexin 17, mRNA (cDNA clone IMAGE:5225353), containing frame-shift errors.
70	TAGGTAGCTCATTCAGG	HTC	BC000839	cDNA clone IMAGE:3457003, with apparent retained intron. Warning ! LongSAGE tag has been extracted from an IRE
''	''	HTC	BC011809	cDNA clone IMAGE:2960021, with apparent retained intron. Warning ! LongSAGE tag has been extracted from an IRE
''	''	HTC	BC017253	cDNA clone IMAGE:2960008, with apparent retained intron. Warning ! LongSAGE tag has been extracted from an IRE
''	''	HTC	BC027980	cDNA clone IMAGE:3855154, with apparent retained intron. Warning ! LongSAGE tag has been extracted from an IRE
''	''	HTC	BC063571	cDNA clone IMAGE:3867950, with apparent retained intron. Warning ! LongSAGE tag has been extracted from an IRE
71	CAGTCCCCCTCAGTTCG	HTC	BC001070	tubulin tyrosine ligase-like family, member 12, mRNA, complete cds.
72	GCCTGCTGGGCTTGGCT	HTC	BC011836	glutathione peroxidase 4 (phospholipid hydroperoxidase), mRNA, complete cds.
''	''	HTC	BC058329	glutathione peroxidase 4 (phospholipid hydroperoxidase), mRNA (cDNA clone IMAGE:6527068).
''	''	HTC	BC065537	cDNA clone IMAGE:6020063, **** WARNING: chimeric clone ****.
73	GCATAGGCTGCAACCCA	HTC	BC001633	Tu translation elongation factor, mitochondrial, mRNA, complete cds.
''	''	HTC	BC008728	cDNA clone IMAGE:3161897, **** WARNING: chimeric clone ****.
''	''	HTC	BC023617	cDNA clone IMAGE:4652596, **** WARNING: chimeric clone ****.
''	''	HTC	BC065247	cDNA clone IMAGE:6060926, **** WARNING: chimeric clone ****.
''	''	HTC	BC070487	cDNA clone IMAGE:6025821, **** WARNING: chimeric clone ****.
74	GATGAGTCTCGATGTGT	HTC	BC004427	proteasome (prosome, macropain) subunit, alpha type, 7, mRNA, complete cds.
''	''	HTC	AF054185	proteasome subunit HSPC mRNA, complete cds.
''	''	HTC	AF130109	clone FLB5740 PRO1512 mRNA, complete cds.
75	GAGGATGGTGTCCTGAG	HTC	BC042921	prostate tumor overexpressed 1, mRNA, complete cds.
''	''	HTC	BC065486	prostate tumor overexpressed 1, mRNA (cDNA clone IMAGE:5922363), with apparent retained intron.
76	ATGATTTATTAAACTTG	HTC	BC007027	tetratricopeptide repeat domain 35, mRNA (cDNA clone IMAGE:4051121), containing frame-shift errors.
77	CCCCGCCAAGTACTGCA	HTC	BC141818	calponin 2, mRNA, complete cds.
78	AAACACTCTTGTACTTA	EST	AA772264	50 Hs.151134 Oxidase (cytochrome c) assembly 1-like
79	CTAAGACTTCACCAGTC	cDNA	AY029066	Humanin (HN1) mRNA, complete cds.
80	CCTCCACCTAGAAGCTG	HTC	BC000452	peroxiredoxin 2, mRNA, complete cds.
''	''	HTC	BC064138	peroxiredoxin 2, mRNA (cDNA clone IMAGE:6176908).
81	GCTCTCCCCCCTAGCCC	HTC	BC033500	nuclear receptor subfamily 1, group H, member 2, mRNA, complete cds.
''	''	HTC	CR749648	mRNA; cDNA DKFZp686D1580 (from clone DKFZp686D1580).
82	GCAACAGCAATAGGATT	HTC	BC009480	Sec61 gamma subunit, mRNA, complete cds.
''	''	HTC	AF054184	Sec61 gamma mRNA, complete cds.
83	TCCGGCCGCGAAGGTGG	cDNA	AY508979	unknown protein (HSPC016) mRNA, complete cds.
''	''	cDNA	AY794023	HSPC016 protein (HSPC016) mRNA, complete cds.
84	TCAATAAAGAACAGCTA	HTC	BC000394	glutaminyl-tRNA synthetase, mRNA, complete cds.
''	''	HTC	AF130067	clone FLB8204 PRO2195 mRNA, complete cds.
''	''	HTC	BX648271	mRNA; cDNA DKFZp686C10119 (from clone DKFZp686C10119).
85	AATATTTCAAAATAAAC	EST	AA844173	34 Hs.558296 Acid phosphatase 1, soluble
''	''	EST	AA693391	3 Hs.644026 Transcribed locus
86	TTATGGGATCTCAACGA	cDNA	AY159316	lung cancer oncogene 7 mRNA, complete cds.
87	CAATGCTGCCAGCATTG	-	-	no match
88	TGTAAGTCTGCCTAAAT	HTC	BC010132	KH domain containing, RNA binding, signal transduction associated 1, mRNA, complete cds.
89	CAAGATAAATTTATTTG	cDNA	AF217963	NRAGE mRNA, complete cds.
''	''	cDNA	AF258554	PP2250 mRNA, complete cds.
90	TTTTTGTACAGAACTGA	cDNA	AB097047	mRNA for putative MAPK activating protein, complete cds, clone: PM23.
91	TTAAAGGCCGGACAAAG	-	-	no match
92	TCCATAGATTGACAAAG	EST	BP388315	4 Hs.712658 Transcribed locus
93	TTTTTGATCAAAAACTA	HTC	BC058926	catenin (cadherin-associated protein), beta 1, 88kDa, mRNA, complete cds.
94	GCTGAAGGAAACCAGTG	HTC	BC033522	v-rel reticuloendotheliosis viral oncogene homolog A (avian), mRNA, complete cds.
''	''	HTC	BC069248	cDNA clone IMAGE:4123265, containing frame-shift errors.
95	GGGGACTGAAGAGTTCG	HTC	BC001390	ubiquinol-cytochrome c reductase, complex III subunit VII, 9.5kDa, mRNA, complete cds.
96	CTTCGAAACTCTGACAG	HTC	BC001632	NADH dehydrogenase (ubiquinone) flavoprotein 2, 24kDa, mRNA, complete cds.
97	GGGCCCCAAAGCACTGC	HTC	BC006151	chromosome 19 open reading frame 48, mRNA, complete cds.
98	GTTCTGGTTTAACTAAT	cDNA	AF114836	ATP synthase inhibitor protein mRNA, complete cds.
99	CTCAGGAAATAAATGTG	cDNA	AF112217	ubiquinol-cytochrome c reductase complex 7.2 kDa protein mRNA, complete cds.
100	TTCACAAAGGAAGAACT	HTC	BC103751	proteasome (prosome, macropain) subunit, alpha type, 5, mRNA, complete cds.
''	''	HTC	BC018605	proteasome (prosome, macropain) subunit, alpha type, 5, mRNA (cDNA clone IMAGE:3925105), with apparent retained intron.
101	CACTTGCCCTAATAAAA	cDNA	AF044956	NADH:ubiquinone oxidoreductase B22 subunit mRNA, nuclear gene encoding mitochondrial protein, complete cds.
''	''	cDNA	AF261090	NADH-ubiquinone dehydrogenase 1 beta subcomplex mRNA, complete cds.
''	''	cDNA	S82655	NADH-ubiquinone oxidoreductase B22 subunit mRNA, nuclear gene for mitochondrial protein complete cds.
102	CGACCCCACGCCACCCC	HTC	BC072022	cDNA clone IMAGE:6263100, **** WARNING: chimeric clone ****.
103	TTCAAAAGAAAGCTGCA	cDNA	AF201938	DC3 (DC3) mRNA, complete cds.
104	GCCAGCCCAGCCTGGCT	cDNA	U95040	Human transcriptional corepressor hKAP1/TIF1B mRNA, complete cds.
105	CAACATTCCTGTGATCA	cDNA	U84143	Human D-dopachrome tautomerase mRNA, complete cds.
106	GTTCGTGCCAAATTCCG	RIBO	NM_000996	Homo sapiens ribosomal protein L35a (RPL35A), mRNA.
107	CCAAGTTTTTTGTGTGT	HTC	BC025957	transmembrane emp24 domain trafficking protein 2, mRNA, complete cds.
108	TAAATAATACATTGTTC	HTC	BC003662	eukaryotic translation initiation factor 4A, isoform 3, mRNA, complete cds.
109	CTTATGGTTGATCAGTT	cDNA	AF164679	ring finger protein CKBBP1 mRNA, complete cds.
110	GGAGCCATTCTGCCAAT	cDNA	AF104629	vacuolar H-ATPase subunit D (VATD) mRNA, complete cds.
111	TCATTGTAATGATTTCA	cDNA	AF270647	GTT1 mRNA, complete cds.
112	ATAGACATAAAATTGGT	HTC	BC000435	complement component 1, q subcomponent binding protein, mRNA, complete cds.
113	GGTGGCACTCAGTCTCT	cDNA	BX647063	mRNA; cDNA DKFZp686F10192 (from clone DKFZp686F10192); complete cds.
''	''	cDNA	L25080	GTP-binding protein (rhoA) mRNA, complete cds.
114	GCCCCCCCGTGTGCAGG	HTC	BC004308	proteasome (prosome, macropain) assembly chaperone 3, mRNA, complete cds.
''	''	HTC	BC071939	chromosome 7 open reading frame 48, mRNA (cDNA clone IMAGE:2819414), **** WARNING: chimeric clone ****.
115	GTGACCTCCTTGGGGGT	HTC	BC063025	cytochrome c oxidase subunit 8A (ubiquitous), mRNA, complete cds.
116	GGAAGAGAAGGTACAGA	HTC	BC025684	RER1 retention in endoplasmic reticulum 1 homolog (S. cerevisiae), mRNA (cDNA clone IMAGE:5205199), with apparent retained intron.
117	TGGTGACAGTTGTGTGT	HTC	BC000098	H2A histone family, member V, mRNA, complete cds.
118	TGGCTAGTGTTTGCCGA	HTC	BC000509	proteasome (prosome, macropain) subunit, beta type, 7, mRNA, complete cds.
''	''	HTC	BC008414	Homo sapiens, proteasome (prosome, macropain) subunit, beta type, 7, clone IMAGE:4081843, mRNA.
119	GAGGCCGACCCCGGCCA	EST	AI056256	11 Hs.501293 Basigin (Ok blood group)
120	GCCCACATCCGCTGAGG	cDNA	AF131781	clone 24901 mRNA sequence, complete cds.
121	ACTGGCTGCTGAATTCT	EST	BG204115	11 Hs.349092 Hypothetical LOC388789
122	GTCCATCATAGAATTCT	-	-	no match
123	AGGTCCTAGCCCCTGGC	HTC	BC010915	glutathione S-transferase pi 1, mRNA, complete cds.
''	''	HTC	BC044846	glutathione S-transferase pi 1, mRNA (cDNA clone IMAGE:5162861), with apparent retained intron.
124	GTAAAAGTTCTAAATCT	HTC	BC006769	nucleolar and coiled-body phosphoprotein 1, mRNA, complete cds.
125	CATTTCATAACTGTCAA	HTC	BC001178	ATP synthase, H+ transporting, mitochondrial F0 complex, subunit F6, mRNA, complete cds.
126	GGGGAAATCGCCAGCTT	HTC	BC016025	thymosin beta 10, mRNA, complete cds.
127	AAATGAAAATTTTAATG	HTC	BC000385	catenin (cadherin-associated protein), alpha 1, 102kDa, mRNA, complete cds.
128	CCTTCCAAATTGTGGGT	cDNA	AF047470	malate dehydrogenase precursor (MDH) mRNA, nuclear gene encoding mitochondrial protein, complete cds.
129	GTTTCTTCCCTGCCAGA	cDNA	AF536829	selenoprotein H mRNA, complete cds.
130	GGAAGGGGAAACGCACA	HTC	AL133014	mRNA; cDNA DKFZp434C1415 (from clone DKFZp434C1415).
131	TATTTTTGTTACAAATC	cDNA	AF077367	thioredoxin reductase GRIM-12 mRNA, complete cds.
132	GGAATGTACGTTATTTC	HTC	BC000679	translocase of inner mitochondrial membrane 44 homolog (yeast), mRNA (cDNA clone IMAGE:3350205), **** WARNING: chimeric clone ****.
''	''	HTC	BC073958	cDNA clone IMAGE:6047883, **** WARNING: chimeric clone ****.
133	AACTCTTGAAGTCACAC	cDNA	U54559	translation initiation factor eIF3 p40 subunit mRNA, complete cds.
134	TTGTAAACTTAAGTGGC	cDNA	M90309	Human FK506-binding protein 25 (FKBP25) mRNA, complete cds.
135	AAGGTGCCTCCATCTCT	HTC	BC007913	ubiquitin-like 7 (bone marrow stromal cell-derived), mRNA, complete cds.
''	''	HTC	AY037166	ubiquitin-like protein SB132 mRNA, complete cds.
136	TGCTACTGGTATAAAGT	HTC	BC028314	surfeit 1, mRNA, complete cds.
137	TCCTCAAGATAAAGTCT	cDNA	U66871	Human enhancer of rudimentary homolog mRNA, complete cds.
138	AAGTTGCTATTAAATGG	HTC	BC001503	prosaposin, mRNA, complete cds.
''	''	HTC	BC014989	phospholipid scramblase 3, mRNA (cDNA clone IMAGE:4907002), **** WARNING: chimeric clone ****.
139	GGGCCAAAACCAGTAAA	cDNA	AY125488	death effector domain-containing DNA-binding 2 protein (DEDD2) mRNA, complete cds.
140	CAAAACTGTTTGTTGGC	HTC	BC150285	myosin X, mRNA, complete cds.
''	''	HTC	AL832428	mRNA; cDNA DKFZp762A083 (from clone DKFZp762A083).
141	CCATTTTTACCTTATGT	HTC	BC001177	U2 small nuclear RNA auxiliary factor 1, mRNA, complete cds.
''	''	HTC	AF370386	FP793 mRNA, complete cds.
''	''	HTC	BC013786	U2 small nuclear RNA auxiliary factor 1, mRNA (cDNA clone IMAGE:4213038), with apparent retained intron.
''	''	HTC	BC032521	U2 small nuclear RNA auxiliary factor 1, mRNA (cDNA clone IMAGE:5498733), with apparent retained intron.
142	GTGCTAAGCGGGCCCGG	cDNA	AY029208	type VI collagen alpha 2 chain precursor (COL6A2) mRNA, complete cds, alternatively spliced.
143	TTTCCTTCCTTCAACTG	HTC	BC009201	clathrin, light chain (Lca), mRNA, complete cds.
144	CAGATAAACCATTTAAA	HTC	BC032750	cDNA clone IMAGE:5585885, **** WARNING: chimeric clone ****.
145	AATTTTATTTCTGTTTG	HTC	BC039742	poly(rC) binding protein 1, mRNA, complete cds.
146	TGAAGAGAATTATTACA	EST	BM983770	23 Hs.304192 Destrin (actin depolymerizing factor)
''	''	EST	BU685531	2 Hs.705996 Transcribed locus
147	CTGTTAATAAATACTGG	cDNA	AF034091	nuclear localization signal containing protein deleted in Velo-Cardio-Facial syndrome (Nlvcf) mRNA, complete cds.
148	TTTCTAGGGGTATTCAT	cDNA	AF151898	CGI-140 protein mRNA, complete cds.
149	CAGCAGTAGCGCTGGCG	HTC	BC038596	chromodomain helicase DNA binding protein 4, mRNA, complete cds.
''	''	HTC	BC075823	cDNA clone IMAGE:6304781, **** WARNING: chimeric clone ****.
''	''	HTC	CR936680	mRNA; cDNA DKFZp686E06161 (from clone DKFZp686E06161).
150	TTAAAGATTTAGACACC	HTC	AL050179	mRNA; cDNA DKFZp586K2222 (from clone DKFZp586K2222).
151	TTCTTATTTTAGACCTG	cDNA	U41371	Human spliceosome associated protein (SAP 145) mRNA, complete cds.
152	GAATTAACATTAAACTT	cDNA	U43399	Human 14-3-3 protein epsilon isoform mRNA, complete cds.
''	''	cDNA	U43430	Human epsilon isoform 14-3-3 protein mRNA, complete cds.
153	GAAGTTATGAAGATGCT	HTC	BC000665	t-complex 1, mRNA, complete cds.
154	TAATTCTTCTCTATTGT	HTC	BC006501	chaperonin containing TCP1, subunit 3 (gamma), mRNA, complete cds.
''	''	HTC	AL833197	mRNA; cDNA DKFZp667A196 (from clone DKFZp667A196).
155	GGCTCCCACTGCAGCCT	cDNA	AY359878	heat shock 90kDa protein 1 beta (HSPCB) mRNA, complete cds.
156	TGTGTTGTCATATTTGG	HTC	BC001548	methylenetetrahydrofolate dehydrogenase (NADP+ dependent) 2, methenyltetrahydrofolate cyclohydrolase, mRNA, complete cds.
''	''	HTC	BC004934	cDNA clone IMAGE:3606377, **** WARNING: chimeric clone ****.
157	TTCATATTAAAGTTGTC	HTC	BC073803	chromosome 2 open reading frame 79, mRNA, complete cds.
158	GTGTATCTTTTTGCTTA	cDNA	M90104	Human splicing factor SC35 mRNA, complete cds.
159	TCACCTGAAACTTACAA	EST	BU685328	3 Hs.597480 Transcribed locus
160	GGCTTTGATTTTTTTCA	HTC	BC000326	coatomer protein complex, subunit beta 2 (beta prime), mRNA, complete cds.
161	ACCTCAGGAAATAAACG	HTC	BC001179	high density lipoprotein binding protein, mRNA, complete cds.
''	''	HTC	BC007961	cDNA clone IMAGE:4301560, containing frame-shift errors.
162	CAAGCAGGACAGAATGG	cDNA	AY358974	clone DNA56052 P24B (UNQ535) mRNA, complete cds.
163	CTGGCGCCGATGGCTGC	cDNA	AF247789	putative anaphase-promoting complex subunit APC11 mRNA, complete cds.
164	GGGGTCTGGGCCCTGCC	HTC	BC019318	hypothetical protein LOC348262, mRNA (cDNA clone IMAGE:2822562), with apparent retained intron.
165	CATTGAAGGGTCAATGC	cDNA	AF070539	clone 24433 myelodysplasia/myeloid leukemia factor 2 mRNA, complete cds.
166	ATGAATTAGCATATGCC	EST	AA676598	26 Hs.7879 Interferon-related developmental regulator 1
''	''	EST	AA725398	3 Hs.595300 Transcribed locus
167	TTGATGTACAGTTTCTG	HTC	BX537679	mRNA; cDNA DKFZp686M13204 (from clone DKFZp686M13204).
''	''	HTC	BX640645	mRNA; cDNA DKFZp686P22142 (from clone DKFZp686P22142).
168	GTTTGCAAGTGAACAGA	HTC	BC002360	elongation factor Tu GTP binding domain containing 2, mRNA, complete cds.
169	TTTCCCTGCCCCACTTC	-	-	no match
170	CTGTGACACAGCTTGCC	cDNA	AF026166	chaperonin-containing TCP-1 beta subunit homolog mRNA, complete cds.
''	''	cDNA	AF026293	chaperonin containing t-complex polypeptide 1, beta subunit (Cctb) mRNA, complete cds.
171	AAGATAATGCCTGTGGT	cDNA	AB034206	MCT-1 mRNA, complete cds.
172	TAACTTTTATATGAAAA	HTC	BC041710	Rap guanine nucleotide exchange factor (GEF) 1, mRNA, complete cds.
''	''	HTC	CR749354	mRNA; cDNA DKFZp781P1719 (from clone DKFZp781P1719).
173	ACGGTGATGTCAGCTCT	HTC	BC009557	chromosome 19 open reading frame 70, mRNA, complete cds.
174	AACTAATACTACAATAA	HTC	BC027986	chromosome 17 open reading frame 45, mRNA, complete cds.
175	CCCCCTCCGGGAATGCG	EST	BG684033	39 Hs.83753 Small nuclear ribonucleoprotein polypeptides B and B1
176	CAGCCATAAAAGGGACA	cDNA	AF257241	BTB/POZ domain containing 1 protein (BTBD1) mRNA, complete cds.
''	''	cDNA	AF355402	BTBD1 protein mRNA, complete cds.
177	CTACAATAAATGCAGCT	HTC	BC010405	tetraspanin 17, mRNA, complete cds.
''	''	HTC	AY037146	tetraspan protein SB134 mRNA, complete cds.
178	TTGTAAACATTTCTTTC	HTC	BC009175	EBNA1 binding protein 2, mRNA, complete cds.
''	''	HTC	BC007344	mRNA similar to RIKEN cDNA 4833415E20 gene (cDNA clone IMAGE:3636977).
''	''	HTC	BC073924	EBNA1 binding protein 2, mRNA (cDNA clone IMAGE:5188532).
179	CAGCGCCACCTGGAAGC	HTC	BC007981	serine/threonine kinase 11, mRNA, complete cds.
180	GTGCTGAATGGCTGAGG	cDNA	AB046613	MLC-3 mRNA for nonmuscle myosin light chain 3, complete cds.
181	CTAACCAGACACGCCGT	HTC	BC107752	capping protein (actin filament) muscle Z-line, beta, mRNA, complete cds.
''	''	HTC	CR609341	full-length cDNA clone CS0DI068YI08 of Placenta Cot 25-normalized of (human).
182	GCAATAAGTGTCAGACT	HTC	BC001357	LAG1 homolog, ceramide synthase 2, mRNA, complete cds.
183	GTTTAAATCGACTGTTT	EST	AA022579	99 Hs.333786 Proteasome (prosome, macropain) subunit, alpha type, 2
''	''	EST	BU782781	1 Hs.471098 Transcribed locus
184	CTCATAAGGAAAGGTTA	HTC	BC090061	hypothetical protein LOC83459, mRNA (cDNA clone IMAGE:6480507).
185	TTCTCTCCCCAGATTGT	HTC	BC005398	anaphase promoting complex subunit 13, mRNA, complete cds.
186	TACGTTGCAGCTTAACA	cDNA	AF064607	GC20 protein mRNA, complete cds.
''	''	cDNA	AF263452	translational factor eIF-1 mRNA, complete cds.
187	TGAGGCCAGGCCTGTAG	HTC	BC005116	structure specific recognition protein 1, mRNA, complete cds.
188	AGAGACTCTTGTTAGTC	HTC	BC002346	cDNA clone IMAGE:2961405, **** WARNING: chimeric clone ****.
''	''	HTC	AL512704	mRNA; cDNA DKFZp667H066 (from clone DKFZp667H066).
189	TAATAAAGCATCTCTGG	HTC	BC000716	seryl-tRNA synthetase, mRNA, complete cds.
190	GTGCTGCGTGAGCGGAG	HTC	AF151069	HSPC235 mRNA, complete cds.
191	GTGTAATAAGACATAAC	HTC	BC000506	heterogeneous nuclear ribonucleoprotein A2/B1, mRNA, complete cds.
192	TGGTACACGTAGGCCCT	cDNA	AF155662	putative 16.7 kDa protein mRNA, complete cds.
''	''	cDNA	AF261134	CDA016 mRNA, complete cds.
''	''	cDNA	AF286697	novel cell death-regulatory protein GRIM19 (GRIM19) mRNA, complete cds.
193	AAATAAAGAATTTAAAG	HTC	BC005923	microsomal glutathione S-transferase 1, mRNA, complete cds.
194	CTGCACTTACTCCTTTT	HTC	BC009398	minichromosome maintenance complex component 7, mRNA, complete cds.
195	CCTATAATAAACTAAGT	EST	AA632662	30 Hs.13885 Mediator complex subunit 10
196	GCACGTGTCTTCTTAGG	-	-	no match
197	TTACCTCCTTCAATTGA	HTC	BC066296	family with sequence similarity 128, member B, mRNA, complete cds.
198	GTATTGGCCTTTTAAAC	HTC	BC110656	transmembrane 9 superfamily member 2, mRNA, complete cds.
199	GGAAAAAAAAAAATCCT	cDNA	AF052955	F1-ATPase epsilon-subunit (ATP5E) mRNA, complete cds; nuclear gene for mitochondrial product.
200	GCTTTTATTCACTGTGA	cDNA	AF221595	HT014 (HT014) mRNA, complete cds.
''	''	cDNA	AF271784	AD039 mRNA, complete cds.
201	TTGTAATCGTGCAAATA	HTC	BC004477	cDNA clone IMAGE:3937870, **** WARNING: chimeric clone ****.
''	''	HTC	BC007247	cDNA clone IMAGE:2966822, containing frame-shift errors.
''	''	HTC	BC010063	Homo sapiens, ornithine decarboxylase antizyme 1, clone IMAGE:3957075, mRNA.
''	''	HTC	BC013037	cDNA clone IMAGE:3536380, containing frame-shift errors.
''	''	HTC	BC035151	cDNA clone IMAGE:5265016, containing frame-shift errors.
''	''	HTC	BC042364	cDNA clone IMAGE:5277710, containing frame-shift errors.
''	''	HTC	BC053360	cDNA clone IMAGE:6011374, containing frame-shift errors.
''	''	HTC	BC055397	cDNA clone IMAGE:5207921, containing frame-shift errors.
''	''	HTC	BC081537	cDNA clone IMAGE:30524527, containing frame-shift errors.
''	''	HTC	BC100291	cDNA clone IMAGE:6139660, containing frame-shift errors.
202	TGGGTCTGAACTTGTAG	cDNA	AY358286	clone DNA35673 RQTI221 (UNQ221) mRNA, complete cds.
203	TTTCTTAAAGGCATTTT	cDNA	AF201422	splicing coactivator subunit SRm300 (SRM300) mRNA, complete cds.
204	TATTTTAAATGCCACCT	HTC	BC002446	DnaJ (Hsp40) homolog, subfamily B, member 6, mRNA, complete cds.
''	''	HTC	BC110289	cDNA clone IMAGE:5185967, containing frame-shift errors.
205	GGAAGGGAGGCATCCCA	cDNA	AK293768	cDNA FLJ51801 complete cds, highly similar to host cell factor C1 regulator 1 (XPO1 dependant) (HCFC1R1), transcript variant 2, mRNA.
''	''	cDNA	AY116892	HCF-1 beta-propeller interacting protein mRNA, complete cds.
206	TGTGGAAACCCACTATT	cDNA	U77735	Human pim-2 protooncogene homolog pim-2h mRNA, complete cds.
207	AAGAAACCTTTATAAAG	-	-	no match
208	AAAGTGAAGATCTGGCT	cDNA	AY513722	unknown protein 1 mRNA, complete cds.
''	''	cDNA	AY513723	unknown protein 2 mRNA, complete cds.
209	ATCACTAAAGAGTTGCT	HTC	BC011765	chromosome 11 open reading frame 24, mRNA, complete cds.
''	''	HTC	AF370372	FP2568 mRNA, complete cds.
210	CGGTTACTGTGGGCTCC	HTC	BC038664	NADH dehydrogenase (ubiquinone) Fe-S protein 6, 13kDa (NADH-coenzyme Q reductase), mRNA, complete cds.
211	TATGTGATTTGACAAAC	HTC	BC003056	basic leucine zipper and W2 domains 2, mRNA, complete cds.
''	''	HTC	AF083246	HSPC028 mRNA, complete cds.
''	''	HTC	AF110323	MSTP017 (MST017) mRNA, complete cds.
''	''	HTC	BC001570	basic leucine zipper and W2 domains 2, mRNA (cDNA clone IMAGE:3452691).
''	''	HTC	BC051898	basic leucine zipper and W2 domains 2, mRNA (cDNA clone IMAGE:3922798), containing frame-shift errors.
212	CAGGAACGGGGGTCTCC	HTC	BC000471	mitogen-activated protein kinase kinase 2, mRNA, complete cds.
213	CTCTTCGAGAAGTGCGA	HTC	BC000742	glutathione peroxidase 1, mRNA, complete cds.
214	GCCCAAGGACCCCCTGC	HTC	BC028089	filamin A, alpha (actin binding protein 280), mRNA (cDNA clone IMAGE:4156935), with apparent retained intron.
215	CATAAAGTTTAGTGAGA	HTC	BC000905	RAB1A, member RAS oncogene family, mRNA, complete cds.
''	''	HTC	BC062594	cDNA clone IMAGE:5244515, **** WARNING: chimeric clone ****.
''	''	HTC	BX571747	mRNA; cDNA DKFZp686E08159 (from clone DKFZp686E08159).
''	''	HTC	AL050268	mRNA; cDNA DKFZp564B163 (from clone DKFZp564B163).
216	CAAGGTGAAAGGGTGTG	EST	AI220702	14 Hs.279257 Protein-L-isoaspartate (D-aspartate) O-methyltransferase
217	TCCACTACCAAGCTTCT	HTC	BC010889	coiled-coil domain containing 53, mRNA, complete cds.
218	GACATTTTTCCTCTGGG	HTC	BC041028	carbohydrate kinase domain containing, mRNA, complete cds.
''	''	HTC	AF151071	HSPC237 mRNA, complete cds.
''	''	HTC	BC000577	hypothetical protein FLJ10769, mRNA (cDNA clone IMAGE:3162721), **** WARNING: chimeric clone ****.
''	''	HTC	AY203948	LP3298 mRNA, complete cds.
219	CAACTTTAGGGAATGGA	EST	BE645056	24 Hs.527105 Heterogeneous nuclear ribonucleoprotein D-like
''	''	EST	BE677339	4 Hs.707189 Transcribed locus
220	CCGTGGTCGTGGGAGTG	cDNA	M59849	Human fibrillarin (Hfib1) mRNA, complete cds.
221	GTATCTTCACATCTTGG	cDNA	AF068754	heat shock factor binding protein 1 HSBP1 mRNA, complete cds.
222	AAGGTCGAGCTGTGCAG	RIBO	NM_000986	Homo sapiens ribosomal protein L24 (RPL24), mRNA.
223	CACCACGGTGTCTGTGT	cDNA	AF052504	RNB6 (RNB6) mRNA, complete cds.
''	''	cDNA	AF087843	B6 mRNA, complete cds.
''	''	cDNA	AF112209	Ena-VASP-like protein mRNA, complete cds.
224	ACCCACGTCAGCAACGG	HTC	BC004250	jun B proto-oncogene, mRNA, complete cds.
''	''	HTC	CR590747	full-length cDNA clone CS0DN005YM18 of Adult brain of (human).
''	''	HTC	CR606286	full-length cDNA clone CS0DI077YL07 of Placenta Cot 25-normalized of (human).
''	''	HTC	CR625280	full-length cDNA clone CS0DF024YO14 of Fetal brain of (human).
225	GAAAATTAACCAGAAAG	EST	AA649498	20 Hs.503787 Aspartyl-tRNA synthetase
226	GGGAGGGGTGGGGGTGG	EST	AI052526	3 Hs.2399 Matrix metallopeptidase 14 (membrane-inserted)
''	''	EST	CF265056	1 Hs.618209 Transcribed locus
227	TTAATAAAATATTCAAT	HTC	BC009503	G1 to S phase transition 1, mRNA, complete cds.
228	TAAGGAAGGCTCTTCTA	HTC	BC040194	amine oxidase (flavin containing) domain 2, mRNA, complete cds.
''	''	HTC	AL833812	mRNA; cDNA DKFZp564P133 (from clone DKFZp564P133).
229	TGGAACAGGATGCCCAC	HTC	BC000814	TGFB-induced factor homeobox 1, mRNA, complete cds.
230	TCCGCGAGAAGCCCGAC	HTC	BC069045	NADH dehydrogenase (ubiquinone) 1 alpha subcomplex, 11, 14.7kDa, mRNA, complete cds.
231	TTTATCTGCTTAGGAGT	HTC	BC030981	high-mobility group box 1, mRNA, complete cds.
''	''	HTC	CR749614	mRNA; cDNA DKFZp686A04236 (from clone DKFZp686A04236).
232	TCAAGAAATTATTAAAA	HTC	BC001423	proteasome (prosome, macropain) activator subunit 3 (PA28 gamma; Ki), mRNA, complete cds.
233	GATAATTTTTGTTCTTC	HTC	BC000788	chromosome 19 open reading frame 62, mRNA, complete cds.
''	''	HTC	AF161491	HSPC142 mRNA, complete cds.
''	''	HTC	AL136692	mRNA; cDNA DKFZp564N2378 (from clone DKFZp564N2378).
234	AGAATATCAGTGATACT	HTC	BC055396	nucleus accumbens associated 1, BEN and BTB (POZ) domain containing, mRNA, complete cds.
235	GCCCTCGGCCGCTTGCA	HTC	BC000057	protein phosphatase 1G (formerly 2C), magnesium-dependent, gamma isoform, mRNA, complete cds.
''	''	HTC	BC015048	protein phosphatase 1G (formerly 2C), magnesium-dependent, gamma isoform, mRNA (cDNA clone IMAGE:3912317), with apparent retained intron.
236	AAGAAAACTGTGTTTCA	HTC	BC020306	KIAA1522, mRNA (cDNA clone IMAGE:3848662).
''	''	HTC	AL713671	mRNA; cDNA DKFZp727C231 (from clone DKFZp727C231).
237	CAGAATTGTCAACTACA	-	-	no match
238	CTCACAAGTTTTGGGAA	EST	AA742226	13 Hs.643526 Nucleoporin 160kDa
''	''	EST	BF513896	2 Hs.714476 Transcribed locus
239	CACCTTCCAGCCCGGGG	EST	BE671976	1 Hs.605454 Transcribed locus
240	TCTTCCCCAGTTGTCCC	cDNA	AF015283	selenoprotein W (SEPW1) mRNA, complete cds.
''	''	cDNA	U67171	Human selenoprotein W (selW) mRNA, complete cds.
241	CTGGGAGAGGCGGCCAG	HTC	BC067258	arginyl aminopeptidase (aminopeptidase B)-like 1, mRNA, complete cds.
242	TTGTGAGAATAAATGAG	EST	AA031978	52 Hs.249600 Discs, large (Drosophila) homolog-associated protein 4
243	GAAACCGAGGGCTGCAT	cDNA	AF275807	PNAS-110 mRNA, complete cds.
244	GTGTGTGGTGCCCCCAG	EST	BE675619	46 Hs.132497 Exoribonuclease 3
245	TCTGTTTACTTTAGTGA	HTC	BC009806	methylenetetrahydrofolate dehydrogenase (NADP+ dependent) 1, methenyltetrahydrofolate cyclohydrolase, formyltetrahydrofolate synthetase, mRNA, complete cds.
''	''	HTC	BC000231	cDNA clone IMAGE:3352069, **** WARNING: chimeric clone ****.
246	CTCATAGCAGTGCCAAC	HTC	BC022436	tumor protein, translationally-controlled 1, mRNA, complete cds.
247	TTTCTAGTTTGTATATG	cDNA	AY359028	clone DNA19360 MTP (UNQ1846) mRNA, complete cds.
248	GAGCAAACGGAGCCACC	HTC	BC001080	chromosome 19 open reading frame 50, mRNA, complete cds.
249	CTGTCCTTGTGATTAAA	HTC	BC052310	thioredoxin domain containing 5 (endoplasmic reticulum), mRNA, complete cds.
''	''	HTC	AL833008	mRNA; cDNA DKFZp666I134 (from clone DKFZp666I134).
250	GTTGCTGCCCTGGGCTG	HTC	BC001118	transmembrane protein 147, mRNA, complete cds.
251	GGGATCAAGGAGACCCG	-	-	no match
252	TTGTAAAAGGACAATAA	HTC	BC110913	valosin-containing protein, mRNA, complete cds.
''	''	HTC	BC023563	valosin-containing protein, mRNA (cDNA clone IMAGE:4422977), **** WARNING: chimeric clone ****.
''	''	HTC	AL137377	mRNA; cDNA DKFZp434K0126 (from clone DKFZp434K0126).
253	TTACTTCAACTAAAAGT	EST	BM977147	3 Hs.600844 Transcribed locus
''	''	EST	AA830974	20 Hs.712579 CDNA FLJ40817 fis, clone TRACH2010639
254	TAGTCTTAACAGTCTTT	HTC	BC040492	secernin 1, mRNA, complete cds.
255	CCAAATGCTGGCAAAAA	cDNA	EU552924	metabolic syndrome-associated protein mRNA, complete cds.
256	GCTAAGGAGATTGGTGC	cDNA	AK291806	cDNA FLJ75553 complete cds, highly similar to ras-related C3 botulinum toxin substrate 1 (rho family, small GTP binding protein Rac1) (RAC1), transcript variant Rac1, mRNA.
''	''	cDNA	AY279384	migration-inducing protein 5 (MIG5) mRNA, complete cds.
257	TTTGGAGCATTTGTAGC	cDNA	AF479813	chemokine-like factor super family 3 (CKLFSF3) mRNA, complete cds.
258	GCCAAGATGCCACAGAT	cDNA	AF412816	CKII beta binding protein 2 mRNA, complete cds.
''	''	cDNA	AF475095	CKII beta associating protein mRNA, complete cds.
259	AGCGTCCGGTCTTGCCC	cDNA	AF007165	suppressin (spn) mRNA, complete cds.
260	AAAAAAAAGAAGTTTTG	cDNA	AF057306	transmembrane proteolipid (C32) mRNA, complete cds.
''	''	cDNA	AF096895	chemokine-like factor 1 (CKLF1) mRNA, complete cds.
''	''	cDNA	AF135380	chemokine-like factor 2 (CKLF2) mRNA, complete cds, alternatively spliced.
''	''	cDNA	AF135381	chemokine-like factor 3 (CKLF3) mRNA, complete cds, alternatively spliced.
''	''	cDNA	AF145216	chemokine-like factor 4 (CKLF4) mRNA, complete cds, alternatively spliced.
''	''	cDNA	AY358999	clone DNA49645 CKLF (UNQ410) mRNA, complete cds.
261	TGACTGTTATGATTATC	HTC	BC050381	RAD21 homolog (S. pombe), mRNA, complete cds.
''	''	HTC	BC001229	RAD21 homolog (S. pombe), mRNA (cDNA clone IMAGE:3455406).
262	AAGTTCTGCGGTAGTGC	HTC	BC001630	replication protein A2, 32kDa, mRNA, complete cds.
263	ATTTTTCTTTATGTACA	HTC	BC030025	TIA1 cytotoxic granule-associated RNA binding protein-like 1, mRNA, complete cds.
264	GGGGGTGGGTGGGAGTA	HTC	BC018211	mago-nashi homolog, proliferation-associated (Drosophila), mRNA, complete cds.
265	ATTACAAACCTACAGAG	HTC	BC002496	transmembrane protein 14C, mRNA, complete cds.
''	''	HTC	AF151028	HSPC194 mRNA, complete cds.
''	''	HTC	AF164962	MSTP073 mRNA, complete cds.
266	GTATAATTTGTAAAAAT	HTC	BC007341	transmembrane protein 50A, mRNA, complete cds.
267	GGTGAGACCTGACCAGT	HTC	BC008714	phosphatidylethanolamine binding protein 1, mRNA, complete cds.
''	''	HTC	BC018799	phosphatidylethanolamine binding protein 1, mRNA (cDNA clone IMAGE:3509990).
''	''	HTC	CR590878	full-length cDNA clone CS0DM003YA22 of Fetal liver of (human).
''	''	HTC	CR594432	full-length cDNA clone CS0DI070YH22 of Placenta Cot 25-normalized of (human).
''	''	HTC	CR596355	full-length cDNA clone CS0DK005YE02 of HeLa cells Cot 25-normalized of (human).
''	''	HTC	CR618909	full-length cDNA clone CS0DG003YO05 of B cells (Ramos cell line) of (human).
268	TAAATATGCAAATGTTG	EST	BM054762	3 Hs.7037 Transcribed locus
''	''	EST	AA721640	31 Hs.719102 Pallidin homolog (mouse)
269	ATCGTTGTAATTGTTGA	cDNA	AB001636	mRNA for ATP-dependent RNA helicase #46, complete cds.
270	ATGGCTAAGCTAACATA	HTC	BC009361	regulator of G-protein signaling 10, mRNA, complete cds.
271	CCTTCGAGATCATACAC	RIBO	NM_001009	Homo sapiens ribosomal protein S5 (RPS5), mRNA.
272	GCATTTAGTTCAGAGTG	HTC	BC000768	sorting nexin 11, mRNA, complete cds.
273	TACTAAAAAAGGAGAAA	cDNA	AF013160	NADH dehydrogenase-ubiquinone Fe-S protein 2 precursor mRNA, nuclear gene encoding mitochondrial protein, complete cds.
''	''	cDNA	AF050640	NADH-ubiquinone oxidoreductase NDUFS2 subunit mRNA, nuclear gene encoding mitochondrial protein, complete cds.
274	TAGGGATATCAGCGTTT	HTC	BC017167	nucleoporin 107kDa, mRNA, complete cds.
275	CAGAAGTGTCAATAAAC	EST	AA044833	47 Hs.112728 Protein phosphatase 1F (PP2C domain containing)
276	TAGATTTCAATAATTGA	cDNA	U29165	Human MOP1 mRNA, complete cds.
277	ATGGCAAGGGACAAAGC	EST	AA722238	8 Hs.25425 Chromosome 17 open reading frame 76
''	''	EST	AA010486	10 Hs.368934 Chromosome 17 open reading frame 45
278	TAGAAACCAGATACACT	EST	BF115838	7 Hs.483454 Transcribed locus
''	''	EST	AA043228	8 Hs.706617 Calponin 3, acidic
279	ATGACTCAAGGCCAATA	HTC	BC002669	nuclear receptor subfamily 2, group F, member 6, mRNA, complete cds.
280	GAGTGAAAGACATAAAG	cDNA	AF282851	C21orf59 mRNA, complete cds.
281	ACTAATCGTTGACATTC	-	-	no match
282	TAAAATATTGAAGTGTC	cDNA	AB050468	mRNA for membrane glycoprotein LIG-1, complete cds.
''	''	cDNA	AY730707	leucine-rich repeat protein LRIG1 (LRIG1) mRNA, complete cds, alternatively spliced.
283	CCCCCAGATGATTTTTT	cDNA	AF355797	BTBD2 protein mRNA, complete cds.
284	GCAAATATATTTTGAAA	cDNA	AY358484	clone DNA82430 YME1L1 (UNQ1868) mRNA, complete cds.
285	TAGGTTCGTGTCGTCGT	HTC	BC002880	cysteinyl-tRNA synthetase, mRNA, complete cds.
''	''	HTC	BX647906	mRNA; cDNA DKFZp686F1612 (from clone DKFZp686F1612).
286	GCAAACAATCATTTTGC	HTC	BC032643	synaptotagmin binding, cytoplasmic RNA interacting protein, mRNA, complete cds.
''	''	HTC	BX537809	mRNA; cDNA DKFZp686J05124 (from clone DKFZp686J05124).
287	TAATATTTTTAAGAAGG	EST	AA962403	18 Hs.270291 Actinin, alpha 4
''	''	EST	AI076919	1 Hs.712632 Calpain 12
288	TGTACTTCCTAAGGTGA	HTC	BC000964	ornithine aminotransferase (gyrate atrophy), mRNA, complete cds.
''	''	HTC	CR749808	mRNA; cDNA DKFZp781A11155 (from clone DKFZp781A11155).
289	CTGTTACTGTACTTATG	cDNA	AF374416	putative pre-mRNA splicing regulator female-lethal(2D) mRNA, complete cds.
290	AGGGTGTTTTCTCGTGT	-	-	no match
291	CCCCCGTGAAGCTGGGC	HTC	BC014963	interleukin-1 receptor-associated kinase 1, mRNA, complete cds.
292	CTCTGCTCGGCTTCAGT	cDNA	AB026628	mRNA for peflin, complete cds.
293	TGTGTGTGACACATAAA	HTC	BC013386	ORAI calcium release-activated calcium modulator 1, mRNA, complete cds.
294	TTTATTTGGCAAATTTT	HTC	BC020079	lamin B receptor, mRNA, complete cds.
295	CTCCCCTGCCCCCCACC	HTC	BC000728	capping protein (actin filament), gelsolin-like, mRNA, complete cds.
296	AAAAATAAAGATGCTGG	HTC	BC015423	interferon, alpha-inducible protein 27-like 1, mRNA, complete cds.
297	CAAGGATCTACTTTAAT	HTC	BC000152	chromosome 1 open reading frame 43, mRNA, complete cds.
''	''	HTC	AF077036	HSPC012 mRNA, complete cds.
''	''	HTC	AF109185	S863-3 mRNA, complete cds.
''	''	HTC	AL117463	mRNA; cDNA DKFZp586G1722 (from clone DKFZp586G1722).
298	CAAATGAGGAGTGCCAG	HTC	AF077054	unr protein mRNA, complete cds.
''	''	HTC	BC017662	cDNA clone IMAGE:3912700, containing frame-shift errors.
''	''	HTC	CR594529	full-length cDNA clone CS0DC025YA16 of Neuroblastoma Cot 25-normalized of (human).
''	''	HTC	CR624546	full-length cDNA clone CS0DI004YH13 of Placenta Cot 25-normalized of (human).
''	''	HTC	CR749378	mRNA; cDNA DKFZp779J1455 (from clone DKFZp779J1455).
''	''	HTC	CR749431	mRNA; cDNA DKFZp779B0247 (from clone DKFZp779B0247).
299	GAGGAAGAAGAAGCAGC	EST	AA730054	51 Hs.192374 Heat shock protein 90kDa beta (Grp94), member 1
''	''	EST	BU685921	1 Hs.487774 Heterogeneous nuclear ribonucleoprotein A2/B1
300	TGGAAACTTTCAGGGTG	HTC	BC013398	pumilio homolog 1 (Drosophila), mRNA, complete cds.
301	TGTGACACTGATTCTTT	HTC	BC018205	hexosaminidase (glycosyl hydrolase family 20, catalytic domain) containing, mRNA, complete cds.
302	GGAAGTTTCGATAGAAG	cDNA	AF212248	CDA09 mRNA, complete cds.
303	CCTCTTGTAATGTTCTG	cDNA	AF226053	HSKM-B (HSKM-B) mRNA, complete cds.
304	AGGCGAGATCAATCCCT	EST	BF382726	55 Hs.233952 Proteasome (prosome, macropain) subunit, alpha type, 7
305	GGGTGTGGTGGGCTTTA	EST	BE465629	25 Hs.458644 R3H domain and coiled-coil containing 1
306	GCCTGCTCCCTCAGGAA	cDNA	AY256461	zinc in-between-ring-finger ubiquitin-associated domain (ZIBRA) mRNA, complete cds.
307	TTACAGAGCTTCCATTA	EST	AA644003	21 Hs.144949 Ring finger protein 114
308	CTGTCCGCTGATTGCCT	-	-	no match
309	GCTTTGATGATAAACGA	HTC	BC003567	epoxide hydrolase 1, microsomal (xenobiotic), mRNA, complete cds.
310	GGCTGATTTTTATTACC	cDNA	U76713	Human apobec-1 binding protein 1 mRNA, complete cds.
311	CTGTGCAGCAAGAACCC	HTC	BC000309	spermidine synthase, mRNA, complete cds.
312	CCTTGTCTTTTTTAACT	cDNA	AF308303	serologically defined breast cancer antigen NY-BR-99 mRNA, complete cds.
''	''	cDNA	AY040822	U4/U6 snRNP-associated 61 kDa protein mRNA, complete cds.
313	CAGTGAATGAAGACATA	EST	AA737269	62 Hs.220864 Chromodomain helicase DNA binding protein 2
''	''	EST	BU729780	1 Hs.622504 Transcribed locus
314	AGAGGTTTTGCTAGGGC	cDNA	AB112074	RBBP6 mRNA for retinoblastoma binding protein 6 isoform 1, complete cds.
''	''	cDNA	AB112075	RBBP6 mRNA for retinoblastoma binding protein 6 isoform 2, complete cds.
''	''	cDNA	AF352051	proliferation potential-related protein mRNA, complete cds.
''	''	cDNA	AY072922	p53-associated cellular protein PACT (PACT) mRNA, complete cds.
315	TCTGCAAAGGAGAAGTC	HTC	BC001063	high-mobility group box 2, mRNA, complete cds.
316	ACTTACCTGCTAATAAA	HTC	BC001015	cytochrome c oxidase subunit Vib polypeptide 1 (ubiquitous), mRNA, complete cds.
317	TTCTGTGTCACGTGACC	HTC	BC004980	solute carrier family 25 (mitochondrial carrier; citrate transporter), member 1, mRNA, complete cds.
''	''	HTC	BC016877	cDNA clone IMAGE:3901984, **** WARNING: chimeric clone ****.
''	''	HTC	BC018590	solute carrier family 25 (mitochondrial carrier; citrate transporter), member 1, mRNA (cDNA clone IMAGE:3868835).
''	''	HTC	BC048258	solute carrier family 25 (mitochondrial carrier; citrate transporter), member 1, mRNA (cDNA clone IMAGE:5535369), **** WARNING: chimeric clone ****.
318	TTAAACTCCAATAAAAC	cDNA	AY148219	Brk1-like protein mRNA, complete cds.
319	TTCTATTTCAGTGCCAA	cDNA	M69066	Human moesin mRNA, complete cds.
320	AAGATCCCCGCGATACT	cDNA	AF106943	divalent cation tolerant protein CUTA mRNA, complete cds.
''	''	cDNA	AF230924	brain acetylcholinesterase putative membrane anchor mRNA, complete cds.
321	CCTGTCCTGCACGGCTC	cDNA	AF112202	prenylated rab acceptor 1 mRNA, complete cds.
''	''	cDNA	AF112996	prenylated RAB acceptor 1 mRNA, complete cds.
322	TTCTATTTTGTATCCTA	HTC	BC034562	SIVA1, apoptosis-inducing factor, mRNA, complete cds.
323	CGATATTCCCCTTGGAA	cDNA	U95006	Human D9 splice variant A mRNA, complete cds.
''	''	cDNA	U95007	Human D9 splice variant B mRNA, complete cds.
324	CCGTAGTGCCTTTATGG	EST	AA011340	84 Hs.6891 Splicing factor, arginine/serine-rich 6
''	''	EST	AI873217	1 Hs.708261 Transcribed locus
325	CCCAAACGTGTGTAGTG	cDNA	AF183428	28.4 kDa protein mRNA, complete cds.
''	''	cDNA	AF275806	PNAS-111 mRNA, complete cds.
326	CCAGGAACAATGTCTCC	EST	AA761664	28 Hs.316890 Sorting nexin 5
''	''	EST	BQ027978	1 Hs.472285 Chromosome 20 open reading frame 74
327	TTCTGGACCCATAGCTC	EST	BG942194	31 Hs.440604 Proteasome (prosome, macropain) 26S subunit, non-ATPase, 7
328	TCCTGCAGCTGCCCCAC	cDNA	AF226050	HCDI (HCDI) mRNA, complete cds.
329	GACTCACTTTTGTAACA	cDNA	M60857	Human cyclophilin B (hCyPB) mRNA, complete cds.
330	CCCTGATTTTATATACT	cDNA	AB063323	mRNA for eukaryotic translation initiation factor 4 gamma 2, complete cds.
''	''	cDNA	AY513274	aging-associated protein 1 (AAG1) mRNA, complete cds.
''	''	cDNA	U73824	Human p97 mRNA, complete cds.
331	TTATAACTGAATTTAGT	EST	BE645935	68 Hs.518827 Cyclin I
''	''	EST	AI033678	3 Hs.705679 Transcribed locus
332	TATAATAAATACATCTC	cDNA	AF020351	NADH:ubiquinone oxidoreductase 18 kDa IP subunit mRNA, nuclear gene encoding mitochondrial protein, complete cds.
333	GACGTCTTAATCTTCCA	HTC	BC005361	proteasome (prosome, macropain) subunit, alpha type, 4, mRNA, complete cds.
''	''	HTC	BC030529	proteasome (prosome, macropain) subunit, alpha type, 4, mRNA (cDNA clone IMAGE:5211555), with apparent retained intron.
334	AGGAATGCTTTAGTGTA	HTC	BC000517	threonyl-tRNA synthetase, mRNA, complete cds.
''	''	HTC	BC003699	threonyl-tRNA synthetase, mRNA (cDNA clone IMAGE:3461963).
335	GGAGCGTGGGGACGGGG	EST	AA772282	41 Hs.286226 Myosin IC
336	TGCTGCCTCAGGAGACT	cDNA	AF044924	hook2 protein (HOOK2) mRNA, complete cds.
337	GGGAGCCCCTGGTGGGA	cDNA	AF495721	FP15621 mRNA, complete cds.
338	ATCAAGTTCGAGGAGGC	HTC	BC042161	trafficking protein particle complex 5, mRNA, complete cds.
''	''	HTC	BC021082	cDNA clone IMAGE:3546729, **** WARNING: chimeric clone ****.
''	''	HTC	BC022836	trafficking protein particle complex 5, mRNA (cDNA clone IMAGE:4891545), with apparent retained intron.
339	TCCTAGCCTGTCTGCAT	cDNA	AF083190	SPF31 (SPF31) mRNA, complete cds.
340	AGAATAAAATACTGGCG	HTC	BC004373	cytochrome b5 type B (outer mitochondrial membrane), mRNA, complete cds.
341	AAAATAAAGAGCCATAG	cDNA	M81955	Human apurinic/apyrimidinic endonuclease (HAP1h) mRNA, complete cds.
''	''	cDNA	U79268	Human apurinic/apyrimidinic endonuclease mRNA, complete cds.
342	TTAGCAATAAATGATGT	HTC	BC006405	thioredoxin domain containing 17, mRNA, complete cds.
''	''	HTC	BC050406	thioredoxin domain containing 17, mRNA (cDNA clone IMAGE:5767028), with apparent retained intron.
343	TGGTTTGCGTAATAAAA	HTC	BC002917	G protein-coupled receptor 172A, mRNA, complete cds.
''	''	HTC	BC071955	cDNA clone IMAGE:6574557, **** WARNING: chimeric clone ****.
344	GTGTAAATGGAAGTTTC	cDNA	AF242523	hypothetical transmembrane protein SBBI53 mRNA, complete cds.
345	ATTTTAGAATTCTACAG	EST	BF055906	33 Hs.524599 Nucleosome assembly protein 1-like 1
346	CAGCGCTGCATTGACTC	HTC	BC000083	cell division cycle 37 homolog (S. cerevisiae), mRNA, complete cds.
347	GTGGACCCTGTGACTGG	cDNA	AF132959	CGI-25 protein mRNA, complete cds.
348	GCCAAGGGCCGAACCCG	cDNA	AF386504	HTB mRNA, complete cds.
349	GAAGATGTGTGCTCTGG	cDNA	AF150733	AD-014 protein mRNA, complete cds.
350	CCAAAATTAGGAAAAAC	EST	AA947278	8 Hs.208597 C-terminal binding protein 1
''	''	EST	AA670313	9 Hs.594321 Transcribed locus
351	CCCTGTAATAAAATTAG	HTC	AL110205	mRNA; cDNA DKFZp586L1722 (from clone DKFZp586L1722).
352	TGAGCCTCGTGTCATCT	EST	W96457	1 Hs.352224 EDAR-associated death domain
''	''	EST	BE965447	126 Hs.517145 Enolase 1, (alpha)
353	TGAATACTACTATGTAG	cDNA	AB034747	SIMPLE mRNA for small integral membrane protein of lysosome/late endosome, complete cds.
354	TGGAGTGGAGGAGATGC	HTC	BC006249	guanylate kinase 1, mRNA, complete cds.
''	''	HTC	BC000710	mRNA similar to TERF1 (TRF1)-interacting nuclear factor 2 (cDNA clone IMAGE:3504095).
''	''	HTC	AL832986	mRNA; cDNA DKFZp666D023 (from clone DKFZp666D023).
355	TTTTATGGAATTGTTCA	EST	BE464812	66 Hs.77269 Guanine nucleotide binding protein (G protein), alpha inhibiting activity polypeptide 2
''	''	EST	CK725123	1 Hs.530862 Protein kinase, AMP-activated, gamma 1 non-catalytic subunit
''	''	EST	AA744927	6 Hs.710481 Transcribed locus
356	TAAACCGGAATCCTCTC	cDNA	AB064959	mRNA for adoplin-1, complete cds, probable alternative splicing variant long form.
''	''	cDNA	AB064960	mRNA for adoplin-1, complete cds, probable alternative splicing variant short form.
357	TAGTAAGTCATTTTTAG	RIBO	NM_000983	Homo sapiens ribosomal protein L22 (RPL22), mRNA.
358	TTTTGTAAATACTGGAG	HTC	BC089040	myristoylated alanine-rich protein kinase C substrate, mRNA, complete cds.
359	AATAAAGCAATAAAATT	EST	AA769655	58 Hs.518326 Stress-associated endoplasmic reticulum protein 1
360	TACATTTGGACGCTGTC	cDNA	AF038168	clone 23564 putative prenylated protein mRNA, complete cds.
''	''	cDNA	AF052096	clone 23725 putative prenylated protein mRNA, complete cds.
361	TTCTCTCAACTAAAGGT	cDNA	AF089106	unknown mRNA, complete cds.
362	AGACAAGCTGGGGAAGT	cDNA	BX640605	mRNA; cDNA DKFZp686L2175 (from clone DKFZp686L2175); complete cds.
363	AGCCTGGACTGAGCCAC	cDNA	D64154	mRNA for Mr 110,000 antigen, complete cds.
364	GAGCGGGATGGCTCCAG	HTC	BC000835	proteasome (prosome, macropain) subunit, beta type, 6, mRNA, complete cds.
''	''	HTC	BC051368	proteasome (prosome, macropain) subunit, beta type, 6, mRNA (cDNA clone IMAGE:3956684).
365	CGGCTGGTGAAAGATGT	HTC	BC000508	proteasome (prosome, macropain) subunit, beta type, 1, mRNA, complete cds.
366	GGCCAGGAAGGACTAAA	cDNA	AF274935	PNAS-10 mRNA, complete cds.
''	''	cDNA	AY359027	clone DNA16438 STMF151 (UNQ151) mRNA, complete cds.
367	AAAAAGCAGATGACTTG	HTC	BC001034	superoxide dismutase 1, soluble, mRNA, complete cds.
368	TGGGAGCTTTTGTTTTC	HTC	BC001553	chromatin modifying protein 2B, mRNA, complete cds.
369	CCCCCAATGCTGAGGCC	HTC	BC004434	splicing factor 3a, subunit 2, 66kDa, mRNA, complete cds.
370	GGTTGAGTGTGGCCACC	HTC	BC019034	tumor protein p63 regulated 1-like, mRNA, complete cds.
371	GAATGTAAGTAAAACTT	cDNA	AF061938	staufen protein (STAU) mRNA, alternatively spliced, complete cds.
''	''	cDNA	AF061939	staufen protein (STAU) mRNA, alternatively spliced, complete cds.
''	''	cDNA	AF061940	staufen protein (STAU) mRNA, alternatively spliced, complete cds.
''	''	cDNA	AF061941	staufen protein (STAU) mRNA, alternatively spliced, complete cds.
372	TTAATATATGCAACCAA	cDNA	BX537775	mRNA; cDNA DKFZp779L0164 (from clone DKFZp779L0164); complete cds.

## Sheet: LongSAGE_HgtC_66_RT_p-values
Spreadsheet n°3 (use bottom tabs to see further spreadsheets)
LongSAGE	List of 66 RT (SBS frequency in healthy > SBS frequency in cancer)
RT	P-value (proportion test)	Rank	Adjusted p-value (FDR)			1-sided proportion tests with alpha = 0.025
GTTGTGGTTAATCTGGT	5.6707e-40	1	1.27616e-05			17	RT passed FDR at 0.025
CCCCCTGGATCAGGCCA	3.30757e-26	2	2.55232e-05
AGACCCACAACAAATAG	6.05182e-11	3	3.82848e-05
TGGGTGAGCCAGTGGAA	2.59609e-10	4	5.10465e-05
GTTCACATTAGAATAAA	1.61125e-08	5	6.38081e-05
GAGAGTGTCTGCGGATA	6.59795e-08	6	7.65697e-05
GTTGTCTTTGGGTGCCC	2.8128e-07	7	8.93313e-05
CGTGGGTGGGGAGGGAG	8.30235e-06	8	0.000102093
GAGAGCTCCCGTGAGTG	1.51727e-05	9	0.000114855
GAAATACAGTTGTTGGC	1.58986e-05	10	0.000127616
TTTATTTCTACCCTTAA	1.78745e-05	11	0.000140378
TCAGAAGTTTTGTTTAA	1.84119e-05	12	0.000153139
ATTGTGAGGGGTAGGAG	3.77005e-05	13	0.000165901
GCCAGGGCGGGCCACTG	4.28868e-05	14	0.000178663
TGGGTGGGGGGCACCCT	6.81012e-05	15	0.000191424
ATCAAATGCAACCTCAC	0.000181812	16	0.000204186
TTTGAAATGAGGTCTGT	0.000203729	17	0.000216947
ACCCCTAACAGGGGCCC	0.000230937	18	0.000229709
TAACAGCCAGGAGTGTT	0.000311079	19	0.000242471
CGCCGACGATGCCCAGA	0.000547017	20	0.000255232
GCGCGGGCGAGTGTAGG	0.000586399	21	0.000267994
TAACTGGAGGATGTGCT	0.000749764	22	0.000280755
CTTGTAATCCTACTTGG	0.0012911	23	0.000293517
CAGCGCGCCCTGCAGGA	0.00213543	24	0.000306279
GGGCAGGGCACACTGGG	0.00235167	25	0.00031904
TGCTAAAAAAAAAAAAA	0.00240559	26	0.000331802
GGACTTTCCTTCCCTCT	0.00274925	27	0.000344564
TAGACTAGCAAAATAGT	0.00291836	28	0.000357325
ATGGCCTGTAACAGTTG	0.00295415	29	0.000370087
GCCAGACACCCCAGTCC	0.00337631	30	0.000382848
TGTTCCACTCCCAATAA	0.00344136	31	0.00039561
GGGGCTGTATTTAAGGA	0.00373927	32	0.000408372
CGTGTGCCTGTGTGTGG	0.00421408	33	0.000421133
GCGACAGCTCCACGGAA	0.00433191	34	0.000433895
CGGACTCACTGGAGAAC	0.00474399	35	0.000446656
CTTACAAGCAAGTACAG	0.00550652	36	0.000459418
GACCTCCTGCCCTGGGG	0.00577511	37	0.00047218
TGCATTAACTGTTGAAT	0.00652201	38	0.000484941
CAAATAAAAAGAATGGG	0.00664034	39	0.000497703
CATATCATTAAACAAAT	0.00687478	40	0.000510465
GCAGGAACAGCCACTTG	0.00747804	41	0.000523226
TGGCCATCTGCTCCCCA	0.00823413	42	0.000535988
TAACAGTTGTGTCATAA	0.0084888	43	0.000548749
TTCCACTAACCCCGGGC	0.00869327	44	0.000561511
ACACTTGGAGGTTTAGC	0.0109518	45	0.000574273
ACCGCCGTGGTGAAGCT	0.0140143	46	0.000587034
TTAACCCTCTAGCTGAT	0.014354	47	0.000599796
AAGGACCTTTTGACCAA	0.0145827	48	0.000612557
GAGAATCTGCTCTGTTT	0.01463	49	0.000625319
GGTACCCATTTGATAAG	0.0157078	50	0.000638081
CTATGGCTTCACTAGCC	0.0165596	51	0.000650842
GCCGTGGAGAGCACCGG	0.0169141	52	0.000663604
CTGTAGTTGCCAGCCCA	0.0172892	53	0.000676365
ATGGCCTCCTCCTTCAG	0.017449	54	0.000689127
TTTACAAGTTACAACCA	0.018258	55	0.000701889
GCAGGTCAGCCTGTGGA	0.0193244	56	0.00071465
GTAGGAGCTGGACCAAC	0.0195869	57	0.000727412
GGGGCCCCCTCACCTTG	0.0201136	58	0.000740174
TCACGCGCTCCTGGGCC	0.020303	59	0.000752935
CCTCTATGTTACCCATC	0.0214497	60	0.000765697
AGTAAACCATCAGAGAA	0.021734	61	0.000778458
ACTCAGCCCGGCTGATG	0.022293	62	0.00079122
GCTGGGAGGGGCCTCTG	0.0228758	63	0.000803982
CTGGGATCATCGGGGGA	0.0232984	64	0.000816743
ATGGTCAGTAGCTGATC	0.023659	65	0.000829505
TAGAAGATGCCTAGCCC	0.0246438	66	0.000842266

## Sheet: LongSAGE_HgtC_17_RT_FDR_mapped
Spreadsheet n°4 (use bottom tabs to see further spreadsheets)
LongSAGE	Mapping of the 17 RT (SBS frequency in healthy > SBS frequency in cancer) that passed FDR
# Date : Tue_Jul_20_19:55:10_CEST_2010
# Genbank release : NCBI-GenBank_Flat_File_Release_175.0
# Unigene build : UniGene_Build_222_Homo_sapiens
# Organism : Homo_sapiens
# Enzym : NlaIII
# Mapper : Sagettarius
Rank	RT	Sequence	Genbank Acc.	Description
1	GTTGTGGTTAATCTGGT	HTC	BC032589	beta-2-microglobulin, mRNA, complete cds.
2	CCCCCTGGATCAGGCCA	HTC	BC001431	S100 calcium binding protein A6, mRNA, complete cds.
3	AGACCCACAACAAATAG	EST	EL948569	1 Hs.605234 Transcribed locus, moderately similar to XP_001476404.1 PREDICTED: hypothetical protein [Mus musculus]
4	TGGGTGAGCCAGTGGAA	HTC	BC010240	cathepsin B, mRNA, complete cds.
''	''			HTC
5	GTTCACATTAGAATAAA	HTC	BC018726	CD74 molecule, major histocompatibility complex, class II invariant chain, mRNA, complete cds.
6	GAGAGTGTCTGCGGATA	HTC	BC000866	TIMP metallopeptidase inhibitor 1, mRNA, complete cds.
7	GTTGTCTTTGGGTGCCC	HTC	BC150179	complement component 3, mRNA, complete cds.
8	CGTGGGTGGGGAGGGAG	HTC	BC001491	heme oxygenase (decycling) 1, mRNA, complete cds.
9	GAGAGCTCCCGTGAGTG	-	-
10	GAAATACAGTTGTTGGC	HTC	BC016320	cathepsin D, mRNA, complete cds.
11	TTTATTTCTACCCTTAA	EST	AA017529	45 Hs.349656 Scavenger receptor class B, member 2
12	TCAGAAGTTTTGTTTAA	HTC	BC045642	metadherin, mRNA, complete cds.
13	ATTGTGAGGGGTAGGAG	-	-
14	GCCAGGGCGGGCCACTG	EST	BM677093	10 Hs.373741 Histocompatibility (minor) 13
15	TGGGTGGGGGGCACCCT	HTC	AF370420	PP14397 mRNA, complete cds.
16	ATCAAATGCAACCTCAC	HTC	BC000141	v-myc myelocytomatosis viral oncogene homolog (avian), mRNA, complete cds.
17	TTTGAAATGAGGTCTGT	cDNA	AF251292	DC21 mRNA, complete cds.
''	''	cDNA	M77693	Spermidine/spermine N1-acetyltransferase mRNA, complete cds
