# Supplementary material for: Increased frequency of single base substitutions in a population of transcripts expressed in cancer cells
Source: BMC Cancer. 2012 Nov 8;12:509. doi: 10.1186/1471-2407-12-509 (PMC3522053; doi:10.1186/1471-2407-12-509)
Supplement: Additional file 5 — RT with greater SBS frequency in cancer than in healthy cells (Tag-seq). [file 1471-2407-12-509-S5.xlsx]

## Sheet: Tag-seq_CgtH_4465_RT_p-values
Spreadsheet n°1 (use bottom tabs to see further spreadsheets)
Tag-seq	List of 4465 RT (SBS frequency in cancer > SBS frequency in healthy)
RT	P-value (proportion test)	Rank	Adjusted p-value FDR			4289	RT passed FDR 0,025
GCCCCCAATAAAGGCAG	0	1	2.91647e-06
TTGATAAATAAAGTTGT	0	2	5.83294e-06
ATGTACCTGATACTGAG	0	3	8.74942e-06
TGTATTTTCCTATGTGC	0	4	1.16659e-05
AATTTTATTTCTGTTTG	0	5	1.45824e-05
CCTCGGAAAATTGAGGA	0	6	1.74988e-05
ACAAAATATGTATTATG	0	7	2.04153e-05
TAAATTTTTATGGTACA	0	8	2.33318e-05
ATACAGATTGGTTTTGC	0	9	2.62483e-05
TTGAATTGGGGTGGATG	0	10	2.91647e-05
ATGTAAAAAATACAAAC	0	11	3.20812e-05
GACTTACTATAAAAGCC	0	12	3.49977e-05
TCATAATTTTTGTTACA	0	13	3.79141e-05
CCGGGTGATGGTGTTCC	0	14	4.08306e-05
GCCCAGCCCTGAGTGGG	0	15	4.37471e-05
TTGACCCTGGGGATGCT	0	16	4.66636e-05
GCTTCTGTGCATAAGTC	0	17	4.958e-05
TCAATAAAGGTAGTCAG	0	18	5.24965e-05
TACACTGCTTTTTTTGG	0	19	5.5413e-05
TTGCTGACTTTTCCAAA	0	20	5.83294e-05
CCTGGAAGAGGAGCTGG	0	21	6.12459e-05
TTGGGTGTCCATCCTGG	0	22	6.41624e-05
GTGCCATATTTAGCTAC	0	23	6.70789e-05
TCAATAAAACCACTGTA	0	24	6.99953e-05
CCTTCCAAATTGTGGGT	0	25	7.29118e-05
GGGGGAATTTTTTAAAC	0	26	7.58283e-05
AATTTGCAACAGACCTA	0	27	7.87448e-05
GTGCCTAGGAGGAGATA	0	28	8.16612e-05
TTGATGTACAGTTTCTG	0	29	8.45777e-05
AATTTGTTAATAAAGCA	0	30	8.74942e-05
GTTGCAGATAAACTGAT	0	31	9.04106e-05
ATACTGCTGCTTGTCAA	0	32	9.33271e-05
GACTGAATGTAGCTGTG	0	33	9.62436e-05
TCACTTTCTTTTTAGAT	0	34	9.91601e-05
TTGAATAAAAGGTAGCT	0	35	0.000102077
TAATTCTTCTCTATTGT	0	36	0.000104993
GATCTGATTGAATAAAG	0	37	0.000107909
TGATGATCATTTGTGAA	0	38	0.000110826
ACCAAGGAGGAGTGGGA	0	39	0.000113742
ATTGTATTTCTTTCCCC	0	40	0.000116659
TAATTGTACAAATGATA	0	41	0.000119575
CAATGGAGCTTTTTGTA	0	42	0.000122492
GTTGGCTACGAAATGCT	0	43	0.000125408
GGGGAAATCGCCAGCTT	0	44	0.000128325
GATCTGTTCCTCTGTGC	0	45	0.000131241
TAATTACTCTTTTACTG	0	46	0.000134158
TCCCTGCCCTCTTCGTG	0	47	0.000137074
GTTGTAAAATAAACTTT	0	48	0.000139991
TAATTCTTAAACTGGGC	0	49	0.000142907
CAATTCCTTCAATTATG	0	50	0.000145824
ACCATTGGATTCATCCT	0	51	0.00014874
TTCTCTACACAATTGTA	0	52	0.000151657
GGGGATGGGGTACTGCC	0	53	0.000154573
TTCTTTGGGAAAAGGGA	0	54	0.00015749
ACAGGCTACGGACGACC	0	55	0.000160406
TCATTTTGTGATATAGG	0	56	0.000163322
GCCCACATCCGCTGAGG	0	57	0.000166239
CCCTGAAGAGCAGGATC	0	58	0.000169155
GACTTTTAAATAAAGAT	0	59	0.000172072
TCATCTCCCTTATGCTG	0	60	0.000174988
ACAGGGTGACCCTGGAG	0	61	0.000177905
TTCTTATTAAAAATCTA	0	62	0.000180821
TTCTTATTTTAGACCTG	0	63	0.000183738
ACATTGGTAAATATGCC	0	64	0.000186654
CCCATCGTCCTAGAATT	0	65	0.000189571
GATTAGAGGTTATGTAT	0	66	0.000192487
TTCTTGTTTTGTTATAT	0	67	0.000195404
TCCAAGGAAGGATGTGC	0	68	0.00019832
CCCCAGTTGCTGATCTC	0	69	0.000201237
GTTCTAAATGGTTTCAG	0	70	0.000204153
TTTACAAATAAACTGTG	0	71	0.00020707
TACCAAGACCCTTTTCA	0	72	0.000209986
AATAAAGGTGCCTGAAA	0	73	0.000212902
AATAAAGCCTTTGTATC	0	74	0.000215819
CTAGATTCCCTGGATGT	0	75	0.000218735
ATATTCCATCATATGTG	0	76	0.000221652
GACATAGTAAGCATAGT	0	77	0.000224568
AATAAAAGTGGATTTCA	0	78	0.000227485
AATAAATTCCTTCAACG	0	79	0.000230401
CTAATTTAACTAGTCAC	0	80	0.000233318
TTTAACGGCCGCGGTAC	0	81	0.000236234
GGAATACGCACATTAAG	0	82	0.000239151
TAAACCTAGGAAGGTAA	0	83	0.000242067
GGCTGGGCCTGGGCACA	0	84	0.000244984
AATAAGCCAATTATAGG	0	85	0.0002479
GACATTGCTGCTCTTGG	0	86	0.000250817
GGTTGAGTGTGGCCACC	0	87	0.000253733
GGGTGCTTGGTTGTTTC	0	88	0.00025665
TTTATCTGCTTAGGAGT	0	89	0.000259566
TTTATAGTCTTATTATG	0	90	0.000262483
AAGTGAGGAGATGGTTA	0	91	0.000265399
AAGTAAGTCTAACTTCC	0	92	0.000268315
GTGACAGACATTTCCGT	0	93	0.000271232
AAGTCATTCAGTGGAAA	0	94	0.000274148
GGAACGGATGTGGAAGG	0	95	0.000277065
AAGTGATTCTGTTGACA	0	96	0.000279981
TATTGATTGTAAAAGTG	0	97	0.000282898
CAAATATCTTGTTTTGC	0	98	0.000285814
AATAAAAAGTATTTGTG	0	99	0.000288731
CTATAAAAGTGGACAGG	0	100	0.000291647
ATTCTGTTGTAACAGTT	0	101	0.000294564
AAGTTCAATAAACCAGC	0	102	0.00029748
AAGTTGGGGAGTTGGGT	0	103	0.000300397
AAGTTGCTATTAAATGG	0	104	0.000303313
TTTAAAATAGAAGTGAC	0	105	0.00030623
AATGTGAAATGTTTGAT	0	106	0.000309146
AATGTATTGTACACTGA	0	107	0.000312063
ATTGCTGTAATTTTGTA	0	108	0.000314979
AATGTGAGTCATTATGT	0	109	0.000317895
CAACTAATTCAATAAAA	0	110	0.000320812
TGTAGCCTATGTTGTGG	0	111	0.000323728
TGTATACAAGGAAGCCA	0	112	0.000326645
GTTCGTGCCAAATTCCG	0	113	0.000329561
GACGTCTTAATCTTCCA	0	114	0.000332478
ATAGACGCAATGCATTG	0	115	0.000335394
GGGGGTGGATGATTTGC	0	116	0.000338311
CAACTTTAGGGAATGGA	0	117	0.000341227
AATGTTTTTAATATTCT	0	118	0.000344144
ATTGCTTTTGAGGGCCC	0	119	0.00034706
TCAAAAAAAGAAAGGTG	0	120	0.000349977
GGACCACAGCCACTGTG	0	121	0.000352893
TCAAAAATGTTGATCTA	0	122	0.00035581
TTGTGATGTAAATTGTG	0	123	0.000358726
GAGTTATTTTTATCAGT	0	124	0.000361643
GACCAGCCTTCAGATGG	0	125	0.000364559
CAACCATCATCTTCCAC	0	126	0.000367476
TATTTCTGTTTTATAGC	0	127	0.000370392
TATTTCACCGTTTGCAC	0	128	0.000373308
CTAAAGGAGGTATCTTG	0	129	0.000376225
CTAAATCACTGTTTTGT	0	130	0.000379141
TACATTTAAATTGTTGC	0	131	0.000382058
GGTTTGGCTTAGGCTGG	0	132	0.000384974
CGCCGACGATGCCCAGA	0	133	0.000387891
TGGCTAGTGTTTGCCGA	0	134	0.000390807
TATTTTTACTGATCACA	0	135	0.000393724
GTCTTCTATAATGTTTA	0	136	0.00039664
ATGTGAAGAGTTTCACA	0	137	0.000399557
TACATAGAAATAGTGAC	0	138	0.000402473
AATGCAGGCAGATTTCG	0	139	0.00040539
TAATTACCATTCGCTTG	0	140	0.000408306
TTAAGAAATGCATTAAG	0	141	0.000411223
GTATTTATCTTGTATTG	0	142	0.000414139
GGGATGGAAGGGGGTGG	0	143	0.000417056
AGATCCTACTTAGTATG	0	144	0.000419972
CACCCCTGATGTTCGCC	0	145	0.000422888
ATGCGAAAGGGAAGAGA	0	146	0.000425805
TAAAATATTGAAGTGTC	0	147	0.000428721
TAACTTGTGACTGTACA	0	148	0.000431638
CAGGACTAAGAGGGATG	0	149	0.000434554
CAGGAACAGACTTTTGG	0	150	0.000437471
TAAAACTTGTGAACAAG	0	151	0.000440387
TAACCTGCTATGAAAAC	0	152	0.000443304
AGCACCTCCAGCTGTAC	0	153	0.00044622
TCTTTTCAAAATGAGAG	0	154	0.000449137
ATTTATTAATAAAAGCT	0	155	0.000452053
TAAAAATTGGCAGTTCA	0	156	0.00045497
GTTTTTGCTTCAGCGGC	0	157	0.000457886
AGAAAGATGTCTATGTA	0	158	0.000460803
CAGTTGGTTGTAAATTC	0	159	0.000463719
GGATGGACAGAGATGCC	0	160	0.000466636
CAGTGGTCTGTTATGGG	0	161	0.000469552
TGGGTGAGCCAGTGGAA	0	162	0.000472469
CACCAGCATTGGAGATA	0	163	0.000475385
TCTGTTTACTTTAGTGA	0	164	0.000478301
CATAAAATACAAAGTAG	0	165	0.000481218
TTAATGAAAATAAGCTC	0	166	0.000484134
GATGAGTCTCGATGTGT	0	167	0.000487051
AGTGTGGAATAAATACT	0	168	0.000489967
AGTGTGATACTTCTCAG	0	169	0.000492884
AGACTATATTTATGATC	0	170	0.0004958
TCTTCTTTCAGAATGGG	0	171	0.000498717
TAAGTAGCAAACAGGGC	0	172	0.000501633
TAAGCTGTGCTGTTTAG	0	173	0.00050455
AGAATAAAATACTGGCG	0	174	0.000507466
GCAAAGATTGTATGAAA	0	175	0.000510383
TGTTCATCATCTTAAGT	0	176	0.000513299
TGTTCCCTTTGTCTTTC	0	177	0.000516216
AGGGTGTTTTCTCGTGT	0	178	0.000519132
CACTTTCTGAACTTTGG	0	179	0.000522049
AGGCTAAAAGCAAAGTC	0	180	0.000524965
TGTTCTCCATTCTTGTG	0	181	0.000527881
GTAGACTTGTCTCTAAA	0	182	0.000530798
AGGCTTTATGGATTGTT	0	183	0.000533714
CACTCTGGAATTTGTTG	0	184	0.000536631
CACTGTGTTGAATAAAC	0	185	0.000539547
TGTTAATGTTACGATGT	0	186	0.000542464
TGAATGGCCTAGAGAAC	0	187	0.00054538
AGTAAAACTTCAGGTGT	0	188	0.000548297
AGGTTCTGCCTCTGTGG	0	189	0.000551213
GGATTTGGCCTTTTTGA	0	190	0.00055413
GGGAAGATGAATGGACC	0	191	0.000557046
GATTTATATCTATGTCA	0	192	0.000559963
TAAAATAAGATATTAGA	0	193	0.000562879
TGAAGAGAAGAGAGAAT	0	194	0.000565796
GATTGGGGATTTGATAG	0	195	0.000568712
TGTTTTTATGTCTCAAA	0	196	0.000571629
GGCAAACTTTATTGGCA	0	197	0.000574545
TAAAAGGATGAAATGTG	0	198	0.000577462
GGATTCACATTGGTTTG	0	199	0.000580378
GATTTTTTTCTTTTGCA	0	200	0.000583294
AGCTGTCTCAAAGCCCT	0	201	0.000586211
CAGAGTTGTATATAGCC	0	202	0.000589127
GATTTTAATGTTTTTCT	0	203	0.000592044
TGTTTCAGGATCTTCGG	0	204	0.00059496
TAAAATACTCCACAATA	0	205	0.000597877
GATTTTCTACTTATTTC	0	206	0.000600793
TGAAGCAGTATTGATTC	0	207	0.00060371
TGTGGTGGTGTTTTTTG	0	208	0.000606626
GGCTTTGTACGTTTCTG	0	209	0.000609543
ATGCTTGCTTGTAAAAC	0	210	0.000612459
GGGCTGAACACTACTGG	0	211	0.000615376
CATTTCTAAATTTGTGT	0	212	0.000618292
ACTACTAAATATTATGT	0	213	0.000621209
GAGCAGGAGCCTGCCCT	0	214	0.000624125
TAATATTTTTAAGAAGG	0	215	0.000627042
TTCATATTAAAGTTGTC	0	216	0.000629958
GATAGGAATAAAATCGC	0	217	0.000632874
ACGTGGTGATGAAAGCC	0	218	0.000635791
TAATAAATAGAATGATG	0	219	0.000638707
CATTCCTCCTTTTGTCA	0	220	0.000641624
TAAAGTGAAACATTAGT	0	221	0.00064454
ACTCAATAAAAGTTTCC	0	222	0.000647457
ACTATTTAAAGCCAGGG	0	223	0.000650373
CATTGCAGGATTATTAG	0	224	0.00065329
GCTTCAGTGGGGGAGAG	0	225	0.000656206
TTATTTCTTCTAGTGAA	0	226	0.000659123
TTATTTTGAAGTATATC	0	227	0.000662039
TAACAGGAAATTAAATG	0	228	0.000664956
GATTATGTAATACATTG	0	229	0.000667872
ATAAAAAGAAATGTGAT	0	230	0.000670789
ACCGCCTGTGGCCTGGC	0	231	0.000673705
TTCTATTTTGTATCCTA	0	232	0.000676622
ACCCCTAACAGGGGCCC	0	233	0.000679538
GGAGGAATTCATCTTCA	0	234	0.000682455
TCCCTGGCTGTTGAGGC	0	235	0.000685371
GAGAGGACATTGGAGGG	0	236	0.000688287
TAATGACAATACATACT	0	237	0.000691204
TTCCCAACTATGTTGAG	0	238	0.00069412
GGCTGTACCCAAGCTGA	0	239	0.000697037
TGAGGGTTAGACAGGTA	0	240	0.000699953
ACCTCAGGAAATAAACG	0	241	0.00070287
GGCAGAGGGCTGGTAGC	0	242	0.000705786
GTATCTTCACATCTTGG	0	243	0.000708703
GGGCTGGGCCCCTGCTG	0	244	0.000711619
GGAGTCCTAGCAAAGCT	0	245	0.000714536
TCTCTACCCACTATGCA	0	246	0.000717452
ATTTAACTGTTCTTAGA	0	247	0.000720369
TCTCTGATGCTTTGTAT	0	248	0.000723285
GCACTTACAAAAGGTAG	0	249	0.000726202
GATGAAAAGGATCGGAT	0	250	0.000729118
CATCGTTACATCTTCAT	0	251	0.000732035
TTAGCAATAAATGATGT	0	252	0.000734951
GTTTCTCTGGTTCTGCC	0	253	0.000737867
AGTTATTTTGATTGAAA	0	254	0.000740784
TGGAAAGTGAATTTGAA	0	255	0.0007437
CATATCATTAAACAAAT	0	256	0.000746617
GATTCTAGCCTTGCCCG	0	257	0.000749533
GGCCCTGGTGTTTGCAC	0	258	0.00075245
TTACTAAATGGTGTTAC	0	259	0.000755366
GTTTGATTTTGACCTGG	0	260	0.000758283
GGCTAAACCCAGTGTGC	0	261	0.000761199
GAGCGGCCTCTGCAGGA	0	262	0.000764116
GTTTACCTCTCTTTCCA	0	263	0.000767032
ACTGAAGGCGCCAGAGA	0	264	0.000769949
GAGTCCAAATAAAGTGG	0	265	0.000772865
TTATATTTTCTTTTAAG	0	266	0.000775782
GTTGTGGTTAATCTGGT	0	267	0.000778698
TCGTTGTTTAAATAAAT	0	268	0.000781615
GCTGGATGCGGATATTT	0	269	0.000784531
GATTCCACTGAAATAGA	0	270	0.000787448
ACTGATGCAAGGTTTGA	0	271	0.000790364
ACTGGAGTTTGCTTTGT	0	272	0.00079328
TGAGGGAATAAACCTGG	0	273	0.000796197
GGAGTGTGCTCAGGAGT	0	274	0.000799113
TCTAGTCACTGTTTTGG	0	275	0.00080203
TTATATTAAAACTTGAG	0	276	0.000804946
GTACAGGCTTGGAGCTT	0	277	0.000807863
TTATAACTGAATTTAGT	0	278	0.000810779
GCAGCTAATTTTGTAAC	0	279	0.000813696
TACCATCAATAAAGTAC	0	280	0.000816612
AAATGCAATAAATCTCA	0	281	0.000819529
GGAAATGTCAACAAGTA	0	282	0.000822445
TAAATATGCAAATGTTG	0	283	0.000825362
ATTCCAATCTTGTGTGT	0	284	0.000828278
GATAATGAAGATTTCCT	0	285	0.000831195
AAATGACTTATGGGGGA	0	286	0.000834111
TTTTATTTTCTTTAGGT	0	287	0.000837028
ATTCCTTTAATAAATTG	0	288	0.000839944
GCTCATTAAAGAACAAA	0	289	0.00084286
TTTTAGCAGGACTTTTC	0	290	0.000845777
GAAGTCATTTTATAGTC	0	291	0.000848693
TTTTATTATCCTGTCCC	0	292	0.00085161
AAATTATATGTGTGTGG	0	293	0.000854526
CTTCAAACAATAAAGAC	0	294	0.000857443
AAATAAAAAGTGCCTGA	0	295	0.000860359
TGGAGTGGAGGAGATGC	0	296	0.000863276
AAATAAATTTAATAAGT	0	297	0.000866192
GATAATTTTTGTTCTTC	0	298	0.000869109
TGGTTTGCACAGCCCAG	0	299	0.000872025
CTTGTAATCCTACTTGG	0	300	0.000874942
AAATAAGTATTTTTCAC	0	301	0.000877858
GAAGGAGATATTAAACA	0	302	0.000880775
GTGTGCAGTATGGAAGA	0	303	0.000883691
GTGTGGGGGGCTGGGGG	0	304	0.000886608
AAATAATGTTGGCATTA	0	305	0.000889524
AAATACAGCAGCAGGTT	0	306	0.000892441
TATATAGAATGTTTAAC	0	307	0.000895357
GCTTGGCTCCCAAAGGG	0	308	0.000898273
ATCGTTGTAATTGTTGA	0	309	0.00090119
GCCTGGGCTGGTTTTGA	0	310	0.000904106
TTTGGTGTTTGTCTGTG	0	311	0.000907023
TATGGGGAAGTAGTCTC	0	312	0.000909939
AACGCGGCCAATGTGGG	0	313	0.000912856
AACTGCTTCAAAATGTG	0	314	0.000915772
TAAATTATTTTAGAGCA	0	315	0.000918689
GCCTGCTGGGCTTGGCT	0	316	0.000921605
CTGAGTTAGGTAGGTGG	0	317	0.000924522
TTTGCTTGTTTTCCTCT	0	318	0.000927438
TAAATGTCCTGTTGTAA	0	319	0.000930355
ATCGCTTTCTACACTGT	0	320	0.000933271
TTTGTAAAACGAAGAGC	0	321	0.000936188
AACACAATCATATGATG	0	322	0.000939104
AACACGAATGAGTGTGG	0	323	0.000942021
AACAGAAGCAAATGATG	0	324	0.000944937
TACTAAAAAAGGAGAAA	0	325	0.000947853
AACAAATTCTTTAGTAC	0	326	0.00095077
GCGACGAGGCGCGCTGG	0	327	0.000953686
TTTGTTTTTGAAGCTCA	0	328	0.000956603
GATGTCTTGTTTCTATG	0	329	0.000959519
GAATATTGAATGTAATA	0	330	0.000962436
TTTGTGACTGTAACCAT	0	331	0.000965352
TATGCTGTAAATGTGCT	0	332	0.000968269
GGTAGCAGGGAAGAAGT	0	333	0.000971185
TATGCTGTTATTTAAGT	0	334	0.000974102
CTTGTGAAGTGATGTGT	0	335	0.000977018
GCTTTGATTGATTTGGG	0	336	0.000979935
GCTATTTGAAAAGGAGA	0	337	0.000982851
GAAAAGGACAGCCCTCT	0	338	0.000985768
ATTAGAAATTACCTGTG	0	339	0.000988684
GCTAGGTATTTCTAATG	0	340	0.000991601
GCTTTGATGATAAACGA	0	341	0.000994517
GAAAAGGAATAGGAAGG	0	342	0.000997434
TTTTTATATATATTTGG	0	343	0.00100035
AAAATAAAGAGCCATAG	0	344	0.00100327
GAAAAATTTAAAGCTAA	0	345	0.00100618
GAAAACAAAGTCTCCAA	0	346	0.0010091
GGCCCACACCCAGGTGG	0	347	0.00101202
GGTGAGACCTGACCAGT	0	348	0.00101493
GAAATATTGATTTTCAG	0	349	0.00101785
GCTATGCTCCCGTCTGG	0	350	0.00102077
TTTTTTCTTCAAATGTT	0	351	0.00102368
TTTTTTCCCTTGTAGCA	0	352	0.0010266
GAAATAAAAGCAAACTT	0	353	0.00102951
GAAATACAGTTGTTGGC	0	354	0.00103243
TTTTTTGTAAGGCTGGT	0	355	0.00103535
GAAAGGATTTTGAAGCC	0	356	0.00103826
AAAAATAAAGCGAGCAC	0	357	0.00104118
TTTTTGTAAAAAGGAAG	0	358	0.0010441
TTTTTGAATGAGAATCC	0	359	0.00104701
TAGAATGCAAAATGTTG	0	360	0.00104993
AAAAAGTAAAGGATGGT	0	361	0.00105285
AAAAATAAAGATGCTGG	0	362	0.00105576
TGGTACTTCTCTTTTCC	0	363	0.00105868
GCGTTTAATGTCTTGGG	0	364	0.0010616
CTTTTAAAAAAGGTTAG	0	365	0.00106451
GCTAAGGAGATTGGTGC	0	366	0.00106743
TAGTAGATTAAAGCAGA	0	367	0.00107035
AAACTGTGGTTTGCTCC	0	368	0.00107326
TAGTTGCACACGGTTCA	0	369	0.00107618
GGTGCTGGAGAAGAAGG	0	370	0.00107909
TATAATCTTTATGGCTT	0	371	0.00108201
TACTGTATGTCCATAAG	0	372	0.00108493
GCGTGATCCTGATGAGC	0	373	0.00108784
TAGTTGTAGGGAGTATC	0	374	0.00109076
TAGTTTAATAAAGTTCC	0	375	0.00109368
TTTTGCTACAGTTTGCA	0	376	0.00109659
TAGCTGTCTTTGTTCTA	0	377	0.00109951
GTGTATCTTTTTGCTTA	0	378	0.00110243
TTTTGTTTAAATATACT	0	379	0.00110534
TTTTTACTGATCATTCG	0	380	0.00110826
GCTTTTATTCACTGTGA	0	381	0.00111118
GAAAAATCAAAGTGCTC	0	382	0.00111409
GATCACAGTTTGCTTTG	0	383	0.00111701
GCTAATAAATTGTTTCA	0	384	0.00111992
TTTTGGGGGCTTTTAGC	0	385	0.00112284
GTGTCCCTGTTGTGTGG	0	386	0.00112576
TAGTAAGTCATTTTTAG	0	387	0.00112867
TTTTGTAATTTGAGGTC	0	388	0.00113159
ATTTTGTGTCAAGATGA	0	389	0.00113451
CAAATAAACTTCTTTGA	0	390	0.00113742
AAGGAGTTTGAGCGGGA	0	391	0.00114034
GCCTCCTGAGTGATGGG	0	392	0.00114326
GGGTTTGTTTCTCTAAA	0	393	0.00114617
GTGCTGAATGGCTGAGG	0	394	0.00114909
AAGCCCAGGCTGTTGCC	0	395	0.00115201
CTCCCTCTGCCCCGCCC	0	396	0.00115492
TGTAAGTTACTAATATA	0	397	0.00115784
AAGCACTGTTTTTAAAC	0	398	0.00116076
GAATTTTATAAGCTGAA	0	399	0.00116367
TGTACATTTTTAATCTG	0	400	0.00116659
ATCACAGTGTCAGAGAC	0	401	0.0011695
CAAATAAACCTAATCAT	0	402	0.00117242
AAGGAGATTATGTTGTG	0	403	0.00117534
AAGGAGCTGGCAGGTGG	0	404	0.00117826
GATAGTTGTGGCCACCT	0	405	0.00118117
GGGTGTGTATTTGTATG	0	406	0.00118409
TTTCTGAGAAGTAATCT	0	407	0.001187
TGCCTTAAACATATTAC	0	408	0.00118992
AAGACAGTGGCTGGCGG	0	409	0.00119284
CTCTGAGGTACTACTGC	0	410	0.00119575
GCCTCTGCCAGATGGCT	0	411	0.00119867
GGCATAAGACTGTGGGG	0	412	0.00120159
AAGGTAATATGGTATCA	0	413	0.0012045
AAGATCCCCGCGATACT	0	414	0.00120742
GAATTCCTCGAATAACA	0	415	0.00121034
GTAGCAGGGCTGTCTGG	0	416	0.00121325
TATTATATACAAGCACA	0	417	0.00121617
TATGTTTCAGGATATTT	0	418	0.00121908
GGGTTTTTAAGAAAACA	0	419	0.001222
GCCTGATATTAGTTCTT	0	420	0.00122492
GGGGACGGGAGGAGGGG	7.13e-307	421	0.00122784
AAAATATTTTATGATAT	2.35e-306	422	0.00123075
GGTACAAATAAAAGACC	4.89e-306	423	0.00123367
CTTTTATGGACACTAGG	1.53e-304	424	0.00123658
TTTTTCCTTCATATGCT	1.55e-302	425	0.0012395
AGGGATATGGGATGTGG	3.98e-302	426	0.00124242
TGAACTTTCCTGGGCAC	4.14e-301	427	0.00124533
AAGGCGTTTCCATCTGC	7.78e-301	428	0.00124825
GTCTTACCTACAATAAC	1.09e-299	429	0.00125117
TGACACAGCCAGTATGG	1.05e-298	430	0.00125408
CTATGCATCAGACTGGC	8.49e-298	431	0.001257
AGTTGTCACTTCTTGTT	1e-296	432	0.00125992
CAAGATAAATTTATTTG	1.05e-295	433	0.00126283
TTTAAAATATAGTGATG	7.56e-294	434	0.00126575
AGGAATGGTAGAAGTGG	3.63e-292	435	0.00126866
TATAATAAATGGCATTG	2.14e-289	436	0.00127158
TAGAGAATGAAGCCAGT	3.04e-289	437	0.0012745
GTGGGGCTAGGCTGGGG	3.82e-289	438	0.00127742
TTTTTATTTAACATAAA	1.18e-287	439	0.00128033
TTAAGAGGGACTGAAAT	3.45e-285	440	0.00128325
TGGCTGTGTGGAGCTCA	9.77e-284	441	0.00128616
TGAATACTACTATGTAG	1.16e-283	442	0.00128908
GTAATAAAACAAGTTAT	1.73e-280	443	0.001292
GAGGGTTCCAGAAGGTC	1.9e-280	444	0.00129491
CTCTCACCCTGCATATC	1.24e-279	445	0.00129783
ACCAAAGCCCCTCCTGT	1.86e-279	446	0.00130075
ACATTCTTTTTCTCTCC	6.12e-279	447	0.00130366
TTAATAAATCACAATTA	4.14e-277	448	0.00130658
AACTCTAAGGAATTTGT	6.24e-277	449	0.0013095
TTTTATTGGAAATGCTG	2.7e-276	450	0.00131241
ACCCAGAGCTCCTTGGA	1.87e-273	451	0.00131533
GATTCCATACTGAGAGC	3.63e-273	452	0.00131825
GCTTCTGCATAGCTGCT	6.07e-269	453	0.00132116
GGAGGGATCAGCCCCGC	9.27e-268	454	0.00132408
TAAAATCAAAATATAAG	3.49e-267	455	0.001327
TAGAGTATATGAGGAGG	7.58e-267	456	0.00132991
ATCTGTGAAATAAAGCC	1.49e-266	457	0.00133283
TACTGTGATGTCTGATG	1.47e-265	458	0.00133574
TGTGGCAAAGTTCTTAG	1.01e-263	459	0.00133866
TATGTTAATGTATGAAA	1.37e-263	460	0.00134158
CAGTACATAAAAAGGGG	1.39e-263	461	0.00134449
GTGAAATATACTTGGCT	4.41e-263	462	0.00134741
AAGTATGTCTTTGGGTT	1.02e-262	463	0.00135033
AGAAAGGATATGAGGAC	5.76e-257	464	0.00135324
TACTTTATAAGTATTGG	9.57e-256	465	0.00135616
ATGATGGAAAAAGTTGT	1.32e-255	466	0.00135908
AGAGGTTTTGCTAGGGC	4.51e-255	467	0.00136199
GGAGGTGGGGCCTCAAT	2.7e-254	468	0.00136491
GAATATATATTAGATGT	4.46e-254	469	0.00136783
TGCTAGATTGGAGTGGG	6.96e-254	470	0.00137074
GTGAATGTATGTTTCTG	1.24e-252	471	0.00137366
GAAATTAATGTAATGCT	1.14e-251	472	0.00137658
ACATTTTATTAATCCTC	1.7e-251	473	0.00137949
AGCTTGCGCTCCTAGCC	7.18e-251	474	0.00138241
CTGGAAATAAAACAGCT	5.11e-249	475	0.00138532
TATTTTATAATCAGAGA	1.73e-248	476	0.00138824
GTTGGCCTGGTGGGGGT	1.77e-248	477	0.00139116
ATGTACTCTGGGGAGCT	3.99e-247	478	0.00139407
TATTCAATTACTGTAGC	2.2e-244	479	0.00139699
ATGAAATTAATTAAATA	2.8e-244	480	0.00139991
ACAACTCAATAAAGCAC	4.25e-244	481	0.00140282
GATTGTGTATTTTGACT	4.89e-244	482	0.00140574
CTTTGATCAGGTGGTAC	8.07e-242	483	0.00140866
CCCACACTACAGGCCAG	1.44e-241	484	0.00141157
GAAGTTATGAAGATGCT	2.38e-240	485	0.00141449
GATGAGCGGCTCTCTTG	1.49e-238	486	0.00141741
AATATGGATGACACTGG	8.03e-237	487	0.00142032
TCTGGTCTGGGGCTTGG	2.05e-236	488	0.00142324
TAAAATATATGATTATA	2.3e-236	489	0.00142615
CCCCAGCCAGTCCCCAC	4.38e-234	490	0.00142907
ACCTTGTAATATACTGG	1.36e-232	491	0.00143199
GTGTGAGTGTGTGGGTG	2.2e-232	492	0.0014349
AATGCTTGATTTATCAA	2.99e-232	493	0.00143782
ATGAGCTGACCTATTTC	7.98e-232	494	0.00144074
GAGCTCAAGATGTCTTG	1.22e-231	495	0.00144365
CATTTGGTATTTTCGTC	1.05e-230	496	0.00144657
TGAATCTGGGTGGGATA	3.89e-230	497	0.00144949
TGCTTATTGAAAGAAGA	5.81e-230	498	0.0014524
CTGTGACACAGCTTGCC	1.6e-228	499	0.00145532
AAAGTGCATCCTTTCCC	4.25e-228	500	0.00145824
TTAAAAGACCATCTCCT	1.66e-227	501	0.00146115
TACTTACTAATATGTTG	4.89e-227	502	0.00146407
AGATTGCTGTTGATGAC	1.94e-225	503	0.00146699
GTGACCTCCTTGGGGGT	3.87e-224	504	0.0014699
TGCTGGTGTGTAAGGGG	3.13e-223	505	0.00147282
GGATGAGTACAAGTTAC	7.57e-223	506	0.00147573
GGAACTTTTAGGGGAAC	2.16e-221	507	0.00147865
GACTCACTTTTGTAACA	6.87e-220	508	0.00148157
AATGTGATTTCCTGGGT	2.88e-219	509	0.00148448
AAACACTCTTGTACTTA	3.74e-219	510	0.0014874
TATGTGATTTGACAAAC	3.79e-219	511	0.00149032
TCATCATCTGACTCTTC	9.65e-219	512	0.00149323
GAAATAAAGTCTGTATC	2.63e-218	513	0.00149615
GTTTGTATACTAGAAGT	4.67e-218	514	0.00149907
AAACTAACTTTATTTTA	4.07e-216	515	0.00150198
CTGCCTTCTTGGGGATT	7.65e-216	516	0.0015049
TTTCTAGTTTGTATATG	8.41e-216	517	0.00150782
TTTGAAATGAGGTCTGT	1.23e-214	518	0.00151073
TGGATAATTCAAACAAA	3.46e-214	519	0.00151365
AGGAACTGTAGATGATG	4.62e-213	520	0.00151657
AAGAGTTACGTGAAGCT	1.03e-211	521	0.00151948
AATGTAGTTTTACAGTA	7.15e-211	522	0.0015224
GACCATTTGAAGAAGCT	3.41e-210	523	0.00152531
GCATATTTACTCTTACT	4.26e-210	524	0.00152823
CTGTGTAATTTTGAGAT	3.5e-208	525	0.00153115
GCAATTCATAAATAGAG	4.88e-207	526	0.00153406
TATAAATAAAGCTCCTC	2.14e-206	527	0.00153698
TAAAATATTAGACACTA	3.56e-206	528	0.0015399
TATATACATTTGGAAAT	1.21e-205	529	0.00154281
TGTTTGTACATTTTTGT	2.2e-205	530	0.00154573
TATTTTATTTGTGTATC	3e-205	531	0.00154865
GATGTGTGCTTCATTTG	1.58e-204	532	0.00155156
GCATTTAAATAAAAGAT	1.78e-204	533	0.00155448
CTGTACATACTTTTTGG	1.92e-203	534	0.0015574
TGCCTGCACCAGGAGAC	2.85e-202	535	0.00156031
CATTATAACTTTGAAAC	2.87e-202	536	0.00156323
AAAGAAAAAGGTATATG	3.29e-201	537	0.00156615
TAAACCTAAAGAAACAG	3.1e-200	538	0.00156906
GATGTATTACTATTACT	2.57e-198	539	0.00157198
AGATTATATGTGGTAAA	1.84e-197	540	0.00157489
TTTGTTGCTTTCTAATT	1.13e-196	541	0.00157781
ATTTCTCATTCCTGAGT	2.96e-196	542	0.00158073
TCCAAAGCATTGACTGT	8.44e-196	543	0.00158364
CCTATAATAAACTAAGT	5.28e-195	544	0.00158656
AACTATAGAAAAAAATC	1.59e-194	545	0.00158948
CAGAGAATATATATTGT	7.81e-193	546	0.00159239
GCCTAGATAGGCGCCCA	2.23e-192	547	0.00159531
TTATTAAAAAATGTGAA	5.93e-192	548	0.00159823
GAAAATATACAGCACAC	8.62e-188	549	0.00160114
TATGCATATATTGATAG	2.86e-187	550	0.00160406
TCATAAGCAATGATTCT	1.01e-182	551	0.00160698
TTTCTGTGAAAATGTAT	1.18e-182	552	0.00160989
GGGCCTGGGGAGGGGAG	2.16e-182	553	0.00161281
CCCTGATTTTATATACT	5.78e-181	554	0.00161573
GAAATAAAAAGTATGTT	3.19e-180	555	0.00161864
ATAAACCTATTTTTTCC	2.42e-178	556	0.00162156
TCAGCCGCTACCTGCTG	1.43e-177	557	0.00162448
AATAAAGTTATCATTCT	1e-176	558	0.00162739
TAAAATAAAAGTCATAA	1.14e-176	559	0.00163031
GAGTCCCTGGTGCTGCC	2.24e-176	560	0.00163322
TGGAATAAAATTGTGAC	2.42e-176	561	0.00163614
TTAAACTCCAATAAAAC	8.32e-176	562	0.00163906
CAGTTCTAACACAGTTG	7.47e-174	563	0.00164197
CAGTGGGTGTTACTTGG	4.78e-173	564	0.00164489
ATTTCACCCTCCCTACC	2.25e-172	565	0.00164781
CTGTTTAAACTGTTGTG	3.53e-172	566	0.00165072
AAACTGATTGTAAAGCT	1.99e-170	567	0.00165364
TTTGGTCTTTTTTTGTT	2.27e-169	568	0.00165656
GAGAATATCCTTGGATG	2.9e-169	569	0.00165947
GATTTTGTAGCTGTTTA	8.49e-168	570	0.00166239
GGCTGATTTTTATTACC	2.01e-164	571	0.00166531
CCTGCTCCCTGTCTGTG	2.09e-164	572	0.00166822
GTTATTTTTTAAATGAG	1.11e-163	573	0.00167114
TTTATTTAAGAAATGGA	8.84e-163	574	0.00167406
CACTTGCCCTAATAAAA	1.1e-162	575	0.00167697
ACCTGCTGGTGTGTGTG	8.7e-162	576	0.00167989
TGGCAACCTTTACTTCT	5.17e-161	577	0.0016828
TGACTTTTCTGTACTGT	8.78e-161	578	0.00168572
ACCAGGCCACCATCTGT	7.75e-160	579	0.00168864
AGAAAGAATCTTAAGAA	8.51e-159	580	0.00169155
TACTGTAATTCTTTGTA	3.21e-158	581	0.00169447
TGGCTGGGAAACTGTTG	9.66e-158	582	0.00169739
CTGATTTATTACAGGGA	1.48e-157	583	0.0017003
TTACAACATTGAAATAC	2.05e-157	584	0.00170322
ACTTGCGAATATTTATA	3.15e-157	585	0.00170614
GTCCCAGGATTCCATCC	5.47e-157	586	0.00170905
TTTTATTAAAGGGGGTG	3.58e-156	587	0.00171197
TATATTTTCTATATACA	9.64e-156	588	0.00171489
GGGCTGGGAGACAAGGG	1.97e-155	589	0.0017178
CCCTTCACTGGTTGTGT	2.72e-155	590	0.00172072
GCCTTTCTAATAAACTG	6.64e-155	591	0.00172364
TCTACAAATATGGGTAC	2.27e-154	592	0.00172655
TGTTATTCAGGAGATAG	3.21e-154	593	0.00172947
TAGAAGCCAACATATAA	1.16e-152	594	0.00173238
ATTTACTAAGGAGATGT	2.95e-152	595	0.0017353
ACAAAATCACTTTTGTC	4.88e-152	596	0.00173822
GTTTAATTAAAGGCAAA	7.74e-152	597	0.00174113
ACACTAAGACGCTTGTC	2.89e-151	598	0.00174405
TTTTAATAAATGTTATC	3.4e-150	599	0.00174697
CTATGTAAATATAAGAC	3.5e-150	600	0.00174988
AAATTAAAACAGTGATG	5.04e-150	601	0.0017528
CAGAAGTGTCAATAAAC	2.23e-149	602	0.00175572
TGAATATTTATGTAGAT	2.3e-148	603	0.00175863
TTCCTCCACGCGGCTCA	7.01e-148	604	0.00176155
CATTTTACTGGGTTTGC	8.67e-148	605	0.00176447
GATCCTGAAACTGCATC	3.14e-147	606	0.00176738
GTATAAAACTCTGTGAC	3.26e-147	607	0.0017703
GGCAGGCACAAGAAGGG	1.21e-146	608	0.00177322
CAAATGCTGTATTCTTC	1.34e-146	609	0.00177613
AAACTAGAAATGTCATC	1.93e-146	610	0.00177905
GGGAGCTTGTATTTGGG	3.86e-146	611	0.00178196
ACTCAAATCTTAAGATC	8.26e-146	612	0.00178488
TTCTCTCAACTAAAGGT	2e-145	613	0.0017878
GTAATGAAGCACTGTTT	2.16e-144	614	0.00179071
AAGGTGAAGTAAGGAGG	3.85e-144	615	0.00179363
CAAGCGCTCTAATTCCT	4.66e-144	616	0.00179655
GTAGTCCAAACTGCAGA	5.78e-144	617	0.00179946
TCATTGTAATGATTTCA	2.52e-142	618	0.00180238
CACTGTGACCTTGGGGG	2.55e-142	619	0.0018053
GTCACAACCTGAGGTAC	6.07e-142	620	0.00180821
GTGTTATTGCAGACCTG	6.74e-141	621	0.00181113
TTAAATGCAAATAAAAC	1.69e-140	622	0.00181405
GGCACACCTTAACCCTG	4.81e-139	623	0.00181696
AAGGAAGAATTATTCCT	1.56e-138	624	0.00181988
ATTGTAGACAATGAGGG	1.59e-138	625	0.0018228
ACATCGTTGTACAGTTT	1.51e-137	626	0.00182571
TACTTGTGTGTTTTGTG	1.71e-137	627	0.00182863
GTTGTAAATAAAGGTTT	3.55e-137	628	0.00183154
GATTGAACCTCATCAAT	7.9e-137	629	0.00183446
GGCCCACTAGGCTGGGG	1.87e-136	630	0.00183738
GGTGAGGGAGGCGACCT	3.03e-136	631	0.00184029
GAGAAAAACTCGTTGCC	1.38e-135	632	0.00184321
GACTTCACTTTCGGCAA	2.98e-135	633	0.00184613
TATGTAGGTGCCTGGGG	3.39e-135	634	0.00184904
GTTATTTAATACATTAG	4.01e-135	635	0.00185196
CAAATGAATAAAAAAAT	8.67e-135	636	0.00185488
GAAATGTAAGAGTGGAA	5.81e-134	637	0.00185779
ATTATATTTTAATGTAG	1.6e-132	638	0.00186071
TCAGATAGGACAACACT	3.24e-132	639	0.00186363
ATGTGAGGGAGATGAGA	3.68e-132	640	0.00186654
TAATTTAGGTTAAAATA	3.91e-132	641	0.00186946
GTTTCAAATTGAGGAGG	8.79e-132	642	0.00187237
GGTCCCCTACCCTTCCC	1.67e-131	643	0.00187529
TAGTCATTGAGTGAGGG	3.02e-131	644	0.00187821
AACCAGAATGAATCAAA	1.24e-130	645	0.00188112
AATGTAACTGAAATGCG	1.76e-130	646	0.00188404
GGAGCGTGGGGACGGGG	8.93e-130	647	0.00188696
AACTAGCAGAAAATTTA	1.52e-129	648	0.00188987
TGTTTGCTCACCGTGGG	2.94e-129	649	0.00189279
GACCTTATTTTTATATG	5.17e-129	650	0.00189571
TAACCATTTAAATGTCA	1.65e-128	651	0.00189862
GCAAGGATGTTTCTGGC	1.84e-128	652	0.00190154
TCTTTAATAAAGCTAAG	1.28e-127	653	0.00190446
AACACTGACTGGCCACT	5.41e-127	654	0.00190737
AATCCATTTTTGTAATT	9.94e-127	655	0.00191029
TAAAATTAAAGGCTATT	1.05e-126	656	0.00191321
TAAACTTCAATGTTCTA	1.87e-126	657	0.00191612
GGCCAGGTGGGGCTGCC	2.8e-126	658	0.00191904
CCAAGTTTTTTGTGTGT	4.52e-126	659	0.00192195
TCTCAGTGTTGCCTGCA	5.84e-126	660	0.00192487
TTAAAGATTTAGACACC	2.47e-125	661	0.00192779
GTTTCTTCCCTGCCAGA	5.59e-125	662	0.00193071
TGACTGGCTTTCTTGCC	1.07e-124	663	0.00193362
TATTTTTCTAGGACAGT	1.38e-124	664	0.00193654
CTCATTTGCTGGCGGAC	5.6e-124	665	0.00193945
GACTCCTTTCCCTTTCT	6.3e-124	666	0.00194237
AAAAGTTATTTATGCTA	1.2e-123	667	0.00194529
GGACCACTGAAGAAAGA	2.43e-123	668	0.0019482
CACTTGAAAAGCAAACC	3.97e-123	669	0.00195112
GACCACACCGGGTCTGG	3.13e-122	670	0.00195404
AGGATGTGGGCCCTTTA	2.65e-121	671	0.00195695
TGTAAAGATTTTTACAA	3.63e-121	672	0.00195987
GAATGTTTTTTCCTGAT	5.44e-120	673	0.00196279
TGTCTTTGCTCTTTCTG	1.42e-119	674	0.0019657
CTGGGTCTCCACGTGGT	2.66e-119	675	0.00196862
CTGCACTTACTCCTTTT	4.6e-119	676	0.00197153
AAAACTGCACTTTATTG	3.91e-118	677	0.00197445
AATATTATAAAATGATC	3.94e-118	678	0.00197737
ATGTTGATAGGTGACCA	2.9e-117	679	0.00198029
ACCTCCACACGCTGTGA	7.58e-117	680	0.0019832
CCAACCCCACACAGGTC	1.46e-116	681	0.00198612
GAAAAATTAATTATATG	2.04e-116	682	0.00198903
GGGAATAAACCAGCATT	3.92e-116	683	0.00199195
CTGCCTCCTTACATCCT	1.79e-115	684	0.00199487
TATGCCTTTTTGTTAGA	3.18e-115	685	0.00199778
ATTTTATGTTTTCAGTG	5.74e-115	686	0.0020007
CTACCAGGCCTGTGCAG	1.76e-113	687	0.00200362
TGAAGAGAATTATTACA	3.18e-113	688	0.00200653
TGTCCCCTCACTCTGTC	4.65e-113	689	0.00200945
GGCCTGCAGGAGATGGC	2.85e-111	690	0.00201237
AGAGACTCTTGTTAGTC	4.47e-111	691	0.00201528
TATTGACTTTAATATTG	7.23e-110	692	0.0020182
GAGCCTTGGGTACCCCT	9.59e-110	693	0.00202111
GGAAAATACTGTTATAC	1.14e-109	694	0.00202403
GTAGATTAAAATTAAGC	2.55e-109	695	0.00202695
TGAGATTTCTTTAAAAT	2.98e-109	696	0.00202987
GAGATGTCTGAATATAA	7.07e-109	697	0.00203278
TTCCAAACCTCATTGAA	4.5e-108	698	0.0020357
ACTAATCGTTGACATTC	7.57e-108	699	0.00203861
TGAATAAAATAATCTGG	1.3e-107	700	0.00204153
TATGTTTAAAAAGACTA	3.45e-107	701	0.00204445
ATTGTCTCTTTCTATTC	4.12e-106	702	0.00204736
CACCCACCAATAAAGAC	6.19e-106	703	0.00205028
GGCTGGGGGCCAGGGCT	8.56e-106	704	0.0020532
GGCAATTCAAACAAATC	3.07e-105	705	0.00205611
TATTTATATTCTAGCAT	4.82e-105	706	0.00205903
GGAGGTAGGGGTGGGCC	3.01e-104	707	0.00206195
TTTTCTATTTTAATATG	5.56e-104	708	0.00206486
GGTGGAGTGTGTGTTCT	6.03e-104	709	0.00206778
GGGATCGCCCCTCCTGC	7.71e-104	710	0.0020707
TCACTTGCTGTATGTGG	1.62e-103	711	0.00207361
CTTGAATGTATTTTGAC	2.55e-103	712	0.00207653
GGTTATTTAGTTTAACT	8.16e-103	713	0.00207945
TCTTTTTACAAATGAGA	1.29e-102	714	0.00208236
GCTTAATAGTGCATTTA	1.82e-102	715	0.00208528
GTATTGGCCTTTTAAAC	2.05e-102	716	0.00208819
GCACTGGGGCAGGGAGC	2.47e-102	717	0.00209111
AAGCCCTGGATGCTATC	2.95e-102	718	0.00209403
TCGTAACGAGGTGGGCC	3.57e-101	719	0.00209694
CAGGCCTGGCCCTGGGA	5.41e-101	720	0.00209986
CTATGGCTTCACTAGCC	5.61e-101	721	0.00210278
GTCCATCATAGAATTCT	1.08e-100	722	0.00210569
TCCTAGAGTTAAATCCC	1.17e-100	723	0.00210861
AAATACTTCATTTTGAT	1.63e-100	724	0.00211153
TTGTAAACATTTCTTTC	4.5e-100	725	0.00211444
GCCCCTGCCTCTTCAGG	6.73e-100	726	0.00211736
ATCAAATGCTTAATGGG	7.21e-100	727	0.00212028
ACCCTTTTTTTAAACCG	1.74e-99	728	0.00212319
TAGTTTCAACTTGTAAC	1.77e-99	729	0.00212611
ATGAATTAGCATATGCC	2.1e-99	730	0.00212903
ATACAACTAATTTAAGA	5.24e-99	731	0.00213194
TTTATTAGGGAGTGAGG	6.55e-99	732	0.00213486
TATGTTAAATGGTGACC	4.18e-98	733	0.00213777
ATTTGAGAAGCTGTACA	7.04e-98	734	0.00214069
TTAGTTACCTTATAGTT	1.07e-97	735	0.00214361
ATTTGTGTGTATAGTGA	1.85e-97	736	0.00214652
TGATTGATTTGTAATTT	2.12e-97	737	0.00214944
TATTTTACCTACTTCAG	2.39e-97	738	0.00215236
TATGACCACAATAAAAA	5.63e-96	739	0.00215527
AACCTCATGGGTTTGGC	2.22e-95	740	0.00215819
TTTCAGGCAGACTTGGG	5.08e-95	741	0.00216111
AGAATTGTGTGCTGAAC	8.2e-95	742	0.00216402
CGGAGTCCATTATTTGA	8.58e-95	743	0.00216694
TTTATGTTAGGGGAGGA	1.94e-94	744	0.00216986
AGGGTTGGAAGAGTCTG	2.41e-94	745	0.00217277
GAGACCCTGGAGCAGGG	1.73e-93	746	0.00217569
ATGTATTGAATAATGTT	2.08e-93	747	0.00217861
TACCAGGAACCATTTAA	5.33e-93	748	0.00218152
GAATGGTCATCTTTAGA	8.89e-93	749	0.00218444
GCCTGGAGGGCTGGTGG	2.14e-92	750	0.00218735
TTTTAAATTAGGTTTTG	3.95e-92	751	0.00219027
GGTGAATTATGTTTCCG	4.51e-92	752	0.00219319
GGGGGCCCCGTCCCCCG	1.36e-91	753	0.0021961
GGAAGAGAAGGTACAGA	2.4e-91	754	0.00219902
AAAACTTTTTAATGGCA	7.43e-91	755	0.00220194
TATACCTGTGTAAATAG	7.95e-91	756	0.00220485
TGGGCCTGGCTGTGTTC	9.76e-91	757	0.00220777
TCCCCAATCAAGGGAAC	1.02e-90	758	0.00221069
GCACGTGTCTTCTTAGG	1.84e-90	759	0.0022136
GGGTGGGTAGCTGGGGG	5.97e-90	760	0.00221652
TATTTATTCCTCTGTCC	7.51e-90	761	0.00221944
AATGTTTGTGATATTTT	8.1e-90	762	0.00222235
AAAACCAAATTTGAAAA	1.22e-89	763	0.00222527
GTTCAGACAGGGAGGCA	3.58e-89	764	0.00222819
TAAATAAAAGATGTTGA	1.18e-88	765	0.0022311
CTCTTCAGGAGGAGACT	1.64e-88	766	0.00223402
TTTTATATACCTCATTC	3.51e-88	767	0.00223693
TTAAATGCTCTATGGAT	7e-88	768	0.00223985
CAGGAGGTTAGTTTACA	9.53e-88	769	0.00224277
ATATGAATGTGAAGCAT	9.63e-88	770	0.00224568
GAATCGAAGTGTTTATG	4.65e-87	771	0.0022486
GCAAATCTGAATATTGT	4.96e-87	772	0.00225152
TATTATATAGAAGAATA	2.77e-86	773	0.00225443
GCGATGGCCGTGGAGAG	8.55e-86	774	0.00225735
ATTAAGACAATAAAGTA	5.99e-85	775	0.00226027
ATTGGCTGGGCCTGCTG	2.84e-84	776	0.00226318
CCAAGGATTGGCTTTGG	3.18e-84	777	0.0022661
GTGGATTCATTTATACC	4.05e-84	778	0.00226902
GCCTTCCAATAAAAAAT	6.1e-84	779	0.00227193
ATGGTGCTGACCTCTGG	8.41e-84	780	0.00227485
GTCCCCAGGAATACCCA	8.49e-84	781	0.00227777
AAAAATAAAGGTTCCAT	1.35e-83	782	0.00228068
AAAATAAAAATTGCTGG	1.36e-83	783	0.0022836
CTAAATATACATCTGAG	2.9e-83	784	0.00228651
TGGATTTTGGGGGGTCC	3.4e-83	785	0.00228943
AATTCTGCCAGTCTGAT	4e-83	786	0.00229235
TATATAGTGAGATGTCT	4.01e-83	787	0.00229526
CTGTATAAAAATGACCC	6.55e-83	788	0.00229818
CCCTCTGTGATGAGTGG	7.92e-83	789	0.0023011
TCAACGGTGTGGTTATG	5.66e-82	790	0.00230401
CATCCTTAAACTGTGAC	5.74e-82	791	0.00230693
TATTGAATGCTTATAGC	2.2e-81	792	0.00230985
GCCACGTTGTCATTGTG	2.27e-81	793	0.00231276
GCTGTTGCGCGCGGGCT	2.27e-81	794	0.00231568
GAGCGCAGCGAGCTAGC	3.56e-81	795	0.0023186
CCATAGATTTCATCTGG	5.85e-81	796	0.00232151
TGTGTGTGACACATAAA	2.59e-80	797	0.00232443
TTTTAGAGAATCTTTGC	2.99e-80	798	0.00232735
TTTTGTAAATACTGGAG	3.67e-80	799	0.00233026
CCGTGGTCGTGGGAGTG	7.97e-80	800	0.00233318
TGGAGAAAGAATCTAGA	8.19e-80	801	0.00233609
GCCTAGCGTCTGTCTTA	1.17e-79	802	0.00233901
CTTTTCACTTCCACTGC	1.71e-79	803	0.00234193
CTCTGTAATTTGATTTT	5.97e-79	804	0.00234484
CTCGAGGAGGAGAGGCA	6.51e-79	805	0.00234776
ACTGATTGCGATTCTGA	7.33e-79	806	0.00235068
CTTATTTGTTTTAAAAC	1e-78	807	0.00235359
TATTTTCAATAAATTGA	1.18e-78	808	0.00235651
AAAATAAACATTTCCTT	1.38e-78	809	0.00235943
AGTTTATGCCCTGGGCT	1.74e-78	810	0.00236234
CTAGTGAAACGACTAGC	2.1e-78	811	0.00236526
CTCTTATTTCAGTCCTC	2.23e-78	812	0.00236818
TCCAAATCGATGTGGAT	2.32e-78	813	0.00237109
CAGCCAAATAAAAGGTG	2.41e-78	814	0.00237401
CTGGGATCATCGGGGGA	3.37e-78	815	0.00237692
TTTTCAACTACAATAAG	9.66e-78	816	0.00237984
GTTCCTCAGCCAGGTGG	2.75e-77	817	0.00238276
AGATAACACAGTGTAAA	4.23e-77	818	0.00238567
CCTCTTGTAATGTTCTG	5.6e-77	819	0.00238859
CTTTTCCTTCCCAGGTG	6.27e-77	820	0.00239151
CATAAAGTTTAGTGAGA	6.6e-77	821	0.00239442
ACAAAGTTTATGTAATT	7.02e-77	822	0.00239734
ACCTTGATTGTTAAATG	1.01e-76	823	0.00240026
GGACATTTTTCATAATA	1.75e-76	824	0.00240317
GTGATTCATTTGATGCT	3.51e-76	825	0.00240609
TATGTGCGTGTGAGTGT	9.56e-76	826	0.00240901
TGATTAAAACAAGTTGC	1.2e-75	827	0.00241192
GATGACCCCCCTCAGAT	3.23e-75	828	0.00241484
ACTTCTGTATTTGTGCA	3.79e-75	829	0.00241776
ACCACAGGGGTTTGGAG	3.8e-75	830	0.00242067
GAGGATGGTGTCCTGAG	7.05e-75	831	0.00242359
CTTTTGTTTGGCTGCTG	1.41e-74	832	0.0024265
TAATTTCTTGGGGGAGG	2.83e-74	833	0.00242942
CCACACAAAAAGGCTAA	3.21e-74	834	0.00243234
TGTACCTGTAATATTTT	4.03e-74	835	0.00243525
CTACGTGATGAAGATGG	1.02e-73	836	0.00243817
GTTAATTGCTAGTTGGT	1.44e-73	837	0.00244109
GCCTCCTCCCAGTAACT	1.74e-73	838	0.002444
TATAATTTTCTAGTTCC	2.09e-73	839	0.00244692
GCCCCTCCGGCCAGCCG	3.02e-73	840	0.00244984
GTGTGAATGTAGAGATG	4.51e-73	841	0.00245275
ATGTTTTTAAAATCTTA	4.87e-73	842	0.00245567
TGGTAACTGGCTGCTGA	5.19e-73	843	0.00245859
TGACTTTACCAAAGACC	7.09e-73	844	0.0024615
ATGGGTTTGCATTTTAG	1e-72	845	0.00246442
CATCTTATATTTCCCTG	3.36e-72	846	0.00246734
GTAAACCAAGATATATA	3.45e-72	847	0.00247025
GATTAAGTGAGAAGGGA	5.44e-72	848	0.00247317
TGTGAGGAGTGTGCCTC	1.01e-71	849	0.00247608
CCCCCTCGTGCCAGTCG	1.27e-71	850	0.002479
TAATTCTTTTACTTTAG	1.29e-71	851	0.00248192
GTTTTGTACAGAAATAA	1.6e-71	852	0.00248483
TGTCGCTGGGGAGGAAG	2.16e-71	853	0.00248775
CTCTCAATATATAATAA	2.57e-71	854	0.00249067
AGCACATTTGATATAGC	3.6e-71	855	0.00249358
CATGTCTGCCTATGCAC	4.1e-71	856	0.0024965
GAGAGAAGAGTGATCTG	4.84e-71	857	0.00249942
GTGTACCGGATCTCGGC	5.14e-71	858	0.00250233
CTGCAACCTAATGGTCA	5.51e-71	859	0.00250525
CTTTCAATGTTGGCTTC	8.46e-71	860	0.00250817
GCTTCGTGCTGACTCCA	1.46e-70	861	0.00251108
GTTTTAAAGCTAAACGT	2.33e-70	862	0.002514
GGGCAGAATATAATAAA	4.31e-70	863	0.00251692
CTATTTTTTAAAGCACT	5.5e-70	864	0.00251983
TAATTAGTTTTGCTCAC	6.8e-70	865	0.00252275
CTTTGTTAGAAAAAGAA	1.52e-69	866	0.00252566
CTCCCAGAATTTCAGCT	1.65e-69	867	0.00252858
CACGAAGATGCTAAGAA	4.52e-69	868	0.0025315
ATAACTGTCAGAGCTTT	8.07e-69	869	0.00253441
GGGCAGGCGTGGGGAGC	1.02e-68	870	0.00253733
GAGAGGGCAGACTGTGC	1.27e-68	871	0.00254025
GTAACAAAATGTATTTT	1.41e-68	872	0.00254316
CCCCCAATGCTGAGGCC	1.62e-68	873	0.00254608
TGCTTGTCAAGTTCTAG	1.72e-68	874	0.002549
AAAGTGGGTGGAGCCCA	1.97e-68	875	0.00255191
TCGCCGCGACCTAGGTC	3.21e-68	876	0.00255483
AGGACACCGCCGCCCGC	4.34e-68	877	0.00255775
AGAATTTGAATTTTGTC	5.72e-68	878	0.00256066
CAAGAGATGCTGGAGAA	8.87e-68	879	0.00256358
GGAAGGGGGAGGACCAG	1.25e-67	880	0.0025665
TGCAATATTTCTTACTG	1.44e-67	881	0.00256941
GCTCCTAGGTATGTACA	1.67e-67	882	0.00257233
GCAATCCACAGGCCCTC	3.91e-67	883	0.00257524
CATAACCTTCCTCTTAG	5.67e-67	884	0.00257816
GGGGCTTCCAGACCCCG	1.79e-66	885	0.00258108
AACTTGATACGTCCGTG	1.86e-66	886	0.00258399
CCAGTAGAAGTTATTAC	2.24e-66	887	0.00258691
GAAGTGTCAGAGATTCA	4.4e-66	888	0.00258983
TATGTATCTTTTTTTTG	5.84e-66	889	0.00259274
GCCGCCCTGCAGTCTGA	7.61e-66	890	0.00259566
CTAATTCAGAAGCTGTA	9.44e-66	891	0.00259858
GCGCGGGCGAGTGTAGG	1.08e-65	892	0.00260149
ATTTTTCTTTATGTACA	1.76e-65	893	0.00260441
GTTTAAAAAGCCATTGG	2.89e-65	894	0.00260733
GAAAAATTCATAAGTAT	3.14e-65	895	0.00261024
GAGGTTAGATTGGGAGG	5.54e-65	896	0.00261316
ACTCTAGACACTTGGTG	6.21e-65	897	0.00261608
AGTCTCAAAAATCAATG	8.14e-65	898	0.00261899
GATGTTAATTGAGAGCC	2.96e-64	899	0.00262191
TGTACTTCCTAAGGTGA	3.57e-64	900	0.00262482
TGGAAGGAGTTTGAGGG	4.6e-64	901	0.00262774
ATGCTGGGGAGCTTGGC	7.77e-64	902	0.00263066
ATAAGATGGTCATTTAT	8.75e-64	903	0.00263357
ATTCTTAAACAATTGCA	1.06e-63	904	0.00263649
CGTTCCTGCGGACGATC	1.07e-63	905	0.00263941
GAATTAACATTAAACTT	1.52e-63	906	0.00264232
TATGGTACCAATCAATA	1.84e-63	907	0.00264524
CAGATAAACCATTTAAA	2.33e-63	908	0.00264816
TAAGGATTTTTCATCTG	3.29e-63	909	0.00265107
TTAAGAGGGGGCACAGC	4.45e-63	910	0.00265399
ATTTTTTCAAGCTGTTA	4.52e-63	911	0.00265691
TAAATTCAAGCTTTGGC	5.54e-63	912	0.00265982
CAGATTGCTGATGTTTT	7.46e-63	913	0.00266274
TTTCATTAATCAAGGCA	1.32e-62	914	0.00266566
TAAAATAATTTTAGTGC	2.06e-62	915	0.00266857
ATTTATATCTAATATAG	2.06e-62	916	0.00267149
AACTTGCCCATTTCGGC	2.29e-62	917	0.0026744
TGATGTTTGACTGTACC	2.54e-62	918	0.00267732
CCTCCTGCATTTCGCTA	2.57e-62	919	0.00268024
GCCCGCCTTGTGGCCAC	2.61e-62	920	0.00268315
TGTCTTCCGTCTTTTGG	3.38e-62	921	0.00268607
AAGGAACTTGTTTAATA	3.97e-62	922	0.00268899
TACTACATATTTCAGCA	7.87e-62	923	0.0026919
GGTGCTCCCTTTATCTT	1.85e-61	924	0.00269482
TTACTGGGTTTGTAAAT	2.43e-61	925	0.00269774
GTTGGGAGTCCTGGGTG	3.55e-61	926	0.00270065
AAAATTTATTAGATACC	5.97e-61	927	0.00270357
ACCTTCCTAGTTTCCTG	7.8e-61	928	0.00270649
GAAATCCCTTTCCCGAT	9.3e-61	929	0.0027094
GCTGTTGCATACCAAGA	1.05e-60	930	0.00271232
GTTCAGTCAGAACTGGT	1.07e-60	931	0.00271524
TACCGCTCCCTCAGTCC	2.23e-60	932	0.00271815
TATACTCCTTTGGCTGC	2.32e-60	933	0.00272107
TTCCCGTCCCGTCTTGT	2.7e-60	934	0.00272398
GATTCTGAGTTGTATAT	2.94e-60	935	0.0027269
TTTGGAGCATTTGTAGC	3.23e-60	936	0.00272982
TAATAATACAAGAACTG	6.59e-60	937	0.00273273
CACTAAATACTGATGCT	1.12e-59	938	0.00273565
AATGTTTATTATTCTGT	1.15e-59	939	0.00273857
TTACACTGTAAGGCAGA	1.47e-59	940	0.00274148
ATGTTCCTATTGTAACT	1.5e-59	941	0.0027444
GGCTGCCTGCCCTGGTG	2.31e-59	942	0.00274732
ACATTTCATTTGGTAAC	2.84e-59	943	0.00275023
TATTTGCTACAAAGTAT	2.97e-59	944	0.00275315
GTGTTTATTTTCTTTCT	2.99e-59	945	0.00275607
GTACTCTACTTCGTGTG	1.11e-58	946	0.00275898
TTTTATCTGGTTCTTAA	1.16e-58	947	0.0027619
CATAACTTACTTTCTGC	1.57e-58	948	0.00276482
GTTTTCAGGATGCTGAC	2.31e-58	949	0.00276773
CCTCTCCTCCCTCTCTG	3.8e-58	950	0.00277065
GTTTTTAATTGCTGCTT	4.46e-58	951	0.00277356
ATGTATAATAAAGAATT	1.06e-57	952	0.00277648
GTGATGTACGGGGTGAA	1.07e-57	953	0.0027794
GCTGCCTGCCTGACTGT	1.14e-57	954	0.00278232
ATTTAGTTGGCCAGCAC	1.54e-57	955	0.00278523
ACCCAATTTGTGTTATT	1.79e-57	956	0.00278815
GCCGCCATCTCCGAGAG	2.66e-57	957	0.00279106
TTTATACATAAGCATTA	2.82e-57	958	0.00279398
AGGGCCAGGATGCTGGC	2.84e-57	959	0.0027969
ACTGTGGTTTTGTATTT	6.82e-57	960	0.00279981
CTTTTCTATGTGAATTG	9.51e-57	961	0.00280273
ACCAAATTAAATATGAA	2.1e-56	962	0.00280565
CTTGCTAGCTGTTAGGA	2.94e-56	963	0.00280856
TGAATGAAGGCCTGTGG	3.82e-56	964	0.00281148
ATGTGTGTTGTATTTTA	4.7e-56	965	0.0028144
TACACCAAGAAGAGAGT	1.06e-55	966	0.00281731
TAAATAATACATTGTTC	1.09e-55	967	0.00282023
GATGTGGACAGGGAAAA	1.22e-55	968	0.00282314
ATGACACTCACAGGGAG	1.52e-55	969	0.00282606
ATCCTCCCTATCAAGCA	2.44e-55	970	0.00282898
ACCTGCTTAACCCAAAT	2.77e-55	971	0.0028319
GCTTGCAAAAAGTAAAC	3.76e-55	972	0.00283481
TGTGCTAATATACTTTT	6.96e-55	973	0.00283773
TGATTTTTGAGATTTTA	8.06e-55	974	0.00284064
GCTTGCTGGCCAGGATA	9.8e-55	975	0.00284356
TCAGAGGTGGTGGGGAC	1.36e-54	976	0.00284648
CATCTTTTTATGAAGAC	1.59e-54	977	0.00284939
ACTTTGATGAGTTATTG	1.67e-54	978	0.00285231
AACTCTTCACTCCTTGG	1.74e-54	979	0.00285523
GTTTGGAGCTGATCGCT	1.77e-54	980	0.00285814
GAGGTGCCGGATGCAGG	2.01e-54	981	0.00286106
AAGTTTTTTCTATGAGG	3.53e-54	982	0.00286398
AAACAGTAGTGTTCCCA	3.64e-54	983	0.00286689
GAGGATTTTAGAGATGC	3.66e-54	984	0.00286981
CAGGGGAGTGGGCCCGG	3.96e-54	985	0.00287273
CAATTGAATTGTTATTT	4.52e-54	986	0.00287564
ATAGTACAGCCATTTTT	4.54e-54	987	0.00287856
AATGTTTCCAGGTTTGC	4.94e-54	988	0.00288148
ACTTAAGGGAACATTGG	6.42e-54	989	0.00288439
ACATAAATAAAAAAATA	6.77e-54	990	0.00288731
GATTTTATTCTGTGCTG	8.58e-54	991	0.00289022
CAGGTGCTGGTCACCGC	9.92e-54	992	0.00289314
CATTGAAGGGTCAATGC	1.45e-53	993	0.00289606
TTAATTTATTTTAATGT	1.86e-53	994	0.00289897
GTTTAAAAGAGAGAAAA	1.88e-53	995	0.00290189
TATTAAAATAGGAATGT	2.58e-53	996	0.00290481
TGCTTGTCCCTGTGCTC	2.64e-53	997	0.00290772
AACCTGTTCTAGGCTGT	3.13e-53	998	0.00291064
CTCTCACTCTCATCCCC	4.58e-53	999	0.00291356
CTTCAGAATTCAGAGGG	4.82e-53	1000	0.00291647
AATGGCCAAAGCCCTTG	6.24e-53	1001	0.00291939
GACGAGCTTTTTTCTCA	1.26e-52	1002	0.00292231
TTGACTATTTTACAGCC	1.6e-52	1003	0.00292522
TCTTTCTTTTTGAAAGA	1.61e-52	1004	0.00292814
GACCCTGGGGAGGCCCC	2.05e-52	1005	0.00293106
TCAGATCCGTCGATCCC	2.1e-52	1006	0.00293397
AATGGCAGAGAAAACTG	2.53e-52	1007	0.00293689
GACTGTTAATGTATGTG	1.06e-51	1008	0.0029398
GCTTCACTTCCCTCTTG	1.77e-51	1009	0.00294272
TGGGCCCGTGTCTGGCC	2.13e-51	1010	0.00294564
GAGTATAAATGATTATT	3e-51	1011	0.00294855
TAATGTTTTTTCTTTGT	3.08e-51	1012	0.00295147
GCATTGATGTGCGGGTC	4.73e-51	1013	0.00295439
CTCGCTCCAGGGGTGGG	4.88e-51	1014	0.0029573
GCCTCGGTGCCTCAGTC	5.11e-51	1015	0.00296022
GTAATATAACACAGAGT	7.38e-51	1016	0.00296314
TGAATAAAATGGCATTA	7.88e-51	1017	0.00296605
CCAATAAAAGATTTTTT	8.99e-51	1018	0.00296897
AAAAAAAATGAAGTAGG	1.24e-50	1019	0.00297189
TAAAAGGAGGTAGGATG	1.27e-50	1020	0.0029748
GGATGTAAAGCCTCACA	1.58e-50	1021	0.00297772
TCATTATTTTTGCCACT	1.6e-50	1022	0.00298064
GGTGCTGAATAAATACC	1.83e-50	1023	0.00298355
CAAACTGCTTTATTTTC	1.83e-50	1024	0.00298647
ATTTCTACGATTTCCAC	1.92e-50	1025	0.00298938
AATAAAGTCATTACTAG	2.35e-50	1026	0.0029923
AAAAAAAAGAAGTTTTG	3.29e-50	1027	0.00299522
GTAGAATAGTTTTTTGT	3.93e-50	1028	0.00299813
ATTTTGTCGTGAGAGAT	4.19e-50	1029	0.00300105
CATGTATGTAGGTGCCT	4.24e-50	1030	0.00300397
GGTTTGTGGACTTTGTG	4.96e-50	1031	0.00300688
CTGTTAATAAATACTGG	5.32e-50	1032	0.0030098
TGGGTCTGGATGGAAGA	5.68e-50	1033	0.00301272
GAAGCCAATGTGCCTGC	1.28e-49	1034	0.00301563
CACCACAACAAAGGCTC	1.55e-49	1035	0.00301855
CCCCCCTTCTCAGTCTG	1.8e-49	1036	0.00302147
ATTTCCCAAATGAAATA	2.11e-49	1037	0.00302438
TTTATAACTATTCAGTT	2.64e-49	1038	0.0030273
GCACAGGCCAGGCAGCC	2.87e-49	1039	0.00303022
GGTGAGTGCCTTGCACA	3.19e-49	1040	0.00303313
AGAAAATTCATAAAGGG	8.76e-49	1041	0.00303605
GGTACACATACCAGTGT	1.34e-48	1042	0.00303896
ATAACCAAATGTAAGAT	1.35e-48	1043	0.00304188
TATTGTAAACTGTATAT	2.02e-48	1044	0.0030448
ATTCACCCCCTCCTTCC	2.17e-48	1045	0.00304771
GCACAGAGCCGTGGTCA	2.35e-48	1046	0.00305063
ATGCCCGAGGAGAAGCT	2.37e-48	1047	0.00305355
TCCTGAATGAATGATCT	2.45e-48	1048	0.00305646
GATGTTACTGGAGTTTA	2.69e-48	1049	0.00305938
TGAGTGGACAGGTGTGA	4.38e-48	1050	0.0030623
AAGGTGGAGATAAGCTG	4.54e-48	1051	0.00306521
GATCGCTTGTACCCCTG	4.73e-48	1052	0.00306813
AATGGTTAGCCTTTCTT	5.35e-48	1053	0.00307105
GAGTCTGAGGGCGGCGA	7.87e-48	1054	0.00307396
GGATGCGCAGGGGAGGC	9.92e-48	1055	0.00307688
CGGGCCGTGCGCAGGGA	1.47e-47	1056	0.0030798
TTTTGCCTAATATATTC	1.7e-47	1057	0.00308271
AATTCAGATTTACCTCA	1.72e-47	1058	0.00308563
GGGCAGGGCACACTGGG	2.56e-47	1059	0.00308854
TTATTTATTGTGTACTG	2.7e-47	1060	0.00309146
ACTTTTTCAAAAAGGTA	2.71e-47	1061	0.00309438
ATCCTCCCCGCATAATC	2.79e-47	1062	0.00309729
AGTTTTTATTTTGTCTC	3.13e-47	1063	0.00310021
GTTTTATTTTCTTAACG	3.49e-47	1064	0.00310313
GGTGAAGAGGAGGGGAA	3.72e-47	1065	0.00310604
CATGATCCCTCATCCCT	6.15e-47	1066	0.00310896
AACTACATAGGTCTTAC	6.21e-47	1067	0.00311188
ACCGTTCTGTAGCAATA	6.82e-47	1068	0.00311479
AATTTTTTTTCAATGTA	1.03e-46	1069	0.00311771
TTCTTTTTCTTTTAAAT	1.31e-46	1070	0.00312063
GTGCCCTTTGGGAAGGG	1.43e-46	1071	0.00312354
TGGAACCTTGCTTTCTA	1.79e-46	1072	0.00312646
CTCACACATTACAACAG	2.2e-46	1073	0.00312938
CATTTCATAACTGTCAA	2.42e-46	1074	0.00313229
GTTATTGTGGAACTGTG	3.05e-46	1075	0.00313521
GCCCCCCTGCCCCGTGC	3.12e-46	1076	0.00313812
CAGGTGTCTTTGCTGTG	4.38e-46	1077	0.00314104
GAGTTTTTAAAAATTGT	5.5e-46	1078	0.00314396
TATTAGTAGGTTGTATC	5.58e-46	1079	0.00314687
ATAAATATAATCAGTAT	5.98e-46	1080	0.00314979
GAAAGAAATAATGTATT	6.32e-46	1081	0.00315271
CAGCCTCCCTGGGCTGG	7.36e-46	1082	0.00315562
TTTGCTTGCAAAGTGGA	7.87e-46	1083	0.00315854
AGTGTCTTGACCAGGAC	1.11e-45	1084	0.00316146
AATGTTAGAGCTTTTGA	1.14e-45	1085	0.00316437
AGGGCAACTATAGTGAG	1.45e-45	1086	0.00316729
GGTGGGGAGATGGAGCA	1.7e-45	1087	0.00317021
TTTAGGTAAACGAAAGC	1.93e-45	1088	0.00317312
TATTTACTCTGCCAGGT	2.22e-45	1089	0.00317604
ACCAGAGAGCATTTAGG	2.23e-45	1090	0.00317895
CAGCATTTGAAGGGACT	2.31e-45	1091	0.00318187
GGGCCAGGGGAGTCTGG	2.53e-45	1092	0.00318479
CTGGGAGGAGGGAGGGA	2.97e-45	1093	0.0031877
GGTACTCGATGTGTAAT	3.84e-45	1094	0.00319062
TTAATAAAAGTATTCAT	5.92e-45	1095	0.00319354
CATTTATATATCTAACC	6.56e-45	1096	0.00319645
CTTGTGTGTAGAGGAGG	7.35e-45	1097	0.00319937
CCTCCTATTACTGAAGT	8.85e-45	1098	0.00320229
CCTGTTCAATTCTTTTG	1.04e-44	1099	0.0032052
TAAATATCTACATACAG	1.72e-44	1100	0.00320812
CCAAAGAGTATATTCAG	1.81e-44	1101	0.00321104
TTGTGTGATTCAGTGGT	2.4e-44	1102	0.00321395
CGGGGAAAAGAGGAGCC	2.71e-44	1103	0.00321687
CAGTGTATTCGGTGGAC	3.21e-44	1104	0.00321979
GAGGGATGGCGTTGGCA	3.46e-44	1105	0.0032227
GGGTTATATTGAGGATT	3.51e-44	1106	0.00322562
TTTTTATTACAGTATTT	4.06e-44	1107	0.00322853
TTAATATGTGGCAAAAT	4.29e-44	1108	0.00323145
AGCTAAGTTTGGAGACC	4.72e-44	1109	0.00323437
TGACTGTTATGATTATC	5.28e-44	1110	0.00323728
CAGCTGGCACTTAATGC	5.75e-44	1111	0.0032402
CCCACAACCCGCGGCCA	6.11e-44	1112	0.00324312
TCTTTCGTCTGTTTCTC	7.41e-44	1113	0.00324603
CCAGGAGAATCCATAAC	7.72e-44	1114	0.00324895
TTCTCGAGATGGGTGGC	9.95e-44	1115	0.00325187
ATTTTATTCTATGCCAA	1.01e-43	1116	0.00325478
TTTCGTAGATGGGGTTT	1.14e-43	1117	0.0032577
TAACATTAAAGGCATAA	1.14e-43	1118	0.00326062
GACTCCGAAGTAGCCTG	1.3e-43	1119	0.00326353
AAAGGTTGCAGTGCTTC	1.47e-43	1120	0.00326645
TCACGCGCTCCTGGGCC	1.74e-43	1121	0.00326937
CATAAGCTACACTTTTA	1.96e-43	1122	0.00327228
AAAGTGAGATTCGTGTT	2.9e-43	1123	0.0032752
TAAGTTCCTTCCCCCTC	2.93e-43	1124	0.00327811
TATGTAGCCTTTGAAGT	3.68e-43	1125	0.00328103
ATCCTTTTATAAATAGG	5.35e-43	1126	0.00328395
GGGCAGGGGAAGTCCAG	5.56e-43	1127	0.00328686
GGATTGTGGTAGTCTGA	9.67e-43	1128	0.00328978
GCTATATGTTGTTGAGA	9.87e-43	1129	0.0032927
TTGCCATTGGGTTTTGC	1.25e-42	1130	0.00329561
CCCAGCAAGAGCCTTGC	1.43e-42	1131	0.00329853
CTGCTCACCTTACTGCC	3e-42	1132	0.00330145
CAGGAACGGGGGTCTCC	3.18e-42	1133	0.00330436
AAAGCTAATAAACCTGT	3.4e-42	1134	0.00330728
TCTCTAAGCCAACTTTA	3.46e-42	1135	0.0033102
TCTGTAAGGGTTACTGA	4.3e-42	1136	0.00331311
TCCTTACTAGGTGTTTT	4.36e-42	1137	0.00331603
TGGTCCCTCTCCTCGGA	4.75e-42	1138	0.00331894
GTCTCAGTCATAATCAT	8.05e-42	1139	0.00332186
TGCTGTAAAGGAATTCA	9.3e-42	1140	0.00332478
AAAAATTGGAGGTGCTG	1.44e-41	1141	0.00332769
TTTACAAATAAGATCCT	1.48e-41	1142	0.00333061
GCTACACACACCCTTGC	2.3e-41	1143	0.00333353
GACAGCCTTATTGTGAT	2.48e-41	1144	0.00333644
AATGAGAAGGAACTGGA	2.55e-41	1145	0.00333936
GTTGTCCATTCTGGGGC	3.21e-41	1146	0.00334228
ATGACAGATGGTGTGAA	3.24e-41	1147	0.00334519
TTTTTTTAATAAACGTT	3.58e-41	1148	0.00334811
AAATATTGATGTATTTT	4.55e-41	1149	0.00335103
CTGCTGAATTCTGGTTG	5.19e-41	1150	0.00335394
GCATTTGTCTGTCTCTG	5.38e-41	1151	0.00335686
TCCAAGCTAAAGCCTTA	7.38e-41	1152	0.00335978
ATGTACTAAAGTAGAGC	7.75e-41	1153	0.00336269
CATCATTCCTTGGCTGA	7.77e-41	1154	0.00336561
GTGGTGTCTGGGATGCA	9.23e-41	1155	0.00336852
AGGAAGGAACAGCAATG	9.58e-41	1156	0.00337144
CCAAATGATGACTACAT	1.05e-40	1157	0.00337436
TTGGGGTTTTTAATGTG	1.47e-40	1158	0.00337727
TTTTTTAATAAATTCTG	1.62e-40	1159	0.00338019
AAAGGTTGGTTCTTGAC	1.85e-40	1160	0.00338311
TGTTCAGTTGTGGACCT	2.55e-40	1161	0.00338602
CCCGGGGCCTCCCTTCC	3.07e-40	1162	0.00338894
CATAGATTTTTGCTTAA	3.75e-40	1163	0.00339186
AGTAGTCTGCATATCGA	5.43e-40	1164	0.00339477
AAAACCTAAATATAAAA	5.47e-40	1165	0.00339769
CCCTTCTATTAATAAAA	5.57e-40	1166	0.00340061
TGGAGACTGGCTATAAA	5.58e-40	1167	0.00340352
GTCACATTTATTAAATG	5.91e-40	1168	0.00340644
TACTTTTGGCCTGGCTG	6.16e-40	1169	0.00340936
TTGTTTAATTTCTTTTT	6.73e-40	1170	0.00341227
TCTGTACACCTGTCCCC	7.11e-40	1171	0.00341519
GAAAGTCACATTCCAGA	7.46e-40	1172	0.0034181
GGACCAGGCTGGCCTGA	8.04e-40	1173	0.00342102
AACCAAAGGAATTTATG	8.58e-40	1174	0.00342394
ATACTGGAAATAAAATG	8.73e-40	1175	0.00342685
GAATGGGCTGTATGTCC	8.97e-40	1176	0.00342977
AAGTGTGTTTTTCTTTG	1.2e-39	1177	0.00343269
GCAGCAGTGTCTGCTGC	1.3e-39	1178	0.0034356
TGACATTGTTTATCTTG	1.39e-39	1179	0.00343852
AATGTATAATTGTATTA	1.4e-39	1180	0.00344144
TTGTAAGAGGGAACATT	1.9e-39	1181	0.00344435
TATTGGCCTGGAGGTGG	2.06e-39	1182	0.00344727
CGTGTGCCTGTGTGTGG	2.3e-39	1183	0.00345019
TAACCCACTGGCTCCTG	2.57e-39	1184	0.0034531
TGTAACAATAAATCTAC	3.46e-39	1185	0.00345602
AAGTGCATTTGGATGAG	4.13e-39	1186	0.00345894
GGTGCTTATGGGAGAGG	4.31e-39	1187	0.00346185
TTCTGTGAATCTCGAGT	4.44e-39	1188	0.00346477
CTGTGGTAGCCGAGGAG	4.62e-39	1189	0.00346768
ATAAGTATGTTTTAGTA	5.6e-39	1190	0.0034706
GATTTATAACTTAATGT	9.3e-39	1191	0.00347352
TTTTCATTATATCAGCT	1.21e-38	1192	0.00347643
GTGGACTTTTGTTTCTG	1.38e-38	1193	0.00347935
TTTTTTAAGGCCTGGTC	1.55e-38	1194	0.00348227
GGGCTGTTAGCGTCTCT	1.9e-38	1195	0.00348518
ATTTTGAATCACCCAGA	2.27e-38	1196	0.0034881
TATATCAGTGTTGACTT	2.99e-38	1197	0.00349102
ACCATTGTGTATAGCAT	3.82e-38	1198	0.00349393
TTTTTGAAACAGAACCA	4.27e-38	1199	0.00349685
TAAATAAAATTGATCCT	5.14e-38	1200	0.00349977
TATATGCCTAAATTTTA	7.42e-38	1201	0.00350268
CAGGCTACTGGAAAATT	7.93e-38	1202	0.0035056
CTCTACAGTCAGTTTCA	1.08e-37	1203	0.00350852
ATCATTCCCTCTTTTTG	1.22e-37	1204	0.00351143
GTTCACTGCTTAAGAAA	1.24e-37	1205	0.00351435
TAATGAACTAAACCACC	1.29e-37	1206	0.00351727
GGGGCCCCCTCACCTTG	1.93e-37	1207	0.00352018
CAAAAACATTTTGGCAG	2.09e-37	1208	0.0035231
TATTTTAATGATTTTCC	2.48e-37	1209	0.00352601
TGCTTCATAGATATTGT	2.61e-37	1210	0.00352893
TGTTGTGCGCGTTGGGG	3.21e-37	1211	0.00353185
TTCTTTTGCTGTTTTGT	3.41e-37	1212	0.00353476
AGGCGAGATCAATCCCT	4.73e-37	1213	0.00353768
TGCACGTTTTCTGTTTA	5.76e-37	1214	0.0035406
CATTGTCCAGCATCAGG	6.01e-37	1215	0.00354351
AACACAATGTCCTCTGG	6.96e-37	1216	0.00354643
CATTCATTGGTTGTTCA	8.07e-37	1217	0.00354935
GAGTTAGTCTGGTCACC	8.51e-37	1218	0.00355226
AACGTTATTATATTGTC	1.22e-36	1219	0.00355518
CATTTAGATTTATATTT	1.46e-36	1220	0.0035581
GACATCTCTTCCTCTCC	1.85e-36	1221	0.00356101
TATGGACCTGTGTATGC	2.23e-36	1222	0.00356393
TAAACATTGTACATTTA	2.26e-36	1223	0.00356685
ACCTCAATTATTTCACT	2.49e-36	1224	0.00356976
GTGCAGAGAGCGAGGAC	3.41e-36	1225	0.00357268
GTATGTGAATAATACCT	5.17e-36	1226	0.00357559
TATTCTGAACAAAGGCA	5.98e-36	1227	0.00357851
GACTGCCGCCCACTGCC	6.45e-36	1228	0.00358143
CCATTCTCTTTCAGCTG	6.96e-36	1229	0.00358434
CTGTGAAATGCTGAGAA	7.85e-36	1230	0.00358726
AAATGGCCAACTGTGGC	1.72e-35	1231	0.00359018
GTGATGTATTTATTAGA	1.85e-35	1232	0.00359309
CTGTCAGCGGCTGCCCC	2.88e-35	1233	0.00359601
GTTCAGTCTTAATAGCA	2.93e-35	1234	0.00359893
CTTCTTCTCTTCCTGTG	3.26e-35	1235	0.00360184
TATCTGGTCTTAACTCT	5.4e-35	1236	0.00360476
TCATCACAAACATTTGC	8.14e-35	1237	0.00360768
TTAATAATTTGAGGACT	8.9e-35	1238	0.00361059
AATTTTTGGCAGGTAGC	9.1e-35	1239	0.00361351
TGAGGTTTTCTTTTGCT	9.7e-35	1240	0.00361643
TTCAATAAAAATCATAT	1.02e-34	1241	0.00361934
CAGATGTGGAAGCAGAC	1.03e-34	1242	0.00362226
AATAGCTGATTAAAAGA	1.07e-34	1243	0.00362518
ATTTTAAGTTATGTGGA	1.44e-34	1244	0.00362809
GGGCTTGGTATAAAGTT	1.5e-34	1245	0.00363101
GTCCAATAATTTTATTC	1.59e-34	1246	0.00363392
TGTGGTTATCCTGTAGA	2.58e-34	1247	0.00363684
GGCTTATACAGGGAGAG	2.62e-34	1248	0.00363976
AATGCTGTTTGTGGTAC	3.09e-34	1249	0.00364267
GAAAAAGATGTGTCAGC	3.26e-34	1250	0.00364559
GCCAGTCAAAGTTAAAT	3.51e-34	1251	0.00364851
TCCTTTGGATTGATTGA	3.84e-34	1252	0.00365142
TGACCAGGCCCTTCCCA	4.12e-34	1253	0.00365434
TATTTCTTACGTACACT	4.41e-34	1254	0.00365726
TTTCCTTTGCGTTCAGC	4.74e-34	1255	0.00366017
GCGGTGAGGTGTGTGCC	6e-34	1256	0.00366309
TGGAGAGCAACTTGGGA	6e-34	1257	0.00366601
TACCTGAAGTTATATCA	8.13e-34	1258	0.00366892
TGATTGCCCTTTCATAT	8.99e-34	1259	0.00367184
ACCTAACTTTTGTCACC	9.78e-34	1260	0.00367476
TAAATTTTGCACAGTTA	1.16e-33	1261	0.00367767
TGCCTCTGTCCTTAGGT	1.2e-33	1262	0.00368059
TCTTTAAGATGTTTTGC	1.31e-33	1263	0.0036835
ACACTTGGAGGTTTAGC	1.36e-33	1264	0.00368642
GCGTGAGTGCTCTAAGG	1.42e-33	1265	0.00368934
GCACAAGAGTGCCTGCC	1.63e-33	1266	0.00369225
ATGGCCTGTAACAGTTG	1.67e-33	1267	0.00369517
CATTCACCATAGTTGAG	1.82e-33	1268	0.00369809
AAATATGAGCTACAGCT	1.87e-33	1269	0.003701
GAGGGGATGTAGTTGCA	1.96e-33	1270	0.00370392
TGTATATAAGAATGAGT	2.01e-33	1271	0.00370684
AGACAAGCTGGGGAAGT	2.66e-33	1272	0.00370975
GGGGCAGGAACTTTGCT	2.74e-33	1273	0.00371267
CATTGTAGAGTCTATAA	2.85e-33	1274	0.00371559
AGTTGTCCCGGCCAGCT	2.97e-33	1275	0.0037185
GGAGGACGAAGCAGTGG	3.8e-33	1276	0.00372142
AGCGTCCGGTCTTGCCC	4.01e-33	1277	0.00372434
TATGCTTAGTATAAATG	5.01e-33	1278	0.00372725
ACTCATCTGACGGAGCT	5.4e-33	1279	0.00373017
TGGAGGGGCCAGAGGCC	5.61e-33	1280	0.00373308
CTGTATTTGAAATACAT	5.71e-33	1281	0.003736
CTTCCTATACAGTTCTA	6.42e-33	1282	0.00373892
CCTTGTCCTCTTAAGAC	7.22e-33	1283	0.00374183
TTCTTCTCGTGGGTTTG	7.48e-33	1284	0.00374475
ATTAATAAAAAAGGCAA	7.7e-33	1285	0.00374767
TTTAAAAGAGCTTTGTC	8.5e-33	1286	0.00375058
TTCAAGTGAAAATAAAT	8.64e-33	1287	0.0037535
GAACGGGCCCGTTTGTC	8.77e-33	1288	0.00375642
GCCCACAGTAGAATATC	1e-32	1289	0.00375933
TACTGTACATAAGTAAT	1.62e-32	1290	0.00376225
TATCATTATTTTTACAA	1.71e-32	1291	0.00376517
AATGCTTCTAAATCTGA	1.99e-32	1292	0.00376808
TTTATTTATATAGATTT	2.36e-32	1293	0.003771
CCTGCATCCCAGAGCGA	3.18e-32	1294	0.00377392
GCGTGACTTCTCGTGCA	3.69e-32	1295	0.00377683
GGGAAGAGATGGTTGCA	4.28e-32	1296	0.00377975
GTGGGTGTCCTGGGGCC	4.35e-32	1297	0.00378266
ATGTATTTTTATCTTAC	4.75e-32	1298	0.00378558
TGGAAGCTAGGTGGGAC	5.35e-32	1299	0.0037885
GTCATCACTGGTCTGTC	5.6e-32	1300	0.00379141
AATAAACGTGTTAGCAA	5.72e-32	1301	0.00379433
ATGATGTCGTGGCAGAG	5.89e-32	1302	0.00379725
TCCCAACAACTCATCTC	6.14e-32	1303	0.00380016
CTTCGCTTTGTAGACAA	6.27e-32	1304	0.00380308
GATGCAGCAGCCTGAAA	7.43e-32	1305	0.003806
GTTCTCTTTTTCTCTCT	8.27e-32	1306	0.00380891
TTTTTAATTCATTTGAA	8.4e-32	1307	0.00381183
CAGTGGGTGTGGGGGGG	8.47e-32	1308	0.00381475
AATCTTTCATACATATA	8.71e-32	1309	0.00381766
TATGGGTTCCACTTTCT	1.07e-31	1310	0.00382058
TAATAAACTTTGGATAA	1.11e-31	1311	0.0038235
GTGGGCCGCTTGAATGA	1.25e-31	1312	0.00382641
ACATCCTCACCTAGGGC	1.4e-31	1313	0.00382933
GACATTTTTTTTTGGGA	1.46e-31	1314	0.00383225
TGTTCGGTTGTCTGGGG	1.93e-31	1315	0.00383516
CACTTTGTGTGTCTCCT	2.34e-31	1316	0.00383808
ATTTTTTCTTATTGTAT	2.67e-31	1317	0.00384099
GATGGGGACAAGGGCGC	3.15e-31	1318	0.00384391
TAACAAGAAAAACCTCC	3.49e-31	1319	0.00384683
GCTTCCTCTGCTTGGTT	3.92e-31	1320	0.00384974
TTCTCCAGAGAATAAAT	6.06e-31	1321	0.00385266
AACAGAAATATGTAGAA	6.24e-31	1322	0.00385558
ACAACACCCCAATAAAC	6.72e-31	1323	0.00385849
GGGGGGTGGAGAGGGGT	6.96e-31	1324	0.00386141
GGTTTAAAACTGTATCT	7.41e-31	1325	0.00386433
GTTTTGTGGGAATCACG	7.76e-31	1326	0.00386724
AAAATACTGAACATATG	7.85e-31	1327	0.00387016
TACTCTGCCCGTGTGGG	8.07e-31	1328	0.00387308
TTTCCTTCCTTCAACTG	8.67e-31	1329	0.00387599
AGTAACGTGTCTGCTCA	9.79e-31	1330	0.00387891
GGCTGGTCCCACTTGGA	1.02e-30	1331	0.00388183
GCTACTCTTTGAAATGG	1.02e-30	1332	0.00388474
CACTTTAAAGTCCTGTG	1.05e-30	1333	0.00388766
TTACCAAAGCAATATTT	1.1e-30	1334	0.00389057
TTAACATAAGAGATAAA	1.24e-30	1335	0.00389349
ACAATGGTATAACAAGG	1.3e-30	1336	0.00389641
CCATTTTAAATATGTTG	1.38e-30	1337	0.00389932
TTGATGCCCGAAGAAAA	1.57e-30	1338	0.00390224
GATATTTTTATGTACAG	1.62e-30	1339	0.00390516
CTGCTGGGCAGGGAACT	1.73e-30	1340	0.00390807
ATATGGAATAAAGTATA	1.73e-30	1341	0.00391099
TGAATTAAAACATTGGC	1.73e-30	1342	0.00391391
AGTAAACCATCAGAGAA	1.86e-30	1343	0.00391682
TGACCACCTACCATCCC	1.9e-30	1344	0.00391974
GAGGTTCTTCCCAAGCT	1.92e-30	1345	0.00392265
TGAGGGGTGAACCTTGG	1.93e-30	1346	0.00392557
CAGGGGTTGGGGTTGGG	2.26e-30	1347	0.00392849
TATGTTATGATATTGTT	2.46e-30	1348	0.0039314
GACAGAATTTTTTTTGT	2.48e-30	1349	0.00393432
ACAAACACAGTGAAGCC	3.67e-30	1350	0.00393724
TGGGGAAGGACTTATGG	3.77e-30	1351	0.00394015
GCCTCGGCCTCGAGCCC	4.23e-30	1352	0.00394307
CTTTTGGCTGCCCTGAG	4.26e-30	1353	0.00394599
TGAGTGGTCACTTTATT	4.28e-30	1354	0.0039489
TAGGTTCGTGTCGTCGT	4.47e-30	1355	0.00395182
TGAAAGTGATTTCTTCC	4.85e-30	1356	0.00395474
GTGACACCGCACAGGAC	4.88e-30	1357	0.00395765
TATTAACATTCCAATGA	5.41e-30	1358	0.00396057
AGTTGCAGATAAAATGA	5.78e-30	1359	0.00396349
CACCGGGTAGGTTTCCG	6.83e-30	1360	0.0039664
CGGTTTGCAGAGCTTGC	7.39e-30	1361	0.00396932
GTGTTTAAAGAATGGTA	7.57e-30	1362	0.00397224
TGTTAACTATAATCACA	9.68e-30	1363	0.00397515
TGCTGCCTGTTGTTATG	9.86e-30	1364	0.00397807
TGCTTGAAGGAAAAATA	1.09e-29	1365	0.00398099
CAGAATAATGTGGTAAC	1.1e-29	1366	0.0039839
CTGGATAATCTGCGGTA	1.33e-29	1367	0.00398682
CCCTAACTTTTAATATG	1.39e-29	1368	0.00398973
TTATTTAATAAAGAGTT	1.76e-29	1369	0.00399265
TACTTTCTCCTTTCTGG	1.85e-29	1370	0.00399557
CTAGACAGTAAAGAAAA	1.92e-29	1371	0.00399848
ATGATTTATTAAACTTG	1.93e-29	1372	0.0040014
GACTAAGAAATCCTGAC	2.4e-29	1373	0.00400432
GATGGTCAGTCTCTTGC	2.57e-29	1374	0.00400723
TATGATGTTAGCTGAGG	2.59e-29	1375	0.00401015
ATACTATAATTGTGAGA	3.1e-29	1376	0.00401307
GCATTTTGTGATGTGAT	3.17e-29	1377	0.00401598
ATGGTCTACGGTAGAGG	3.19e-29	1378	0.0040189
TCTGCCTGGGGCCCTTC	3.36e-29	1379	0.00402181
GAGAGCCTCAGAATGGG	3.7e-29	1380	0.00402473
GCTGAAGGGGGAGAGGG	4.1e-29	1381	0.00402765
AATTCAGTGAACTCTTT	4.11e-29	1382	0.00403056
ACCTTGTGCCAGTCCTG	4.52e-29	1383	0.00403348
TTCAGTGCCTGGTGGGG	4.66e-29	1384	0.0040364
TTAGTTGATGAAACAGC	5.45e-29	1385	0.00403931
GGAAGAGCACTGGTGTG	5.74e-29	1386	0.00404223
TGCTTTTAAAGGTGTAC	6.81e-29	1387	0.00404515
CATTCCTACTATTATGA	7.52e-29	1388	0.00404806
AGCAGAAACTGAATGGA	8.74e-29	1389	0.00405098
CAAAAAATTACATTGAT	9.68e-29	1390	0.0040539
CACTCACCCTGTTTGTG	1.11e-28	1391	0.00405681
GATGCCCTCCTTAATAG	1.18e-28	1392	0.00405973
AGTGGGTATTTTGATTC	1.53e-28	1393	0.00406265
ATGTTGATTTTTTTTCA	1.72e-28	1394	0.00406556
AATTTCATAGGTAGTGT	1.76e-28	1395	0.00406848
GCTTCTGATCTCCACTC	2.02e-28	1396	0.0040714
GAATTTGGGGTGGCGAG	2.26e-28	1397	0.00407431
GTGTTCGGATCTTTGGA	2.8e-28	1398	0.00407723
CTGTACTAGGTGCTGAA	2.84e-28	1399	0.00408015
GTGAACTAATTTAGAGC	2.91e-28	1400	0.00408306
AATTCCCGTCCAAGGAA	3.05e-28	1401	0.00408598
GTGATTTTACTGCTGCT	3.09e-28	1402	0.00408889
TATGGGGTCACAGCCTC	3.24e-28	1403	0.00409181
GATCTAATGTACTGTAA	3.59e-28	1404	0.00409473
TCTATTGATGTGTATGC	4.88e-28	1405	0.00409764
ACATTGGTTAACATTTA	5.1e-28	1406	0.00410056
AAAGAAGTGGTGGCTGC	5.33e-28	1407	0.00410348
AGCTAGGGAAGGCTGAG	6.85e-28	1408	0.00410639
AAGGTCTATTCTTTGCA	7.05e-28	1409	0.00410931
ATGTCATCAAATGGGTG	7.86e-28	1410	0.00411223
GTACTCAGGCAGGGTTC	8.59e-28	1411	0.00411514
GGGAGCCGAGTCTTCTG	1.01e-27	1412	0.00411806
TAATTAATACCTGATCA	1.11e-27	1413	0.00412097
ACATATACTGTCAACGG	1.14e-27	1414	0.00412389
GATGAATGAGTATTTAA	1.21e-27	1415	0.00412681
GGTGTGGGTGAGGGTGG	1.26e-27	1416	0.00412972
TTAGTTAAGCAGGCAAG	1.27e-27	1417	0.00413264
GGGTTTTTCTGGGCCAG	1.32e-27	1418	0.00413556
TCAGTGTCGATGCCACT	1.44e-27	1419	0.00413847
TTTTTACTCAAAATCCA	1.46e-27	1420	0.00414139
CAGGCTTTTGTGTGGCT	1.48e-27	1421	0.00414431
TGTGCCCTGCCTTCCTG	1.74e-27	1422	0.00414722
TTTAATTTGAATTAAAT	1.75e-27	1423	0.00415014
TTAATTACACTTACGAC	1.77e-27	1424	0.00415306
TCAGAGATGAGGGCCGC	1.79e-27	1425	0.00415597
GGATTCTGACTGAGCAG	1.88e-27	1426	0.00415889
TGAGTCTGGCTGGGCTG	2.18e-27	1427	0.00416181
TATTTTCTGTATGTTGG	2.29e-27	1428	0.00416472
AACATTTCTCTTGTGTT	2.46e-27	1429	0.00416764
TTCTGTGTCACGTGACC	2.54e-27	1430	0.00417056
TTTGGAACAATAAAGTT	2.67e-27	1431	0.00417347
GGATTCAAGAGGGACAG	2.81e-27	1432	0.00417639
TAACTCCATTGAACACA	2.84e-27	1433	0.00417931
GACATTTGTTCCAAACT	3.39e-27	1434	0.00418222
CTTCTGTGTATATAAAG	3.53e-27	1435	0.00418514
GGTTGTATTTTTCTGGT	3.68e-27	1436	0.00418805
AATCTTTTTTGGTCAGT	4.98e-27	1437	0.00419097
GCAATGAGGTGGGGCCC	5.47e-27	1438	0.00419389
TAGCAATCAGATTTTCC	5.5e-27	1439	0.0041968
ATTGTCAGGGAGGTGCC	5.58e-27	1440	0.00419972
AACATAAGGGCCTGGCA	6.17e-27	1441	0.00420264
GGGAGAAAAATTCCAGC	6.3e-27	1442	0.00420555
TTTAACTGACACACTGG	6.4e-27	1443	0.00420847
CCAAAATTAGGAAAAAC	6.42e-27	1444	0.00421139
AAAAGGTTGTGCTTTGG	6.61e-27	1445	0.0042143
TCCCTGTAGTCGGTAGG	7.55e-27	1446	0.00421722
AATAATACATTTCAATG	8.34e-27	1447	0.00422013
AGCTTATTGAGACCATC	8.4e-27	1448	0.00422305
CCAAGAATGTTTTCTTA	9.34e-27	1449	0.00422597
ATTTGTAAAGCCGACAG	9.35e-27	1450	0.00422888
ACCTGCATCATCATTTG	1.01e-26	1451	0.0042318
GCCCAGGGACCCGTGGA	1.06e-26	1452	0.00423472
CCATTGCACTGCACCTG	1.08e-26	1453	0.00423763
CAGAAATATATATGTGT	1.16e-26	1454	0.00424055
TGCTACGATCTTGGGAC	1.21e-26	1455	0.00424347
GGGTGGGCAGTGAGGTC	1.24e-26	1456	0.00424638
CAGGTGTAACCACTGCC	1.34e-26	1457	0.0042493
TAAAGTGTCTGGCGTGT	1.48e-26	1458	0.00425222
CACGACAGTCCTTGTTC	1.5e-26	1459	0.00425513
GGTACCCCTGAAGCAAC	1.65e-26	1460	0.00425805
TTTTGAGATTTTTTTAA	1.66e-26	1461	0.00426097
TTTCTTCCCTTTCTGAT	1.73e-26	1462	0.00426388
TACTGATATGCAGTAGC	1.83e-26	1463	0.0042668
GGGCGCTGTGGGCGCCG	1.89e-26	1464	0.00426972
GCCAGAAGGGGGGTGGG	1.9e-26	1465	0.00427263
ACTATCGTGATGGGGAA	2e-26	1466	0.00427555
GGAAGTATTGTGAAGGC	2.08e-26	1467	0.00427847
TTGTCTGCCTTTGTATA	2.28e-26	1468	0.00428138
CAGAATGACTCCAGTGG	2.29e-26	1469	0.0042843
GTGGCCCCGGCCGCACC	2.34e-26	1470	0.00428721
GCCTGCACCCTCCTGCA	2.39e-26	1471	0.00429013
CTGCGGTGGCGGTCACT	2.5e-26	1472	0.00429305
TGTGGGAGTAGGAGGTG	2.99e-26	1473	0.00429596
TAGCTAATATTTTTTGG	3.03e-26	1474	0.00429888
ACAATAATAGACATATC	3.18e-26	1475	0.0043018
AATTTCATTAATTCTTG	3.61e-26	1476	0.00430471
CTTACATTTTACTGTTC	3.7e-26	1477	0.00430763
ACCAACTAGAATTAAAG	3.73e-26	1478	0.00431055
TTTATTGATTAAACTGA	3.79e-26	1479	0.00431346
GAGATTTGTTTGAGATG	3.89e-26	1480	0.00431638
CTGTTACCTTCTGAAAC	3.97e-26	1481	0.00431929
TATTTTCTTCTCTTCTG	4.03e-26	1482	0.00432221
GCAGGATCGGGAGACCC	4.06e-26	1483	0.00432513
TTTTCTGAGTGCTCTAT	4.07e-26	1484	0.00432804
CAGTAGACAGAAGAGGA	4.19e-26	1485	0.00433096
ATCTTGAGTCCATTTGG	4.24e-26	1486	0.00433388
TATGAGTATGTATTTGT	4.31e-26	1487	0.00433679
AAAAGATACTACTGTGT	5.06e-26	1488	0.00433971
TAACTTGTTCTTGGGGC	5.15e-26	1489	0.00434263
TATTCTTTGTTATTTGC	5.54e-26	1490	0.00434554
TGTCAGAGATGATTTAA	5.54e-26	1491	0.00434846
CACCAAACTTTTTATTT	5.65e-26	1492	0.00435138
TCAACTGAAGTGAGTGT	6.22e-26	1493	0.00435429
TTTACAGACCTGTTTTG	6.25e-26	1494	0.00435721
TGGGCTCTGAAATTGTT	6.97e-26	1495	0.00436013
AAAAGACCCGAAGCAAG	7.31e-26	1496	0.00436304
CTTGTTTTAAAGACTGT	8.33e-26	1497	0.00436596
ACAGTGGATTCTCTTTA	8.9e-26	1498	0.00436888
TTGTTACATCTTCCAAG	9.63e-26	1499	0.00437179
GCTTAATGTTTATTCCT	9.86e-26	1500	0.00437471
GCCAAGTGAACTGTGGC	1.2e-25	1501	0.00437762
GGGTGGGGGCAGAGACA	1.26e-25	1502	0.00438054
TCCGGCCGCGAAGGTGG	1.28e-25	1503	0.00438346
GATTTCATTGATATTTA	1.37e-25	1504	0.00438637
ACCCCCCCGCCCTCGCG	1.47e-25	1505	0.00438929
ACGTGAAAATTATCAGA	1.48e-25	1506	0.00439221
TTGAATTGAACTTTGTG	1.69e-25	1507	0.00439512
TCTCTGCCTCTGTTTTC	1.84e-25	1508	0.00439804
AAAATGTATTCCTTTAA	1.85e-25	1509	0.00440096
GACAGTCACTATTGGCC	2.01e-25	1510	0.00440387
AATACATCAAAGTGGAC	2.05e-25	1511	0.00440679
GAAATGGGGCAGATTAG	2.05e-25	1512	0.00440971
GCCTTGAGGTAAATCTG	2.08e-25	1513	0.00441262
AAGTTATTTATAATTAA	2.25e-25	1514	0.00441554
TTCTTTCAGCTTATGGC	2.29e-25	1515	0.00441845
GCTATCTCAGCCACATT	2.41e-25	1516	0.00442137
GATTTCTATTTGTTTTT	2.41e-25	1517	0.00442429
GACAAGTATATTCTGCT	2.73e-25	1518	0.00442721
TTGTACATTTCTGTTCC	2.86e-25	1519	0.00443012
TGTGGGGAGATAAGGAG	2.91e-25	1520	0.00443304
TTTTGTATCAGCGATCA	3.27e-25	1521	0.00443595
AAATCACCAATCAAGGC	3.6e-25	1522	0.00443887
TATGTAATATGCTTTCT	3.89e-25	1523	0.00444179
TATAGATCCTCCCCTGC	4.99e-25	1524	0.0044447
CCGTGCTCATCCTACCC	5.08e-25	1525	0.00444762
CTGTAGTTGCCAGCCCA	6.17e-25	1526	0.00445054
CTGAAAATTCCATAAAA	6.21e-25	1527	0.00445345
TTTTTAGAATTGCTGTG	6.3e-25	1528	0.00445637
GTGATCATTAAAAAAGA	7.86e-25	1529	0.00445929
TTAAATAAAATATTAAG	8.08e-25	1530	0.0044622
GGACAAGATACAAAAGT	8.59e-25	1531	0.00446512
TATAGTTGCTTTTGAAG	9.71e-25	1532	0.00446804
TGTCCACTGTTTCCTTG	1.02e-24	1533	0.00447095
GGAGGTGCTCAGTAAAG	1.03e-24	1534	0.00447387
GCAATGGAAAGGAGTCC	1.36e-24	1535	0.00447678
TCTGTGCTCAGGAAGAG	1.48e-24	1536	0.0044797
GATGTGACTGGGAGCTC	1.53e-24	1537	0.00448262
CTTGTGAATTGTGCAGT	1.63e-24	1538	0.00448553
CCTTGAGTACATACCAT	1.64e-24	1539	0.00448845
ACTGGGTGCAGGCGGGC	1.78e-24	1540	0.00449137
AGTTCTATGGGTACTCA	1.82e-24	1541	0.00449428
GACTGGAGGAAAACGGG	1.84e-24	1542	0.0044972
TAAAATCTTCAGCTGGT	1.85e-24	1543	0.00450012
TGGGAGAAGTGAGTTAG	1.95e-24	1544	0.00450303
TCTGGTTTGTCTGCCAT	2e-24	1545	0.00450595
AAGCTGTGTCTGTATTC	2.01e-24	1546	0.00450887
ACTTGATTCAACGTTTG	2.06e-24	1547	0.00451178
ATCTCCAGGTAGTGCCG	2.21e-24	1548	0.0045147
TAACATATACTTGTACT	2.34e-24	1549	0.00451761
GGCTTTGTCCTGGTGAT	2.36e-24	1550	0.00452053
GCTGGTCTGAGGACTCC	2.59e-24	1551	0.00452345
CTTGTTCCTCCCTCTCC	2.71e-24	1552	0.00452637
TTTGCATAGCAACCAGT	3.21e-24	1553	0.00452928
TGATTTGTATTTTAGAT	3.24e-24	1554	0.0045322
TTAATTCACTTGATTGT	3.64e-24	1555	0.00453511
GGGCATCCCCGGAACTC	3.95e-24	1556	0.00453803
TCAGCTTCACCCCCTGG	4.18e-24	1557	0.00454095
TATTGACAACAGTTTTA	4.38e-24	1558	0.00454386
ACTTCGCTTTGTGATGG	5.27e-24	1559	0.00454678
AGGTGTTTCTTTGCCCA	5.53e-24	1560	0.0045497
TACATAATAAAATCAAA	6.03e-24	1561	0.00455261
TTTCTTTTTGAAAGGGA	6.58e-24	1562	0.00455553
AATGGCACTTAAAATAA	7.02e-24	1563	0.00455845
TTTGTTACTTGTTATCC	7.32e-24	1564	0.00456136
TTTTGAAGATTGTTTAA	8.16e-24	1565	0.00456428
CACACATATATGGATCA	8.27e-24	1566	0.0045672
TGGAGTAGTGATGGTCT	8.42e-24	1567	0.00457011
GCTTTTCCTGTGTATAT	8.84e-24	1568	0.00457303
TTTTCTAAATTCCTTAT	1.02e-23	1569	0.00457594
AGACAAAATTAAGTACG	1.16e-23	1570	0.00457886
GAGTTTTGTGGGCTTCC	1.19e-23	1571	0.00458178
GCCCTGTAGTTAGGCCT	1.27e-23	1572	0.00458469
TGACCCCACAGTGGGGC	1.36e-23	1573	0.00458761
CCCTGCTTCCACGTGGC	1.42e-23	1574	0.00459053
AAGAAAACTGTGTTTCA	1.67e-23	1575	0.00459344
GACAAGAAACAGAATGT	1.73e-23	1576	0.00459636
GAGGTGTTCTGTTTGGG	1.81e-23	1577	0.00459928
GCCCAGCAGGACCCCGG	1.85e-23	1578	0.00460219
GAGAGGAAACTGGAGGG	2.03e-23	1579	0.00460511
CCTAGGACCTGGGGCCC	2.05e-23	1580	0.00460803
GTCTGCCTCAAATAGTA	2.06e-23	1581	0.00461094
CCCCCTGCTCCTGTGCC	2.1e-23	1582	0.00461386
ACAATGAAGCAGATATG	2.26e-23	1583	0.00461678
CCTGTCAATCCCCACCC	2.41e-23	1584	0.00461969
CAAATAAAAAGAATGGG	2.42e-23	1585	0.00462261
AACTGGAGTCTCTATCC	2.53e-23	1586	0.00462553
CTGTTTATATTTTTTGG	2.85e-23	1587	0.00462844
AAGTGCTATGCTATTTC	3.04e-23	1588	0.00463136
GGTTGGGGTAGTGGGTG	3.3e-23	1589	0.00463427
TGTAGGGGTTACGGTGA	3.59e-23	1590	0.00463719
TTTAGGTTCTTCTCACC	4.31e-23	1591	0.00464011
GTGAAACTAGTGATGAA	4.43e-23	1592	0.00464302
TGCTAGAAATAGTATGC	4.49e-23	1593	0.00464594
TTCTTGTTTGTGTTTGG	4.58e-23	1594	0.00464886
ACCACTTCCTCATTTCT	5.06e-23	1595	0.00465177
GAACTCATCTCTTGATT	5.12e-23	1596	0.00465469
CACTGATGGACAGAAGA	6.3e-23	1597	0.00465761
ATGTGTTGACATCTACA	6.51e-23	1598	0.00466052
GAAATAGCAGTAGGGCA	6.61e-23	1599	0.00466344
TTCTGTAGCCCCCTCCC	6.79e-23	1600	0.00466636
TCTAGAGTTCTGCTGGA	7.21e-23	1601	0.00466927
GCTCTCCCCCCTAGCCC	7.46e-23	1602	0.00467219
TGATTGGCTTTTCTACC	7.5e-23	1603	0.0046751
TTTTGAGCTTGTTTGCA	8.51e-23	1604	0.00467802
GTCCCTAGCAAAATGCT	1.14e-22	1605	0.00468094
ACTCAGTCTGAAACAAT	1.22e-22	1606	0.00468385
GCGATCTTATGTGAAGA	1.27e-22	1607	0.00468677
GGGCCCCAAAGCACTGC	1.31e-22	1608	0.00468969
TATGTGGTATTCTATTG	1.33e-22	1609	0.0046926
GCCATATTATGAAAATA	1.4e-22	1610	0.00469552
GGATTAACTTGAGGGTC	1.54e-22	1611	0.00469844
TATTAAATTCTTCTGTC	1.99e-22	1612	0.00470135
GTAGCAAATCTCAACAG	2e-22	1613	0.00470427
CATCTTTAAGCTTTATC	2.24e-22	1614	0.00470719
CCAACCGTGCTTGTACT	2.44e-22	1615	0.0047101
GGTGTGATTGTCTTCCT	2.52e-22	1616	0.00471302
TATATTATGACCTTCTG	3.07e-22	1617	0.00471594
GCGGAAGAGTTGGCCCT	3.15e-22	1618	0.00471885
CCCAGATGATAAACACT	3.32e-22	1619	0.00472177
ACTTACCTGTAATGGGA	3.33e-22	1620	0.00472469
TTTATTTTGAGTCCTAG	3.48e-22	1621	0.0047276
GCTGCAGACACGTTTGG	3.59e-22	1622	0.00473052
CTTTCCAGACAGGGCGT	4.18e-22	1623	0.00473343
CACTGCCTGTAGCAGTC	4.41e-22	1624	0.00473635
ATTACAAACCTACAGAG	4.46e-22	1625	0.00473927
GTGGCCTTTGAGTCTCG	4.57e-22	1626	0.00474218
ATATTCTTATACTTTAG	4.79e-22	1627	0.0047451
TTCATAGCTGCCTTTCT	4.93e-22	1628	0.00474802
GCTCCTTGAAGTTATTA	5.12e-22	1629	0.00475093
ACAAGACACAAAAAGTT	5.26e-22	1630	0.00475385
TTGGCCAGAATAGAACC	5.53e-22	1631	0.00475677
GAGCTGGGCACTGCCCT	5.75e-22	1632	0.00475968
CCTCCTAAGAGAGGAGT	6.46e-22	1633	0.0047626
GATTCAAGTCCTGGCTC	7.15e-22	1634	0.00476552
TAAATGTCTCATTCACA	7.4e-22	1635	0.00476843
GCTAAGAGGGAAAACGC	7.6e-22	1636	0.00477135
CTTTTCTTCAAGGAAAG	7.83e-22	1637	0.00477426
ATATTTATTATTTTGTA	8.11e-22	1638	0.00477718
ACAATCAAGATTTGTAT	8.22e-22	1639	0.0047801
CAGCCCCAGCAGGCTGC	8.53e-22	1640	0.00478301
AAACTCTATATCTTCTC	1.09e-21	1641	0.00478593
GGAGACAAAGGGAAGAC	1.21e-21	1642	0.00478885
GAATACTTGTTACTCTG	1.25e-21	1643	0.00479176
TATCTCACTTTGTGCTG	1.38e-21	1644	0.00479468
CTATTTGGTCAAGGCCT	1.43e-21	1645	0.0047976
TCTTTCCCCAAATGAAG	1.46e-21	1646	0.00480051
GCTCCAGCCATACTCCA	1.61e-21	1647	0.00480343
AGTTAAGTTAAAAAGTC	1.7e-21	1648	0.00480635
GAAGTTTTACCTTATTC	1.74e-21	1649	0.00480926
GCCAAACTGTGGAAGAA	1.83e-21	1650	0.00481218
TTTTCCAACCAACCAGT	2.01e-21	1651	0.0048151
AAATAAAGACTCTTGGA	2.16e-21	1652	0.00481801
GGAAAAAAAAAATCCTG	2.2e-21	1653	0.00482093
GACTGGAGAGAAGGCAC	2.34e-21	1654	0.00482385
AAGGAATGAATAAAGAG	2.37e-21	1655	0.00482676
GGTTCAGTTATCTGCGG	2.39e-21	1656	0.00482968
TGGTACTCATTTCAGGC	2.4e-21	1657	0.00483259
GTTGGACAGCTGTGACC	2.61e-21	1658	0.00483551
CAGTGGGGTTAATATCT	2.75e-21	1659	0.00483843
GACTCTGGAGAATCTAT	2.79e-21	1660	0.00484134
GTTAACTGGGAAATAAA	2.85e-21	1661	0.00484426
GTGGCCACCCTGGGGAC	2.96e-21	1662	0.00484718
GAGTTAGAGGGGACATC	3.19e-21	1663	0.00485009
GAGAATCTGATACCGAG	3.2e-21	1664	0.00485301
AAAGTTTAATGTACAGA	3.25e-21	1665	0.00485593
TTGATGTTGACTAGCTA	3.34e-21	1666	0.00485884
CTCGGATTCAAGCAGCT	3.56e-21	1667	0.00486176
AATCAATTGTTTGCTCA	4.49e-21	1668	0.00486468
AAAATCTGACTTTGCCC	4.6e-21	1669	0.00486759
TGAGAGGAGATGGACCC	4.6e-21	1670	0.00487051
AATATTCTAAAAGAGGT	4.81e-21	1671	0.00487342
AAATACATTTAGTCTCC	5.04e-21	1672	0.00487634
GTGTCTCGCAGCGAGAC	5.19e-21	1673	0.00487926
AACTTGTAAACCAATCT	5.26e-21	1674	0.00488217
CCCATTCATAGCCAGGA	5.34e-21	1675	0.00488509
GTATACAACAAAAATAC	5.34e-21	1676	0.00488801
GATCAACCCTTCTTTTG	5.47e-21	1677	0.00489092
GATTACTTGCCCACCTG	6.55e-21	1678	0.00489384
GATTCCGACTGAGGGCA	7.3e-21	1679	0.00489676
TACTTCCTGCGGGGGCT	7.36e-21	1680	0.00489967
AACATTTATTATGATTA	7.38e-21	1681	0.00490259
AAAGTCATTGGTAGGCC	7.66e-21	1682	0.00490551
AGTTTTAAGGGCTTGTC	8.02e-21	1683	0.00490842
ACCTAACCGTCTATTGA	8.25e-21	1684	0.00491134
CACAGGCCTGCTTGTGA	8.4e-21	1685	0.00491426
TAACACTGACTTTATCC	1.01e-20	1686	0.00491717
TTGAGTAGGAATAAATA	1.02e-20	1687	0.00492009
ATACTCTTCTAATAGAC	1.1e-20	1688	0.00492301
TGTATTGACTGTCTTTG	1.18e-20	1689	0.00492592
TACAGTTCCCTTTTTAA	1.23e-20	1690	0.00492884
TATCTTGATCATTTATA	1.29e-20	1691	0.00493176
AAAGTGGAATTTTTGCC	1.51e-20	1692	0.00493467
GATTTCCTTGAAGCAGG	1.57e-20	1693	0.00493759
GGAGAAACAGCTGCTGA	1.67e-20	1694	0.0049405
TATTTTTGGCTCGAAGT	1.68e-20	1695	0.00494342
TCCAGAATAAAACCCTC	1.69e-20	1696	0.00494634
CATGCAGATGGAAGGGG	1.79e-20	1697	0.00494925
GCTCTGGCCGAGGTGCC	1.8e-20	1698	0.00495217
GAGAGGGAAGCGGGAGG	1.93e-20	1699	0.00495509
AATAAAACTTTAAATTG	1.97e-20	1700	0.004958
ACTACCCCTGGCTCCTC	1.99e-20	1701	0.00496092
GGAGACTTCCTTCATCA	2.01e-20	1702	0.00496384
CAAAATGCAAAGGAGTC	2.06e-20	1703	0.00496675
TAAATATAAATCTGTCA	2.15e-20	1704	0.00496967
GATGGGACCATCCCAGC	2.35e-20	1705	0.00497258
TTCAAAAAGGAATTACA	2.39e-20	1706	0.0049755
ATTTTGTTTCACGGAAA	2.45e-20	1707	0.00497842
TCAGAATATTTTTGGTT	2.74e-20	1708	0.00498133
ATGATATTATTAAACAC	2.76e-20	1709	0.00498425
AAATCACCGTGTGCATA	2.81e-20	1710	0.00498717
CAGGGAGTGTGAATGTC	2.81e-20	1711	0.00499008
AAGTTGTAAAGTGGGGA	2.85e-20	1712	0.004993
GCCACCAAGTAAGAATG	2.93e-20	1713	0.00499592
TTGTATCAGAATAATTT	2.94e-20	1714	0.00499883
TTAATCTGTAATCTCAC	3.39e-20	1715	0.00500175
TATATAAGTACTGACCA	3.43e-20	1716	0.00500467
TTGTTCTTTGTTATTGT	3.58e-20	1717	0.00500758
TAGCTCTATGGGGGGAG	3.88e-20	1718	0.0050105
TCATTCCACTGTGTCCC	4.14e-20	1719	0.00501342
TTATTATGTAATTAGGA	4.81e-20	1720	0.00501633
GCCCTTTTCTCCTGACC	4.84e-20	1721	0.00501925
GTTTTCTTTCTGCATTA	5.16e-20	1722	0.00502217
CAAGGTGAAAGGGTGTG	6.28e-20	1723	0.00502508
ATATTCCATCACTGAGG	6.51e-20	1724	0.005028
TATTAGTAGGTAGTTCC	6.6e-20	1725	0.00503092
CAGCGCCACCTGGAAGC	6.87e-20	1726	0.00503383
GTGTTCTTTGTTCCTTT	7.02e-20	1727	0.00503675
AGGTGGGTGTTCAGGGT	7.29e-20	1728	0.00503966
GCCTGTTTGGGGGCAGG	7.43e-20	1729	0.00504258
CTATGTGTTACGTGTTT	7.73e-20	1730	0.0050455
AAAGCCCTTGTTTCAAA	7.81e-20	1731	0.00504841
TTAGATCGTTGAAACCC	8.34e-20	1732	0.00505133
GCTGAAATAACAGACCA	8.37e-20	1733	0.00505425
TCAATAAAAATAAAACA	9.01e-20	1734	0.00505716
TCCAGTTCTGTCCCCAC	9.14e-20	1735	0.00506008
GAATGAGATTACAGGGC	9.3e-20	1736	0.005063
GGAAGAGGGTGAGCTGA	9.35e-20	1737	0.00506591
ATTCTTCTGAGGGGGGA	9.39e-20	1738	0.00506883
AGTGGAGGTGGATGGCG	9.82e-20	1739	0.00507174
TGACAGTGACTTTGTGC	1.11e-19	1740	0.00507466
GACCTAAAGCCAGAACC	1.15e-19	1741	0.00507758
TTGTAATAAAAGAAGAT	1.27e-19	1742	0.00508049
AAATGCCCTCCTAAATG	1.27e-19	1743	0.00508341
AGATTATGGGCTGGCTC	1.38e-19	1744	0.00508633
GGCCTTTTTTTGGGCAC	1.41e-19	1745	0.00508924
GCTTCTAAGCAACAAGT	1.44e-19	1746	0.00509216
TCAGGGCTTCCTGGACT	1.51e-19	1747	0.00509508
GATGTGCTGGTGGGCAC	1.52e-19	1748	0.00509799
CTTCTGTTTTTGTAAAA	1.62e-19	1749	0.00510091
AGCTGTTCTGCAGCTCA	1.68e-19	1750	0.00510383
CCTTGTTTAACTTGGAA	1.68e-19	1751	0.00510674
CGTTGGCAGGGGCTTTC	1.76e-19	1752	0.00510966
CTGTAATTATTGTGGCA	1.91e-19	1753	0.00511258
TTTTCCTTCTAATTTGG	1.92e-19	1754	0.00511549
AAAAGACTTAATGTAAC	2.18e-19	1755	0.00511841
ATTAAGAGGGACGGCCG	2.3e-19	1756	0.00512133
CTGGTTTGTTTGCTTGC	2.31e-19	1757	0.00512424
GACTAATTTGTATCTGT	2.68e-19	1758	0.00512716
ATCCCTGCACCTTTGCT	2.77e-19	1759	0.00513008
CTGAGTCTCCCAAGGCT	2.8e-19	1760	0.00513299
GACAGTTAGGAAGATGT	2.89e-19	1761	0.00513591
GAGGGGCACTGGGGAAG	3.54e-19	1762	0.00513882
TTTTCTGTACCAGTCAC	3.57e-19	1763	0.00514174
TTGATGATAATAAAACA	3.62e-19	1764	0.00514466
GTTGAGTAACAAGCTGT	3.63e-19	1765	0.00514757
CTTGTCACATTCATAGG	3.97e-19	1766	0.00515049
CCTTTTACTCGGGAGGC	4.04e-19	1767	0.00515341
TAACTAACAAAGGATTT	4.32e-19	1768	0.00515632
CCAATTTATCGTAGACC	4.35e-19	1769	0.00515924
ATTAATGAATCAGAATC	4.36e-19	1770	0.00516216
CTTTTGTGCACACTCTC	4.58e-19	1771	0.00516507
TTCTTGGTTCTGTCTTC	4.76e-19	1772	0.00516799
AACTTGGGCTTTTCTGG	4.94e-19	1773	0.0051709
GCTATTTCCTAGTTGTA	5.23e-19	1774	0.00517382
AAAATAAAATCAAAAGG	5.78e-19	1775	0.00517674
AATGCAGGAATGTGTAC	6.28e-19	1776	0.00517966
AATGAGGCCAATCAAGA	6.34e-19	1777	0.00518257
GGTAGTTTTAAATAAAT	6.42e-19	1778	0.00518549
CCTGCTGAGGAGTTCAG	6.46e-19	1779	0.0051884
AGTGTATTTTTTAAAAT	6.69e-19	1780	0.00519132
AATGGGGGTTATGGGGT	6.73e-19	1781	0.00519424
TTTTGTACTTGGTACAC	6.78e-19	1782	0.00519715
AATTGTGTCTCAACAGA	6.88e-19	1783	0.00520007
AAGACTGAAGCCCCACA	7.03e-19	1784	0.00520299
TTGGTTTTAATAGTGTC	8.57e-19	1785	0.0052059
TTGTGGGATCTTTAGAA	8.9e-19	1786	0.00520882
GGAAGTTTCGATAGAAG	1.05e-18	1787	0.00521174
CACTTGCAGTATTGAGG	1.1e-18	1788	0.00521465
AGAATTTAGGTCTTATT	1.15e-18	1789	0.00521757
TTTTCTTTGTTTCCTGG	1.16e-18	1790	0.00522049
TTTGAACCCTTATTTTA	1.28e-18	1791	0.0052234
TACACTACATTTTTTCT	1.29e-18	1792	0.00522632
GGAGGGGAGGCGGATCT	1.4e-18	1793	0.00522923
TTTTACACATAGTTGAG	1.42e-18	1794	0.00523215
TGTATGGTGGGCCTCTG	1.62e-18	1795	0.00523507
GCACAATGGGACCTCTG	1.63e-18	1796	0.00523798
TGGCTGTGACTGTGACT	1.65e-18	1797	0.0052409
AAAGGAGAAGGGTCCTG	1.65e-18	1798	0.00524382
CTTTTAAGAAACGTCAA	1.66e-18	1799	0.00524673
GCTGGGGTGGGGGTGGG	1.8e-18	1800	0.00524965
TACATCCGAATGCTAAA	1.8e-18	1801	0.00525257
GGACTGGTGATAAATGA	1.95e-18	1802	0.00525548
GAGTGATGTGGAGCTAG	2.02e-18	1803	0.0052584
AATGCGGGAAAATGTTG	2.29e-18	1804	0.00526132
ACCATAATGTGTTTAAA	2.31e-18	1805	0.00526423
CTCTACGCATTCAGTCC	2.31e-18	1806	0.00526715
TGTCCTGGTTGTGTGTG	2.38e-18	1807	0.00527006
CTGAGGTAGTGGTTGCC	2.41e-18	1808	0.00527298
TTAACACAATAAATATC	2.57e-18	1809	0.0052759
CCTGAGTGCGTTTTTTG	2.63e-18	1810	0.00527882
TAGAAAATTAATGAACT	2.64e-18	1811	0.00528173
ACCAGCATAGTGCTTTG	2.89e-18	1812	0.00528465
GTCTTAAAATAATTGTC	3.14e-18	1813	0.00528756
GTCTTTAGGAAATATTG	3.19e-18	1814	0.00529048
ACTGGCTGCTGAATTCT	3.37e-18	1815	0.0052934
GTGAATCTATCTCTCCG	3.4e-18	1816	0.00529631
GTCTCCGGGACCTGGGC	3.47e-18	1817	0.00529923
GGAACAACAGTGTCGCA	3.52e-18	1818	0.00530215
AGAAATAAAGATTATTT	3.87e-18	1819	0.00530506
ACACCAACAGAAGGGAT	4.24e-18	1820	0.00530798
TTAAAAGTCACTGTGCA	4.42e-18	1821	0.0053109
GCGTTATGTAGATCACG	4.76e-18	1822	0.00531381
TACCATAACATCTAGAC	5.03e-18	1823	0.00531673
TGCTCTCTCTTGAGATT	5.81e-18	1824	0.00531964
CACCTTCAATTTCATCC	5.88e-18	1825	0.00532256
CATTGTTGGCTATTTGA	6.36e-18	1826	0.00532548
GGGCGAGAACAAGTGAC	6.44e-18	1827	0.00532839
ATGATAAAGTAATGATG	7.01e-18	1828	0.00533131
ATTTTAGAATTCTACAG	7.16e-18	1829	0.00533423
TATATGGATGTGACTAT	7.35e-18	1830	0.00533714
TTGAACTGGCCTCTTTT	7.55e-18	1831	0.00534006
ATGGTTAAAGGGATTAA	7.66e-18	1832	0.00534298
TCCAGGCTCTGGTGGGG	7.79e-18	1833	0.00534589
GGCCCTGCAGGAGGGGA	8.79e-18	1834	0.00534881
TCTTGCCTAGAAAAGCA	9.07e-18	1835	0.00535173
CATTTATAGAAGAATAC	9.66e-18	1836	0.00535464
TAGTAAAGGCAAATACT	9.93e-18	1837	0.00535756
CGGTGGATTTTTGGGGG	1e-17	1838	0.00536048
AACAGCTTTAAAAACAT	1.01e-17	1839	0.00536339
AATACAGGATCACAGTT	1.02e-17	1840	0.00536631
TTTCTAATTGACTTACT	1.06e-17	1841	0.00536923
ATGCAGCCGTCCTTTTG	1.15e-17	1842	0.00537214
CCCTGAGGCCAGTTGGC	1.16e-17	1843	0.00537506
GTCAGAACACCTACCTC	1.25e-17	1844	0.00537798
GGTGGTGGGCAAAGTGA	1.26e-17	1845	0.00538089
AAGGCCACCGGTTGGGG	1.33e-17	1846	0.00538381
CAGTCTGGGAGTGGGGA	1.41e-17	1847	0.00538672
GTGATGGATGGTTTGGA	1.44e-17	1848	0.00538964
CGTCTCCACATCTGTTG	1.56e-17	1849	0.00539256
GGCATATGTAAAATGTC	1.59e-17	1850	0.00539547
TATGTATAAATGGACCT	1.62e-17	1851	0.00539839
GCTCTGACTGCTGTGGG	1.78e-17	1852	0.00540131
ATAAATTTTCTCCTGAC	1.84e-17	1853	0.00540422
CCTGTGTATGTGTGTAA	1.85e-17	1854	0.00540714
TGCGGCTGGTTTTGGAC	1.98e-17	1855	0.00541006
ATAACACAGAATGATGA	2.03e-17	1856	0.00541297
TAATAAAACCCAAAGGA	2.08e-17	1857	0.00541589
GACTGGAACTTTCCTCC	2.13e-17	1858	0.0054188
AAATAGTGCATAGTTTG	2.15e-17	1859	0.00542172
TGTACTACTTAAGTTTA	2.17e-17	1860	0.00542464
GGAATTCCTATACAAGG	2.21e-17	1861	0.00542755
GCTTGGCAGTCAGGCCT	2.27e-17	1862	0.00543047
TCCAGGCAGTGTGAGGA	2.46e-17	1863	0.00543339
ACAGCTAATTAGTACTA	2.53e-17	1864	0.0054363
TTAGCACTGTGGATGGG	2.61e-17	1865	0.00543922
AAATATACTGTTACGTT	2.64e-17	1866	0.00544214
TCTGGACTTTTGTCTAG	3.02e-17	1867	0.00544505
TGGCTTATTAACAGCTT	3.13e-17	1868	0.00544797
TGTAAGTTTTGCAGTGT	3.25e-17	1869	0.00545089
GAGGTCACCAGCACGTT	3.39e-17	1870	0.0054538
TACGAAGTTCTCACCCC	4.02e-17	1871	0.00545672
ACATTCTTGTTTTTAAT	4.22e-17	1872	0.00545964
GACTTGTATATTTGTAC	4.47e-17	1873	0.00546255
TTGCAGTTTTTTGGTCC	4.72e-17	1874	0.00546547
CCAGTTTGTATTTTTAT	4.76e-17	1875	0.00546839
TATACAGATTGTCATCT	4.89e-17	1876	0.0054713
TCAAGTCCAGAGTCAGT	4.91e-17	1877	0.00547422
AAATTACTGTAAAGAAC	4.93e-17	1878	0.00547714
ATGCCTATTTGGTGTGT	5.01e-17	1879	0.00548005
GGCCCGGCTTTCCTGGA	5.04e-17	1880	0.00548297
AAGAAGACTTCTTTCTC	5.21e-17	1881	0.00548588
TGGCCATCTGCTCCCCA	5.38e-17	1882	0.0054888
ATAGGTAGAGGACTTTT	5.46e-17	1883	0.00549172
TTGAAAGCTCCTTTGTT	5.58e-17	1884	0.00549463
TATCAGGTACTTAATTG	5.62e-17	1885	0.00549755
GGCTTGGTCATAGGTGC	5.64e-17	1886	0.00550047
ACTGATAACAGATAATT	6.18e-17	1887	0.00550338
GCTCCTGTATTACAAGG	6.31e-17	1888	0.0055063
TAAACTGAATACAATAC	6.69e-17	1889	0.00550922
GTTTCCCAGCCACGTCC	6.76e-17	1890	0.00551213
CAGAAGGCCACAGAAGG	6.9e-17	1891	0.00551505
GAATAGACTTAGCAACC	7.57e-17	1892	0.00551796
AATTCCTGAATCTACCT	8.66e-17	1893	0.00552088
TCCTTGTTGGCAGCTAA	8.76e-17	1894	0.0055238
ACCTATAAGTAAAGTGC	8.76e-17	1895	0.00552671
AAAAAGGTGGAGAGGGG	8.82e-17	1896	0.00552963
TGTTTGCATAAACATTC	8.85e-17	1897	0.00553255
AAACGTTTCCTGTATTC	9.26e-17	1898	0.00553546
GCAGCAGGAAGCGGAGT	9.36e-17	1899	0.00553838
GGCTCTGTCAGTTTCTG	9.42e-17	1900	0.0055413
CCAATAGAGCCAGGGGA	1.01e-16	1901	0.00554421
CTTCTCTTGAGAATTCT	1.14e-16	1902	0.00554713
AAGGCAGGGAGGGAGGG	1.18e-16	1903	0.00555005
TCAGAAGTTTTGTTTAA	1.22e-16	1904	0.00555296
GTGGCAGGTGATACTTA	1.31e-16	1905	0.00555588
CTGCTGCACTCAATCTT	1.37e-16	1906	0.0055588
AATAGAATATCCAATAG	1.4e-16	1907	0.00556171
CAGTCAAACTTCTTTTG	1.58e-16	1908	0.00556463
GGTGCTTCTTTGCCTTC	1.66e-16	1909	0.00556755
TGTTATTACTGTAATTG	1.74e-16	1910	0.00557046
CCATTTTTTGGGAAAAC	1.78e-16	1911	0.00557338
CTCAGGAAAGCTTCACG	1.9e-16	1912	0.0055763
GTGCAGAAGCTTGTAAC	1.92e-16	1913	0.00557921
CTTCTGCCTGTCACGGA	1.94e-16	1914	0.00558213
AACTTACAGAATTAAAG	2.08e-16	1915	0.00558504
TGCCATATAAGCTTACC	2.18e-16	1916	0.00558796
GTGTTTACGTGATCCAC	2.19e-16	1917	0.00559088
CTGCTAAGGTAGTGAAT	2.19e-16	1918	0.00559379
GAAAGAGCTCTATGTAA	2.28e-16	1919	0.00559671
GCAGTCAAAAAGTCTGA	2.36e-16	1920	0.00559963
CTCCTGCTGCTGGTGCT	2.39e-16	1921	0.00560254
CATTGGAAAAAAATTGT	2.65e-16	1922	0.00560546
TACCTAAGTTTTAAAAG	2.74e-16	1923	0.00560838
GACTGTTGCTGCTCCCT	2.86e-16	1924	0.00561129
CATGGCAGACTATCCCT	2.91e-16	1925	0.00561421
GCGGCTTTCCGCAGTGT	3.42e-16	1926	0.00561713
CATATCAGTTCTGGCAG	3.71e-16	1927	0.00562004
GCAGCTCAAAGGTGGAG	3.9e-16	1928	0.00562296
TATCCTGTGTTTAATGA	4.03e-16	1929	0.00562587
AATTAAATCTGTTTCCT	4.05e-16	1930	0.00562879
TTGGCAAAGTAGCATCT	4.21e-16	1931	0.00563171
TGGTTCCAAACTACCCC	4.67e-16	1932	0.00563462
CAGATTTTGTGTGTGTG	4.93e-16	1933	0.00563754
TTAATAAACAAAGTAAC	5.1e-16	1934	0.00564046
GCTCACCTGTCCCGTGG	5.43e-16	1935	0.00564337
GAAACCATCAACCTGGA	5.81e-16	1936	0.00564629
GTGGACAGTAATGCTGA	6.18e-16	1937	0.00564921
GTATTCCTAAAATATAG	6.52e-16	1938	0.00565212
TGCAAATAAATGTGGCT	6.67e-16	1939	0.00565504
GTCTGCGTGCCTTAAGA	6.69e-16	1940	0.00565796
GCTTGTTAAGATCAGGA	6.89e-16	1941	0.00566087
TTTATTTTGTTTGGGTA	7.2e-16	1942	0.00566379
TGTTTCCTAGGTTAAGC	7.26e-16	1943	0.00566671
AATTACCAAAGAAAGCA	7.83e-16	1944	0.00566962
ATTTCCCATTCAGAGGC	8.05e-16	1945	0.00567254
ATCCACTCTGACTTTGG	8.17e-16	1946	0.00567546
GGCTTTGGAGTCCTCTT	8.18e-16	1947	0.00567837
GACTAGTGTGATTCCTA	8.43e-16	1948	0.00568129
CACTTGCCCTTAAAAAC	8.58e-16	1949	0.0056842
GTACGCATTCCAGGGCT	8.91e-16	1950	0.00568712
CAGCTTCCCTGGAGGGC	8.95e-16	1951	0.00569004
AAATGACAATAAAATGA	9.23e-16	1952	0.00569295
TTATAGAATGTAAATGT	9.61e-16	1953	0.00569587
GTTAATGGACTGGTCAC	9.92e-16	1954	0.00569879
TGTTTGACTGTTTAATT	1.01e-15	1955	0.0057017
GACATTTACTTCAGGGG	1.02e-15	1956	0.00570462
GGTGGCTCTGGGTAGGG	1.04e-15	1957	0.00570754
AAATTATGTGAAATTTA	1.05e-15	1958	0.00571045
GGCTGTGGCCAGGCCTG	1.07e-15	1959	0.00571337
ACTGCCAAGTCCCAGGT	1.08e-15	1960	0.00571629
CAAGGCTACTAAGGCAG	1.09e-15	1961	0.0057192
GAGGTGCTCTAAATAAC	1.1e-15	1962	0.00572212
GCAGAGGACTGAACACC	1.1e-15	1963	0.00572503
TATTTTGTTATGAATAG	1.14e-15	1964	0.00572795
GAACACCGTCCCTCTGC	1.14e-15	1965	0.00573087
CTATGGTTGCATTTCCG	1.24e-15	1966	0.00573378
ATCCCGACTGTGGAGAT	1.25e-15	1967	0.0057367
ATGATGCCTCTGGGTCT	1.27e-15	1968	0.00573962
TTGAATTTGTTTGTTAG	1.33e-15	1969	0.00574253
GGGGCTGGAGGGGGGCA	1.37e-15	1970	0.00574545
TTTGGGGCTGGCCTCAC	1.39e-15	1971	0.00574837
GGTGGCCCGGGCTGGGG	1.41e-15	1972	0.00575128
ACCTGTTTGGGGCTTAT	1.6e-15	1973	0.0057542
GTCCCCTCTGGGGCGTC	1.65e-15	1974	0.00575712
CCAAGTGAACATTCTTG	1.7e-15	1975	0.00576003
CACACAGTGTTTCACCG	1.73e-15	1976	0.00576295
TTAAAACCTATTTGAGT	1.78e-15	1977	0.00576587
CACACTTGGAGGGCAGG	1.8e-15	1978	0.00576878
GTGTTAAATCGGTACCT	1.85e-15	1979	0.0057717
GTTTATCTTTTTGATTA	2.03e-15	1980	0.00577462
CTCCTGTGCCAGAACGC	2.04e-15	1981	0.00577753
CTACAAGAAGAGGCAAG	2.13e-15	1982	0.00578045
TAGACATTTGAACCAGT	2.33e-15	1983	0.00578336
TGTTCGAAGAAGAATGG	2.33e-15	1984	0.00578628
AACCCCTGGAGCACAGC	2.39e-15	1985	0.0057892
GAATTTAAAGGCTTTCC	2.48e-15	1986	0.00579211
CCCAGGAGGGGAGGAGG	2.5e-15	1987	0.00579503
TCCATCAAGAAATTATG	2.52e-15	1988	0.00579795
ATTCTGTCATATTAAGA	2.67e-15	1989	0.00580086
ATTGTGAGGGGTAGGAG	2.71e-15	1990	0.00580378
TATTCCAAAAACGAGTT	2.74e-15	1991	0.0058067
GCTGCACCGGTCAGAGC	2.83e-15	1992	0.00580961
TTTACAGCTGGGTGTGA	3e-15	1993	0.00581253
TACATTTTATTTGATAT	3.24e-15	1994	0.00581545
TAGTCTTAACAGTCTTT	3.29e-15	1995	0.00581836
GCCACTAAATCTTTAGA	3.54e-15	1996	0.00582128
GACCAGGAGATCACAGT	3.57e-15	1997	0.00582419
[truncated: 2,468 more rows]

## Sheet: Tag-seq_CgtH_4289_RT_FDR_mapped
Spreadsheet n°2 (use bottom tabs to see further spreadsheets)
Tag-seq	Mapping of 4289 RT (SBS frequency in cancer > SBS frequency in healthy) and passed FDR
# Date : Fri_Feb__5_14:55:56_CET_2010
# Genbank release : NCBI-GenBank_Flat_File_Release_173.0
# Unigene build : UniGene_Build__219__Homo_sapiens
# Organism : Homo_sapiens
# Enzym : NlaIII
# Mapper: Sagettarius
Rank	RT	Sequence	Genbank Acc.	Description
1	GCCCCCAATAAAGGCAG	HTC	BC001693	lectin, galactoside-binding, soluble, 1, mRNA, complete cds.
2	TTGATAAATAAAGTTGT	HTC	BX648442	mRNA; cDNA DKFZp686F03259 (from clone DKFZp686F03259).
3	ATGTACCTGATACTGAG	HTC	BC009687	epithelial membrane protein 2, mRNA, complete cds.
4	TGTATTTTCCTATGTGC	cDNA	AF178432	SH3 protein (AF3P21) mRNA, complete cds.
''	''	cDNA	AF303581	SPIN90 mRNA, complete cds.
5	AATTTTATTTCTGTTTG	HTC	BC039742	poly(rC) binding protein 1, mRNA, complete cds.
6	CCTCGGAAAATTGAGGA	RIBO	NM_000999	Homo sapiens ribosomal protein L38 (RPL38), transcript variant 1, mRNA.
''	''	RIBO	NM_001035258	Homo sapiens ribosomal protein L38 (RPL38), transcript variant 2, mRNA.
7	ACAAAATATGTATTATG	HTC	BC047510	progestin and adipoQ receptor family member III, mRNA, complete cds.
8	TAAATTTTTATGGTACA	cDNA	AF314032	ankyrin-repeat family A protein 2 (ANKRA2) mRNA, complete cds.
9	ATACAGATTGGTTTTGC	-	-	no match
10	TTGAATTGGGGTGGATG	cDNA	AF251296	TPA018 mRNA, complete cds.
11	ATGTAAAAAATACAAAC	cDNA	AF004230	monocyte/macrophage Ig-related receptor MIR-7 (MIR cl-7) mRNA, complete cds.
12	GACTTACTATAAAAGCC	HTC	BC029520	WD repeat, sterile alpha motif and U-box domain containing 1, mRNA, complete cds.
13	TCATAATTTTTGTTACA	HTC	BC014927	PH domain and leucine rich repeat protein phosphatase, mRNA, complete cds.
14	CCGGGTGATGGTGTTCC	EST	AA719075	32 Hs.125213 ATX1 antioxidant protein 1 homolog (yeast)
''	''	EST	BM970910	1 Hs.618558 Transcribed locus
15	GCCCAGCCCTGAGTGGG	HTC	BC001937	non-SMC condensin II complex, subunit H2, mRNA, complete cds.
''	''	HTC	BC001298	non-SMC condensin II complex, subunit H2, mRNA (cDNA clone IMAGE:3459027), with apparent retained intron.
16	TTGACCCTGGGGATGCT	HTC	BC001482	phosphatidylserine decarboxylase, mRNA, complete cds.
''	''	HTC	CR610646	full-length cDNA clone CS0DI029YE14 of Placenta Cot 25-normalized of (human).
''	''	HTC	AL050371	mRNA; cDNA DKFZp566G2246 (from clone DKFZp566G2246).
17	GCTTCTGTGCATAAGTC	HTC	CR749341	mRNA; cDNA DKFZp686B18261 (from clone DKFZp686B18261). Warning ! LongSAGE tag has been extracted from an IRE
18	TCAATAAAGGTAGTCAG	HTC	BC033665	protein-L-isoaspartate (D-aspartate) O-methyltransferase domain containing 2, mRNA, complete cds.
19	TACACTGCTTTTTTTGG	HTC	AF116721	PRO3094 mRNA, complete cds.
20	TTGCTGACTTTTCCAAA	EST	AA025091	140 Hs.474053 Collagen, type VI, alpha 1
21	CCTGGAAGAGGAGCTGG	cDNA	AB062434	mRNA for OK/SW-CL.24, complete cds.
22	TTGGGTGTCCATCCTGG	cDNA	BX537969	mRNA; cDNA DKFZp686E2459 (from clone DKFZp686E2459); complete cds.
23	GTGCCATATTTAGCTAC	cDNA	U52144	Human isocitrate dehydrogenase mRNA, complete cds.
24	TCAATAAAACCACTGTA	cDNA	AF075587	protein associated with Myc mRNA, complete cds.
25	CCTTCCAAATTGTGGGT	cDNA	AF047470	malate dehydrogenase precursor (MDH) mRNA, nuclear gene encoding mitochondrial protein, complete cds.
26	GGGGGAATTTTTTAAAC	EST	AA976019	6 Hs.522257 Heterogeneous nuclear ribonucleoprotein K
''	''	EST	BM665662	2 Hs.714301 Transcribed locus
27	AATTTGCAACAGACCTA	HTC	BC095406	H2A histone family, member Y, mRNA, complete cds.
''	''	HTC	AF054174	histone macroH2A1.2 mRNA, complete cds.
28	GTGCCTAGGAGGAGATA	HTC	BC075810	chromosome 6 open reading frame 106, mRNA, complete cds.
''	''	HTC	AF370387	FP852 mRNA, complete cds.
''	''	HTC	BC013241	cDNA clone IMAGE:4177284.
29	TTGATGTACAGTTTCTG	HTC	BX537679	mRNA; cDNA DKFZp686M13204 (from clone DKFZp686M13204).
''	''	HTC	BX640645	mRNA; cDNA DKFZp686P22142 (from clone DKFZp686P22142).
30	AATTTGTTAATAAAGCA	HTC	BC020522	chromosome 12 open reading frame 23, mRNA, complete cds.
31	GTTGCAGATAAACTGAT	cDNA	AL833085	mRNA; cDNA DKFZp451K0919 (from clone DKFZp451K0919); complete cds.
''	''	cDNA	BX537844	mRNA; cDNA DKFZp686C1753 (from clone DKFZp686C1753); complete cds.
32	ATACTGCTGCTTGTCAA	cDNA	U83410	Human CUL-2 (cul-2) mRNA, complete cds.
33	GACTGAATGTAGCTGTG	EST	AA642721	21 Hs.531089 Hypothetical protein FLJ31306
''	''	EST	AI201476	2 Hs.667502 Transcribed locus
34	TCACTTTCTTTTTAGAT	HTC	BC018115	TAF6 RNA polymerase II, TATA box binding protein (TBP)-associated factor, 80kDa, mRNA, complete cds.
''	''	HTC	CR627390	mRNA; cDNA DKFZp781E21155 (from clone DKFZp781E21155).
35	TTGAATAAAAGGTAGCT	HTC	BC067834	jumonji domain containing 7, mRNA (cDNA clone IMAGE:5311075), with apparent retained intron.
''	''	HTC	BC110415	jumonji domain containing 7, mRNA (cDNA clone IMAGE:5762208), with apparent retained intron.
36	TAATTCTTCTCTATTGT	HTC	BC006501	chaperonin containing TCP1, subunit 3 (gamma), mRNA, complete cds.
''	''	HTC	AL833197	mRNA; cDNA DKFZp667A196 (from clone DKFZp667A196).
37	GATCTGATTGAATAAAG	EST	AA847805	7 Hs.267632 TATA element modulatory factor 1
38	TGATGATCATTTGTGAA	HTC	BC094751	exocyst complex component 1, mRNA, complete cds.
''	''	HTC	AF208854	BM-012 mRNA, complete cds.
39	ACCAAGGAGGAGTGGGA	cDNA	EU624490	splicing regulator SRrp37 mRNA, complete cds, alternatively spliced.
''	''	cDNA	EU624491	splicing regulator SRrp37-2 mRNA, complete cds, alternatively spliced.
40	ATTGTATTTCTTTCCCC	HTC	BC037168	WD repeat domain 48, mRNA, complete cds.
''	''	HTC	BC012861	WD repeat domain 48, mRNA (cDNA clone IMAGE:3864503), with apparent retained intron.
''	''	HTC	BX649170	mRNA; cDNA DKFZp686G1794 (from clone DKFZp686G1794).
''	''	HTC	AL832926	mRNA; cDNA DKFZp666A1410 (from clone DKFZp666A1410).
41	TAATTGTACAAATGATA	-	-	no match
42	CAATGGAGCTTTTTGTA	HTC	BC000202	transmembrane protein 51, mRNA, complete cds.
43	GTTGGCTACGAAATGCT	HTC	BC015045	galactose-1-phosphate uridylyltransferase, mRNA, complete cds.
44	GGGGAAATCGCCAGCTT	HTC	BC016025	thymosin beta 10, mRNA, complete cds.
45	GATCTGTTCCTCTGTGC	EST	AA768289	15 Hs.522418 GLE1 RNA export mediator homolog (yeast)
46	TAATTACTCTTTTACTG	cDNA	AF112208	13kDa differentiation-associated protein mRNA, complete cds.
47	TCCCTGCCCTCTTCGTG	EST	AA641894	54 Hs.289052 BCL2-like 12 (proline rich)
48	GTTGTAAAATAAACTTT	EST	AA628686	59 Hs.517821 CDNA clone IMAGE:5278517
49	TAATTCTTAAACTGGGC	EST	BQ008934	4 Hs.5443 BCL2-associated athanogene 5
50	CAATTCCTTCAATTATG	EST	BF002565	17 Hs.482868 Tetratricopeptide repeat domain 37
''	''	EST	AI400984	1 Hs.594367 Transcribed locus
51	ACCATTGGATTCATCCT	HTC	BC000897	interferon induced transmembrane protein 1 (9-27), mRNA, complete cds.
52	TTCTCTACACAATTGTA	HTC	CR627459	mRNA; cDNA DKFZp686O19206 (from clone DKFZp686O19206).
53	GGGGATGGGGTACTGCC	cDNA	AY257197	enzyme-like protein PIT13 mRNA, complete cds.
54	TTCTTTGGGAAAAGGGA	cDNA	AB100366	TRIM41a mRNA, complete cds.
''	''	cDNA	AB100367	TRIM41b mRNA, complete cds.
''	''	cDNA	AF258579	PP4522 mRNA, complete cds.
55	ACAGGCTACGGACGACC	HTC	BC004927	transgelin, mRNA, complete cds.
''	''	HTC	BC024296	transgelin, mRNA (cDNA clone IMAGE:3613679), with apparent retained intron.
''	''	HTC	BC041624	Homo sapiens, transgelin, clone IMAGE:3613688, mRNA.
''	''	HTC	CR594882	full-length cDNA clone CL0BA004ZG02 of Placenta of (human).
''	''	HTC	CR597887	full-length cDNA clone CS0DE006YB15 of Placenta of (human).
''	''	HTC	CR612359	full-length cDNA clone CS0DI060YG14 of Placenta Cot 25-normalized of (human).
''	''	HTC	CR626280	full-length cDNA clone CS0DI049YK08 of Placenta Cot 25-normalized of (human).
''	''	HTC	CR749612	mRNA; cDNA DKFZp686P11128 (from clone DKFZp686P11128).
56	TCATTTTGTGATATAGG	HTC	AL117410	mRNA; cDNA DKFZp586H1823 (from clone DKFZp586H1823).
57	GCCCACATCCGCTGAGG	cDNA	AF131781	clone 24901 mRNA sequence, complete cds.
58	CCCTGAAGAGCAGGATC	cDNA	AF258590	PP6 mRNA, complete cds.
59	GACTTTTAAATAAAGAT	HTC	AL136877	mRNA; cDNA DKFZp434F205 (from clone DKFZp434F205).
60	TCATCTCCCTTATGCTG	HTC	BC018415	zinc finger, AN1-type domain 2B, mRNA, complete cds.
61	ACAGGGTGACCCTGGAG	HTC	BC015500	endothelial differentiation-related factor 1, mRNA, complete cds.
62	TTCTTATTAAAAATCTA	cDNA	AF251039	putative zinc finger protein mRNA, complete cds.
63	TTCTTATTTTAGACCTG	cDNA	U41371	Human spliceosome associated protein (SAP 145) mRNA, complete cds.
64	ACATTGGTAAATATGCC	EST	AF112224	4 Hs.504597 TAP binding protein-like
65	CCCATCGTCCTAGAATT	HTC	BC000228	cDNA clone IMAGE:3353308, **** WARNING: chimeric clone ****.
''	''	HTC	BC008339	cDNA clone IMAGE:3507404, **** WARNING: chimeric clone ****.
''	''	HTC	BC010864	cDNA clone IMAGE:3898245, **** WARNING: chimeric clone ****.
''	''	HTC	BC013387	Homo sapiens, Similar to cytochrome c oxidase II, clone IMAGE:4050172, mRNA.
''	''	HTC	BC013388	Homo sapiens, Similar to cytochrome c oxidase II, clone IMAGE:3681696, mRNA.
''	''	HTC	BC013390	Homo sapiens, Similar to cytochrome c oxidase II, clone IMAGE:4041403, mRNA.
''	''	HTC	BC013391	Homo sapiens, Similar to cytochrome c oxidase II, clone IMAGE:4041785, mRNA.
''	''	HTC	BC021246	zinc finger, FYVE domain containing 20, mRNA (cDNA clone IMAGE:4558623), **** WARNING: chimeric clone ****.
66	GATTAGAGGTTATGTAT	EST	BF002232	20 Hs.460317 Senataxin
''	''	EST	AW022125	1 Hs.596216 Transcribed locus
67	TTCTTGTTTTGTTATAT	HTC	BC012844	prion protein, mRNA, complete cds.
68	TCCAAGGAAGGATGTGC	cDNA	AF069301	DBI-related protein mRNA, complete cds.
''	''	cDNA	AF257175	hepatocellular carcinoma-associated antigen 64 (HCA64) mRNA, complete cds.
69	CCCCAGTTGCTGATCTC	HTC	BC000592	calpain, small subunit 1, mRNA, complete cds.
70	GTTCTAAATGGTTTCAG	HTC	AF318376	pp9320 mRNA, complete cds.
71	TTTACAAATAAACTGTG	HTC	AL832830	mRNA; cDNA DKFZp667J0824 (from clone DKFZp667J0824).
''	''	HTC	AL832999	mRNA; cDNA DKFZp666B104 (from clone DKFZp666B104).
72	TACCAAGACCCTTTTCA	cDNA	AF084457	beta-cop homolog mRNA, complete cds.
''	''	cDNA	AF111807	MSTP026 (MST026) mRNA, complete cds.
73	AATAAAGGTGCCTGAAA	cDNA	BX537440	mRNA; cDNA DKFZp686O24200 (from clone DKFZp686O24200); complete cds.
74	AATAAAGCCTTTGTATC	HTC	BC015875	selenoprotein P, plasma, 1, mRNA, complete cds.
''	''	HTC	BC030009	selenoprotein P, plasma, 1, mRNA (cDNA clone IMAGE:4822966), with apparent retained intron.
75	CTAGATTCCCTGGATGT	EST	AA001045	26 Hs.513971 CDNA FLJ34018 fis, clone FCBBF2002801
76	ATATTCCATCATATGTG	EST	AA810592	18 Hs.136309 SH3-domain GRB2-like endophilin B1
77	GACATAGTAAGCATAGT	EST	CB125155	3 Hs.719351 CDNA clone IMAGE:5270438
78	AATAAAAGTGGATTTCA	HTC	BC142681	phospholipase C, beta 3 (phosphatidylinositol-specific), mRNA, complete cds.
79	AATAAATTCCTTCAACG	HTC	BC012037	neuroblastoma, suppression of tumorigenicity 1, mRNA, complete cds.
80	CTAATTTAACTAGTCAC	cDNA	AF068195	putative glialblastoma cell differentiation-related protein (GBDR1) mRNA, complete cds.
''	''	cDNA	AF176796	putative glialblastoma cell differentiation-related protein (GBDR1) mRNA, complete cds.
81	TTTAACGGCCGCGGTAC	-	-	no match
82	GGAATACGCACATTAAG	cDNA	AF255650	DC27 mRNA, complete cds.
83	TAAACCTAGGAAGGTAA	EST	AI079393	10 Hs.593645 Multiple EGF-like-domains 6
84	GGCTGGGCCTGGGCACA	HTC	BC006332	clathrin, light chain (Lcb), mRNA, complete cds.
85	AATAAGCCAATTATAGG	cDNA	U90543	Human butyrophilin (BTF1) mRNA, complete cds.
86	GACATTGCTGCTCTTGG	HTC	BC094728	ring finger and WD repeat domain 2, mRNA, complete cds.
87	GGTTGAGTGTGGCCACC	HTC	BC019034	tumor protein p63 regulated 1-like, mRNA, complete cds.
88	GGGTGCTTGGTTGTTTC	HTC	BC000724	ATPase, H+ transporting, lysosomal accessory protein 1, mRNA, complete cds.
89	TTTATCTGCTTAGGAGT	HTC	BC030981	high-mobility group box 1, mRNA, complete cds.
''	''	HTC	CR749614	mRNA; cDNA DKFZp686A04236 (from clone DKFZp686A04236).
90	TTTATAGTCTTATTATG	EST	CN268670	1 Hs.520287 Splicing factor, arginine/serine-rich 18
''	''	EST	BM990074	3 Hs.644863 Transcribed locus
91	AAGTGAGGAGATGGTTA	HTC	BC007452	WW domain binding protein 2, mRNA, complete cds.
''	''	HTC	BC032399	mRNA similar to hypothetical protein FLJ22635 (cDNA clone IMAGE:5211369).
''	''	HTC	AL049981	mRNA; cDNA DKFZp564D012 (from clone DKFZp564D012).
92	AAGTAAGTCTAACTTCC	EST	AA883984	17 Hs.718500 Homo sapiens, clone IMAGE:3618365, mRNA
93	GTGACAGACATTTCCGT	HTC	BC000382	interleukin enhancer binding factor 2, 45kDa, mRNA, complete cds.
''	''	HTC	AF113702	clone FLC1353 PRO3063 mRNA, complete cds.
94	AAGTCATTCAGTGGAAA	cDNA	AF047182	NADH-ubiquinone oxidoreductase subunit CI-B14 mRNA, complete cds.
95	GGAACGGATGTGGAAGG	HTC	BC008719	PRP19/PSO4 pre-mRNA processing factor 19 homolog (S. cerevisiae), mRNA, complete cds.
96	AAGTGATTCTGTTGACA	cDNA	L49345	transcription factor ZFM1 isoform B3 mRNA, complete cds.
''	''	cDNA	L49380	clone B4 transcription factor ZFM1 mRNA, complete cds.
97	TATTGATTGTAAAAGTG	HTC	AL832877	mRNA; cDNA DKFZp667I223 (from clone DKFZp667I223).
98	CAAATATCTTGTTTTGC	EST	AA748881	25 Hs.435661 Serine palmitoyltransferase, long chain base subunit 2
99	AATAAAAAGTATTTGTG	HTC	BC053897	DCN1, defective in cullin neddylation 1, domain containing 4 (S. cerevisiae), mRNA, complete cds.
100	CTATAAAAGTGGACAGG	EST	BE645733	14 Hs.712666 Metallophosphoesterase 1
101	ATTCTGTTGTAACAGTT	cDNA	AF454938	hypothetical protein mRNA, complete cds.
102	AAGTTCAATAAACCAGC	HTC	BC036064	RAB33B, member RAS oncogene family, mRNA, complete cds.
103	AAGTTGGGGAGTTGGGT	cDNA	AB033492	hHDC mRNA for homolog of Drosophila headcase, complete cds.
104	AAGTTGCTATTAAATGG	HTC	BC001503	prosaposin, mRNA, complete cds.
''	''	HTC	BC014989	phospholipid scramblase 3, mRNA (cDNA clone IMAGE:4907002), **** WARNING: chimeric clone ****.
105	TTTAAAATAGAAGTGAC	HTC	BC000296	oxysterol binding protein-like 2, mRNA, complete cds.
''	''	HTC	BC018812	oxysterol binding protein-like 2, mRNA (cDNA clone IMAGE:2819701).
106	AATGTGAAATGTTTGAT	HTC	BC009855	LTV1 homolog (S. cerevisiae), mRNA, complete cds.
107	AATGTATTGTACACTGA	HTC	AF172820	MSTP091 (MST091) mRNA, complete cds.
''	''	HTC	AF173897	MSTP122 (MST122) mRNA, complete cds.
''	''	HTC	AF176917	MSTP127 (MST127) mRNA, complete cds.
108	ATTGCTGTAATTTTGTA	EST	AA704342	33 Hs.567380 Far upstream element (FUSE) binding protein 1
109	AATGTGAGTCATTATGT	HTC	BC020963	tyrosine 3-monooxygenase/tryptophan 5-monooxygenase activation protein, gamma polypeptide, mRNA, complete cds.
110	CAACTAATTCAATAAAA	HTC	BC010514	clusterin, mRNA, complete cds.
''	''	HTC	BC013221	clusterin, mRNA (cDNA clone IMAGE:4149765).
''	''	HTC	BC029972	clusterin, mRNA (cDNA clone IMAGE:4939961).
111	TGTAGCCTATGTTGTGG	cDNA	AF091263	RNA binding motif protein 5 (RBM5) mRNA, complete cds.
''	''	cDNA	AF103802	lung cancer tumor suppressor H37 (RBM5) mRNA, complete cds.
112	TGTATACAAGGAAGCCA	HTC	BC018119	v-raf-1 murine leukemia viral oncogene homolog 1, mRNA, complete cds.
113	GTTCGTGCCAAATTCCG	RIBO	NM_000996	Homo sapiens ribosomal protein L35a (RPL35A), mRNA.
114	GACGTCTTAATCTTCCA	HTC	BC005361	proteasome (prosome, macropain) subunit, alpha type, 4, mRNA, complete cds.
''	''	HTC	BC030529	proteasome (prosome, macropain) subunit, alpha type, 4, mRNA (cDNA clone IMAGE:5211555), with apparent retained intron.
115	ATAGACGCAATGCATTG	HTC	BC002936	mortality factor 4 like 1, mRNA, complete cds.
''	''	HTC	AF070664	HSPC008 mRNA, complete cds.
''	''	HTC	AF109188	FWP006 mRNA, complete cds.
''	''	HTC	AL137697	mRNA; cDNA DKFZp566F194 (from clone DKFZp566F194).
116	GGGGGTGGATGATTTGC	HTC	BC000377	Fas-activated serine/threonine kinase, mRNA, complete cds.
''	''	HTC	AL713798	mRNA; cDNA DKFZp667F1810 (from clone DKFZp667F1810).
117	CAACTTTAGGGAATGGA	EST	BE645056	24 Hs.527105 Heterogeneous nuclear ribonucleoprotein D-like
''	''	EST	BE677339	4 Hs.707189 Transcribed locus
118	AATGTTTTTAATATTCT	HTC	BC004141	glycine amidinotransferase (L-arginine:glycine amidinotransferase), mRNA, complete cds.
119	ATTGCTTTTGAGGGCCC	cDNA	AF091071	clone 192 Rer1 mRNA, complete cds.
''	''	cDNA	AF157324	RER1 protein (RER1) mRNA, complete cds.
120	TCAAAAAAAGAAAGGTG	HTC	BC000144	capping protein (actin filament) muscle Z-line, alpha 1, mRNA, complete cds.
''	''	HTC	BC034391	capping protein (actin filament) muscle Z-line, alpha 1, mRNA (cDNA clone IMAGE:5198072), with apparent retained intron.
121	GGACCACAGCCACTGTG	HTC	BC006123	coiled-coil-helix-coiled-coil-helix domain containing 6, mRNA, complete cds.
122	TCAAAAATGTTGATCTA	EST	AA632129	13 Hs.465323 KIAA1468
''	''	EST	BU608724	1 Hs.606178 Transcribed locus
123	TTGTGATGTAAATTGTG	cDNA	BX538238	mRNA; cDNA DKFZp686B0790 (from clone DKFZp686B0790); complete cds.
124	GAGTTATTTTTATCAGT	EST	BM704447	10 Hs.643536 Unkempt homolog (Drosophila)-like
125	GACCAGCCTTCAGATGG	HTC	BC006235	cDNA clone IMAGE:3951804, containing frame-shift errors.
126	CAACCATCATCTTCCAC	EST	AI274901	1 Hs.467807 Lysosomal protein transmembrane 4 alpha
''	''	EST	AA758180	3 Hs.696399 Transcribed locus
127	TATTTCTGTTTTATAGC	EST	BM998325	1 Hs.519930 Chromosome 6 open reading frame 62
128	TATTTCACCGTTTGCAC	HTC	BC018118	Rho GTPase activating protein 1, mRNA, complete cds.
''	''	HTC	BX640781	mRNA; cDNA DKFZp686C20226 (from clone DKFZp686C20226).
129	CTAAAGGAGGTATCTTG	cDNA	AL831981	mRNA; cDNA DKFZp451F163 (from clone DKFZp451F163); complete cds.
130	CTAAATCACTGTTTTGT	EST	BF513360	18 Hs.529044 RAB22A, member RAS oncogene family
131	TACATTTAAATTGTTGC	EST	AA730402	13 Hs.153412 CDNA clone IMAGE:4820809
132	GGTTTGGCTTAGGCTGG	HTC	BC001426	ubiquinol-cytochrome c reductase hinge protein, mRNA, complete cds.
''	''	HTC	BC011925	cDNA clone IMAGE:4542938, **** WARNING: chimeric clone ****.
133	CGCCGACGATGCCCAGA	HTC	BC011601	interferon, alpha-inducible protein 6, mRNA, complete cds.
134	TGGCTAGTGTTTGCCGA	HTC	BC000509	proteasome (prosome, macropain) subunit, beta type, 7, mRNA, complete cds.
''	''	HTC	BC008414	Homo sapiens, proteasome (prosome, macropain) subunit, beta type, 7, clone IMAGE:4081843, mRNA.
135	TATTTTTACTGATCACA	HTC	BC031784	Rho guanine nucleotide exchange factor (GEF) 12, mRNA (cDNA clone IMAGE:4538083), with apparent retained intron.
136	GTCTTCTATAATGTTTA	HTC	AF208862	BM-020 mRNA, complete cds.
''	''	HTC	BC062992	cDNA clone IMAGE:5497083, containing frame-shift errors.
137	ATGTGAAGAGTTTCACA	cDNA	J03040	Human SPARC/osteonectin mRNA, complete cds.
138	TACATAGAAATAGTGAC	HTC	BC064513	ankyrin repeat domain 28, mRNA (cDNA clone IMAGE:3687675), with apparent retained intron.
139	AATGCAGGCAGATTTCG	HTC	BC010018	S-adenosylhomocysteine hydrolase, mRNA, complete cds.
140	TAATTACCATTCGCTTG	HTC	AL834391	mRNA; cDNA DKFZp761D1923 (from clone DKFZp761D1923).
141	TTAAGAAATGCATTAAG	cDNA	U62961	Human succinyl CoA:3-oxoacid CoA transferase precursor (OXCT) mRNA, complete cds.
142	GTATTTATCTTGTATTG	EST	AA809887	9 Hs.369606 Cleavage and polyadenylation specific factor 6, 68kDa
''	''	EST	BU689332	1 Hs.702826 Transcribed locus
143	GGGATGGAAGGGGGTGG	HTC	BC016921	proline rich 5 (renal), mRNA, complete cds.
144	AGATCCTACTTAGTATG	HTC	BC009251	farnesyl-diphosphate farnesyltransferase 1, mRNA, complete cds.
''	''	HTC	BC034440	farnesyl-diphosphate farnesyltransferase 1, mRNA (cDNA clone IMAGE:4510069).
145	CACCCCTGATGTTCGCC	cDNA	AK298198	cDNA FLJ52237 complete cds, highly similar to Creatine kinase B-type (EC 2.7.3.2).
146	ATGCGAAAGGGAAGAGA	-	-	no match
147	TAAAATATTGAAGTGTC	cDNA	AB050468	mRNA for membrane glycoprotein LIG-1, complete cds.
''	''	cDNA	AY730707	leucine-rich repeat protein LRIG1 (LRIG1) mRNA, complete cds, alternatively spliced.
148	TAACTTGTGACTGTACA	EST	AA029934	62 Hs.436873 Integrin, alpha V (vitronectin receptor, alpha polypeptide, antigen CD51)
''	''	EST	AI022130	1 Hs.699993 Transcribed locus
149	CAGGACTAAGAGGGATG	EST	AI221940	14 Hs.192619 Family with sequence similarity 160, member B1
''	''	EST	BQ574802	2 Hs.644783 Transcribed locus
150	CAGGAACAGACTTTTGG	cDNA	AF216644	clone A34.1 transmembrane protein vezatin mRNA, complete cds.
''	''	cDNA	AF225417	88.8 kDa protein mRNA, complete cds.
''	''	cDNA	AF277625	vezatin mRNA, complete cds.
151	TAAAACTTGTGAACAAG	EST	AA877046	5 Hs.274337 PRP39 pre-mRNA processing factor 39 homolog (S. cerevisiae)
152	TAACCTGCTATGAAAAC	cDNA	BX537409	mRNA; cDNA DKFZp686G0852 (from clone DKFZp686G0852); complete cds.
153	AGCACCTCCAGCTGTAC	EST	AA629269	77 Hs.515070 Eukaryotic translation elongation factor 2
''	''	EST	AA721709	3 Hs.713718 Transcribed locus
154	TCTTTTCAAAATGAGAG	cDNA	AF163324	WSB-2 mRNA, complete cds.
155	ATTTATTAATAAAAGCT	EST	AA029907	43 Hs.399891 CD109 molecule
156	TAAAAATTGGCAGTTCA	EST	AA731172	27 Hs.535711 Trafficking protein, kinesin binding 1
''	''	EST	AI040878	1 Hs.595179 Transcribed locus
157	GTTTTTGCTTCAGCGGC	EST	AA931591	34 Hs.79110 Nucleolin
''	''	EST	AA938104	1 Hs.596834 Transcribed locus
158	AGAAAGATGTCTATGTA	HTC	BC001275	annexin A1, mRNA, complete cds.
''	''	HTC	BC018683	annexin A1, mRNA (cDNA clone IMAGE:4692693), with apparent retained intron.
159	CAGTTGGTTGTAAATTC	HTC	BC002564	heterogeneous nuclear ribonucleoprotein U-like 1, mRNA, complete cds.
160	GGATGGACAGAGATGCC	HTC	BC021282	zinc finger protein 444, mRNA, complete cds.
''	''	HTC	AL834130	mRNA; cDNA DKFZp586D0619 (from clone DKFZp586D0619).
161	CAGTGGTCTGTTATGGG	HTC	BC035297	replication factor C (activator 1) 1, 145kDa, mRNA, complete cds.
162	TGGGTGAGCCAGTGGAA	HTC	BC010240	cathepsin B, mRNA, complete cds.
''	''	HTC	BX647765	mRNA; cDNA DKFZp686N0152 (from clone DKFZp686N0152).
163	CACCAGCATTGGAGATA	cDNA	AF349444	Rb- and p300-binding protein EID-1 mRNA, complete cds. Warning ! LongSAGE tag has been extracted from an IRE
164	TCTGTTTACTTTAGTGA	HTC	BC009806	methylenetetrahydrofolate dehydrogenase (NADP+ dependent) 1, methenyltetrahydrofolate cyclohydrolase, formyltetrahydrofolate synthetase, mRNA, complete cds.
''	''	HTC	BC000231	cDNA clone IMAGE:3352069, **** WARNING: chimeric clone ****.
165	CATAAAATACAAAGTAG	-	-	no match
166	TTAATGAAAATAAGCTC	cDNA	AF164790	oxidoreductase UCPA mRNA, complete cds.
167	GATGAGTCTCGATGTGT	HTC	BC004427	proteasome (prosome, macropain) subunit, alpha type, 7, mRNA, complete cds.
''	''	HTC	AF054185	proteasome subunit HSPC mRNA, complete cds.
''	''	HTC	AF130109	clone FLB5740 PRO1512 mRNA, complete cds.
168	AGTGTGGAATAAATACT	EST	BE464030	9 Hs.342307 PRP38 pre-mRNA processing factor 38 (yeast) domain containing B
169	AGTGTGATACTTCTCAG	HTC	AL832915	mRNA; cDNA DKFZp762I1415 (from clone DKFZp762I1415).
170	AGACTATATTTATGATC	HTC	BC005126	X-prolyl aminopeptidase (aminopeptidase P) 1, soluble, mRNA, complete cds.
''	''	HTC	BX537682	mRNA; cDNA DKFZp686I06222 (from clone DKFZp686I06222).
171	TCTTCTTTCAGAATGGG	EST	BG288634	8 Hs.643512 Pleckstrin homology domain containing, family A (phosphoinositide binding specific) member 1
''	''	EST	AI310418	2 Hs.699795 Transcribed locus
172	TAAGTAGCAAACAGGGC	HTC	BC000554	integral membrane protein 2B, mRNA, complete cds.
''	''	HTC	AF092128	putative transmembrane protein E3-16 mRNA, complete cds.
173	TAAGCTGTGCTGTTTAG	HTC	AL136693	mRNA; cDNA DKFZp564E227 (from clone DKFZp564E227).
174	AGAATAAAATACTGGCG	HTC	BC004373	cytochrome b5 type B (outer mitochondrial membrane), mRNA, complete cds.
175	GCAAAGATTGTATGAAA	HTC	BC017319	cDNA clone IMAGE:3630431, **** WARNING: chimeric clone ****.
''	''	HTC	BC031346	cDNA clone IMAGE:3139150, **** WARNING: chimeric clone ****.
176	TGTTCATCATCTTAAGT	cDNA	AF333336	testis specific reticulon 5 protein mRNA, complete cds.
177	TGTTCCCTTTGTCTTTC	cDNA	L07648	Human MXI1 mRNA, complete cds.
178	AGGGTGTTTTCTCGTGT	-	-	no match
179	CACTTTCTGAACTTTGG	EST	AA844234	3 Hs.594343 Transcribed locus
180	AGGCTAAAAGCAAAGTC	EST	AA708891	25 Hs.534613 Coiled-coil domain containing 84
181	TGTTCTCCATTCTTGTG	HTC	BC095439	NHP2 non-histone chromosome protein 2-like 1 (S. cerevisiae), mRNA, complete cds.
182	GTAGACTTGTCTCTAAA	HTC	BC008374	SH3 domain containing, Ysc84-like 1 (S. cerevisiae), mRNA, complete cds.
''	''	HTC	AL050373	mRNA; cDNA DKFZp586F1318 (from clone DKFZp586F1318).
183	AGGCTTTATGGATTGTT	EST	AA069678	29 Hs.519469 Solute carrier family 30 (zinc transporter), member 1
''	''	EST	BM677631	1 Hs.617725 Transcribed locus
184	CACTCTGGAATTTGTTG	EST	AA772701	32 Hs.632447 WD repeat domain 42A
185	CACTGTGTTGAATAAAC	HTC	BC110862	sulfatase modifying factor 1, mRNA, complete cds.
186	TGTTAATGTTACGATGT	cDNA	AF125532	map kinase-interacting kinase mRNA, complete cds.
''	''	cDNA	AF237776	MAP kinase-interacting kinase 2b mRNA, complete cds, alternatively spliced.
187	TGAATGGCCTAGAGAAC	cDNA	AF113131	host cell factor homolog LCP mRNA, complete cds.
''	''	cDNA	AF244137	hepatocellular carcinoma-associated antigen 33 (HCA33) mRNA, complete cds.
188	AGTAAAACTTCAGGTGT	EST	AA714679	7 Hs.632873 Transcribed locus
''	''	EST	AA642290	32 Hs.645184 ADP-ribosylation factor-like 2 binding protein
189	AGGTTCTGCCTCTGTGG	HTC	BC000259	family with sequence similarity 53, member C, mRNA, complete cds.
190	GGATTTGGCCTTTTTGA	RIBO	NM_001004	Homo sapiens ribosomal protein, large, P2 (RPLP2), mRNA.
191	GGGAAGATGAATGGACC	HTC	BC003581	ubiquitin related modifier 1 homolog (S. cerevisiae), mRNA, complete cds.
''	''	HTC	BC019054	cDNA clone IMAGE:4761062, **** WARNING: chimeric clone ****.
192	GATTTATATCTATGTCA	cDNA	AL831984	mRNA; cDNA DKFZp451F083 (from clone DKFZp451F083); complete cds.
193	TAAAATAAGATATTAGA	cDNA	AF378118	cervical cancer proto-oncogene 7 mRNA, complete cds.
194	TGAAGAGAAGAGAGAAT	HTC	BC035857	peroxiredoxin 6, mRNA, complete cds.
195	GATTGGGGATTTGATAG	HTC	BC000854	transmembrane protein 106C, mRNA, complete cds.
196	TGTTTTTATGTCTCAAA	HTC	BC006324	pterin-4 alpha-carbinolamine dehydratase/dimerization cofactor of hepatocyte nuclear factor 1 alpha, mRNA, complete cds.
197	GGCAAACTTTATTGGCA	EST	AA843412	2 Hs.569205 Hypothetical protein LOC100129022
198	TAAAAGGATGAAATGTG	EST	AA768777	6 Hs.708040 Cell death-inducing DFFA-like effector b
199	GGATTCACATTGGTTTG	HTC	BC039833	ring finger protein 44, mRNA, complete cds.
200	GATTTTTTTCTTTTGCA	cDNA	AY311389	migration-inducing protein MIG8 mRNA, complete cds.
201	AGCTGTCTCAAAGCCCT	EST	BF438611	48 Hs.278573 CD59 molecule, complement regulatory protein
''	''	EST	BU686439	1 Hs.650554 Transcribed locus
202	CAGAGTTGTATATAGCC	cDNA	AY640926	FINGER5 variant A (SMAP-5) mRNA, complete cds, alternatively spliced.
''	''	cDNA	AY640934	FINGER5-like variant I (SMAP-5) mRNA, complete cds, alternatively spliced.
203	GATTTTAATGTTTTTCT	HTC	BC018704	phosphatidylinositol transfer protein, beta, mRNA, complete cds.
204	TGTTTCAGGATCTTCGG	cDNA	AF061749	tumorous imaginal discs protein Tid56 homolog (TID1) mRNA, complete cds.
''	''	cDNA	AF244136	hepatocellular carcinoma-associated antigen 57 (HCA57) mRNA, complete cds.
''	''	cDNA	AF411044	DnaJ protein Tid-1 mRNA, complete cds.
205	TAAAATACTCCACAATA	EST	BG152623	18 Hs.462379 Target of myb1-like 2 (chicken)
206	GATTTTCTACTTATTTC	HTC	BX649148	mRNA; cDNA DKFZp686F14109 (from clone DKFZp686F14109).
''	''	HTC	CR627439	mRNA; cDNA DKFZp781G2455 (from clone DKFZp781G2455).
''	''	HTC	CR627446	mRNA; cDNA DKFZp686D03108 (from clone DKFZp686D03108).
''	''	HTC	AL049419	mRNA; cDNA DKFZp586P0319 (from clone DKFZp586P0319).
207	TGAAGCAGTATTGATTC	EST	BF221788	3 Hs.232543 Non-protein coding RNA 81
''	''	EST	BF975313	6 Hs.711490 Programmed cell death 4 (neoplastic transformation inhibitor)
208	TGTGGTGGTGTTTTTTG	HTC	BC044656	cancer susceptibility candidate 3, mRNA, complete cds.
209	GGCTTTGTACGTTTCTG	HTC	CR749586	mRNA; cDNA DKFZp779L1558 (from clone DKFZp779L1558).
210	ATGCTTGCTTGTAAAAC	HTC	BC005127	adipose differentiation-related protein, mRNA, complete cds.
211	GGGCTGAACACTACTGG	cDNA	AF001947	U4/U6-associated RNA splicing factor (PRP3) mRNA, complete cds.
''	''	cDNA	AF016370	U4/U6 small nuclear ribonucleoprotein hPrp3 mRNA, complete cds.
212	CATTTCTAAATTTGTGT	HTC	BC016989	multiple EGF-like-domains 9, mRNA (cDNA clone IMAGE:4396752), with apparent retained intron.
213	ACTACTAAATATTATGT	cDNA	AF090891	clone HQ0105 PRO0105 mRNA, complete cds.
214	GAGCAGGAGCCTGCCCT	HTC	BC051824	histone deacetylase 5, mRNA, complete cds.
215	TAATATTTTTAAGAAGG	EST	AA962403	18 Hs.270291 Actinin, alpha 4
''	''	EST	AI076919	1 Hs.712632 Calpain 12
216	TTCATATTAAAGTTGTC	HTC	BC073803	chromosome 2 open reading frame 79, mRNA, complete cds.
217	GATAGGAATAAAATCGC	HTC	BC017020	single-stranded DNA binding protein 2, mRNA, complete cds.
''	''	HTC	AF161465	HSPC116 mRNA, complete cds.
''	''	HTC	CR936787	mRNA; cDNA DKFZp686F03273 (from clone DKFZp686F03273).
218	ACGTGGTGATGAAAGCC	HTC	BC015465	chromosome 19 open reading frame 53, mRNA, complete cds.
''	''	HTC	AF078852	HSPC023 mRNA, complete cds.
219	TAATAAATAGAATGATG	HTC	BC146778	PCF11, cleavage and polyadenylation factor subunit, homolog (S. cerevisiae), mRNA, complete cds.
220	CATTCCTCCTTTTGTCA	HTC	BC000738	emerin, mRNA, complete cds.
221	TAAAGTGAAACATTAGT	EST	BE675141	35 Hs.458609 Transcribed locus
222	ACTCAATAAAAGTTTCC	cDNA	AF093543	transforming acidic coiled-coil containing protein 3 (TACC3) mRNA, complete cds.
''	''	cDNA	AF479620	erythropoietin induced cDNA-1 transcript variant 2 (ERIC-1s) mRNA, complete cds, alternatively spliced.
223	ACTATTTAAAGCCAGGG	EST	BQ775760	8 Hs.709320 DnaJ (Hsp40) homolog, subfamily C, member 14
224	CATTGCAGGATTATTAG	HTC	BC054340	coenzyme Q9 homolog (S. cerevisiae), mRNA, complete cds.
''	''	HTC	AF161444	HSPC326 mRNA, partial cds.
''	''	HTC	BC029341	coenzyme Q9 homolog (S. cerevisiae), mRNA (cDNA clone IMAGE:3924941).
''	''	HTC	AL136884	mRNA; cDNA DKFZp434K046 (from clone DKFZp434K046).
225	GCTTCAGTGGGGGAGAG	EST	BF063192	3 Hs.515634 Zinc finger protein 264
''	''	EST	AW582817	1 Hs.597436 Transcribed locus
226	TTATTTCTTCTAGTGAA	EST	AA747636	17 Hs.29899 Chromosome 5 open reading frame 51
227	TTATTTTGAAGTATATC	EST	BF222067	24 Hs.368084 Leucine-rich PPR-motif containing
228	TAACAGGAAATTAAATG	HTC	BC056668	zinc finger, matrin type 2, mRNA, complete cds.
229	GATTATGTAATACATTG	cDNA	AF151800	CGI-41 protein mRNA, complete cds.
230	ATAAAAAGAAATGTGAT	HTC	BC016058	cathepsin K, mRNA, complete cds.
231	ACCGCCTGTGGCCTGGC	HTC	BC002531	chromosome 20 open reading frame 149, mRNA, complete cds.
232	TTCTATTTTGTATCCTA	HTC	BC034562	SIVA1, apoptosis-inducing factor, mRNA, complete cds.
233	ACCCCTAACAGGGGCCC	-	-	no match
234	GGAGGAATTCATCTTCA	HTC	BC012612	cathepsin L1, mRNA, complete cds.
''	''	HTC	BX537395	mRNA; cDNA DKFZp686A18159 (from clone DKFZp686A18159).
235	TCCCTGGCTGTTGAGGC	EST	AA059220	150 Hs.523004 Prosaposin
''	''	EST	AI027915	4 Hs.705948 Transcribed locus, strongly similar to XP_001084629.1 PREDICTED: lactate dehydrogenase A isoform 5 [Macaca mulatta]
236	GAGAGGACATTGGAGGG	HTC	BC024030	F-box protein 32, mRNA, complete cds.
237	TAATGACAATACATACT	HTC	BC010998	four and a half LIM domains 1, mRNA, complete cds.
238	TTCCCAACTATGTTGAG	EST	BF224323	24 Hs.512932 SAFB-like, transcription modulator
239	GGCTGTACCCAAGCTGA	HTC	BC032493	cysteine and glycine-rich protein 1, mRNA, complete cds.
''	''	HTC	BC007492	cysteine and glycine-rich protein 1, mRNA (cDNA clone IMAGE:2966961).
''	''	HTC	BC018806	cysteine and glycine-rich protein 1, mRNA (cDNA clone IMAGE:4872630).
''	''	HTC	BX537488	mRNA; cDNA DKFZp686P2249 (from clone DKFZp686P2249).
''	''	HTC	CR627407	mRNA; cDNA DKFZp686M148 (from clone DKFZp686M148).
240	TGAGGGTTAGACAGGTA	cDNA	AY358568	clone DNA49819 WLPL439 (UNQ439) mRNA, complete cds.
241	ACCTCAGGAAATAAACG	HTC	BC001179	high density lipoprotein binding protein, mRNA, complete cds.
''	''	HTC	BC007961	cDNA clone IMAGE:4301560, containing frame-shift errors.
242	GGCAGAGGGCTGGTAGC	HTC	BC007933	eukaryotic elongation factor, selenocysteine-tRNA-specific, mRNA, complete cds.
243	GTATCTTCACATCTTGG	cDNA	AF068754	heat shock factor binding protein 1 HSBP1 mRNA, complete cds.
244	GGGCTGGGCCCCTGCTG	HTC	BC014006	6-phosphogluconolactonase, mRNA, complete cds.
245	GGAGTCCTAGCAAAGCT	HTC	BC032310	O-sialoglycoprotein endopeptidase, mRNA, complete cds.
246	TCTCTACCCACTATGCA	HTC	BC000373	amyloid beta (A4) precursor-like protein 2, mRNA, complete cds.
247	ATTTAACTGTTCTTAGA	EST	AA772127	9 Hs.173030 Guanine nucleotide binding protein (G protein), beta polypeptide 4
248	TCTCTGATGCTTTGTAT	HTC	BC071586	TIMP metallopeptidase inhibitor 2, mRNA, complete cds.
249	GCACTTACAAAAGGTAG	EST	CA314429	3 Hs.232543 Non-protein coding RNA 81
''	''	EST	AA788797	6 Hs.711490 Programmed cell death 4 (neoplastic transformation inhibitor)
250	GATGAAAAGGATCGGAT	HTC	BC044584	DnaJ (Hsp40) homolog, subfamily C, member 4, mRNA, complete cds.
''	''	HTC	BC053947	DnaJ (Hsp40) homolog, subfamily C, member 4, mRNA (cDNA clone IMAGE:4811762).
251	CATCGTTACATCTTCAT	EST	AA737494	16 Hs.210891 TBC1 domain family, member 4
252	TTAGCAATAAATGATGT	HTC	BC006405	thioredoxin domain containing 17, mRNA, complete cds.
''	''	HTC	BC050406	thioredoxin domain containing 17, mRNA (cDNA clone IMAGE:5767028), with apparent retained intron.
253	GTTTCTCTGGTTCTGCC	HTC	BC007849	chromosome 12 open reading frame 62, mRNA, complete cds.
254	AGTTATTTTGATTGAAA	cDNA	AY302186	replicative senescence downregulated leo1-like protein mRNA, complete cds.
255	TGGAAAGTGAATTTGAA	EST	AA746085	110 Hs.707896 V-fos FBJ murine osteosarcoma viral oncogene homolog
256	CATATCATTAAACAAAT	HTC	BC017201	insulin-like growth factor binding protein 7, mRNA, complete cds.
257	GATTCTAGCCTTGCCCG	cDNA	EF011612	CDW2/WDR26 mRNA, complete cds.
258	GGCCCTGGTGTTTGCAC	HTC	BC085005	cyclin G associated kinase, mRNA, complete cds.
259	TTACTAAATGGTGTTAC	HTC	BC003552	calnexin, mRNA, complete cds.
260	GTTTGATTTTGACCTGG	HTC	BC008730	hexokinase 1, mRNA, complete cds.
261	GGCTAAACCCAGTGTGC	EST	AA732216	30 Hs.593351 MRNA; cDNA DKFZp762N156 (from clone DKFZp762N156)
262	GAGCGGCCTCTGCAGGA	HTC	BC000902	UBX domain protein 1, mRNA, complete cds.
''	''	HTC	BC021054	cDNA clone IMAGE:3504208, **** WARNING: chimeric clone ****.
263	GTTTACCTCTCTTTCCA	EST	BU729525	4 Hs.167679 SH3-domain binding protein 2
264	ACTGAAGGCGCCAGAGA	cDNA	U41767	Human metargidin precursor mRNA, complete cds.
265	GAGTCCAAATAAAGTGG	HTC	BC029512	phytanoyl-CoA 2-hydroxylase, mRNA, complete cds.
266	TTATATTTTCTTTTAAG	HTC	CR749658	mRNA; cDNA DKFZp686N04132 (from clone DKFZp686N04132).
''	''	HTC	CR936820	mRNA; cDNA DKFZp686C11110 (from clone DKFZp686C11110).
267	GTTGTGGTTAATCTGGT	HTC	BC032589	beta-2-microglobulin, mRNA, complete cds.
268	TCGTTGTTTAAATAAAT	HTC	BC001214	leucine carboxyl methyltransferase 1, mRNA, complete cds.
269	GCTGGATGCGGATATTT	HTC	BC020194	chromosome 9 open reading frame 3, mRNA, complete cds.
270	GATTCCACTGAAATAGA	cDNA	AF001601	paraoxonase (PON2) mRNA, complete cds.
271	ACTGATGCAAGGTTTGA	cDNA	DQ217660	castor long variant (CAS11) mRNA, complete cds.
272	ACTGGAGTTTGCTTTGT	HTC	BC036014	poly(A) polymerase alpha, mRNA, complete cds.
273	TGAGGGAATAAACCTGG	HTC	BC007086	triosephosphate isomerase 1, mRNA, complete cds.
''	''	HTC	BC002565	cDNA clone IMAGE:3138570, **** WARNING: chimeric clone ****.
''	''	HTC	BC004230	cDNA clone IMAGE:3546879, **** WARNING: chimeric clone ****.
''	''	HTC	BC009885	cDNA clone IMAGE:3959863, **** WARNING: chimeric clone ****.
''	''	HTC	BC018899	Homo sapiens, clone IMAGE:3951562, mRNA.
274	GGAGTGTGCTCAGGAGT	cDNA	D82057	MRLC1 mRNA for myosin regulatory light chain, complete cds.
275	TCTAGTCACTGTTTTGG	EST	BM558824	6 Hs.443379 Transcribed locus
276	TTATATTAAAACTTGAG	HTC	BC015014	RAB18, member RAS oncogene family, mRNA, complete cds.
''	''	HTC	AL136734	mRNA; cDNA DKFZp434N0410 (from clone DKFZp434N0410).
277	GTACAGGCTTGGAGCTT	HTC	BC152459	GRB2-associated binding protein 2, mRNA, complete cds.
278	TTATAACTGAATTTAGT	EST	BE645935	68 Hs.518827 Cyclin I
''	''	EST	AI033678	3 Hs.705679 Transcribed locus
279	GCAGCTAATTTTGTAAC	cDNA	AF226054	GK001 (GK001) mRNA, complete cds.
280	TACCATCAATAAAGTAC	cDNA	AB062273	OK/SW-cl.12 mRNA for glyceraldehyde-3-phosphate dehydrogenase, complete cds.
281	AAATGCAATAAATCTCA	EST	BE502798	30 Hs.233458 Nuclear transcription factor Y, gamma
282	GGAAATGTCAACAAGTA	HTC	BC002576	matrix metallopeptidase 2 (gelatinase A, 72kDa gelatinase, 72kDa type IV collagenase), mRNA, complete cds.
283	TAAATATGCAAATGTTG	EST	BM054762	3 Hs.7037 Transcribed locus
''	''	EST	AA721640	31 Hs.719102 Pallidin homolog (mouse)
284	ATTCCAATCTTGTGTGT	HTC	BC015854	clathrin, heavy chain (Hc), mRNA (cDNA clone IMAGE:4663039), with apparent retained intron.
285	GATAATGAAGATTTCCT	cDNA	AF042378	spindle pole body protein spc98 homolog GCP3 mRNA, complete cds.
286	AAATGACTTATGGGGGA	EST	AA828355	18 Hs.592142 Nuclear receptor coactivator 3
''	''	EST	AA713695	2 Hs.696465 Transcribed locus
287	TTTTATTTTCTTTAGGT	-	-	no match
288	ATTCCTTTAATAAATTG	HTC	BC043141	low density lipoprotein receptor-related protein 11, mRNA, complete cds.
289	GCTCATTAAAGAACAAA	EST	BF512442	16 Hs.513000 CDNA clone IMAGE:5299888
''	''	EST	AA865021	3 Hs.602727 Hypothetical protein LOC100132473
290	TTTTAGCAGGACTTTTC	cDNA	AF055001	clone 24560 unknown mRNA, complete cds.
291	GAAGTCATTTTATAGTC	HTC	BC052644	COX assembly mitochondrial protein homolog (S. cerevisiae), mRNA, complete cds.
292	TTTTATTATCCTGTCCC	HTC	BC040022	calpain 12, mRNA (cDNA clone IMAGE:3854861), with apparent retained intron.
293	AAATTATATGTGTGTGG	HTC	BC063804	DnaJ (Hsp40) homolog, subfamily C, member 24, mRNA, complete cds.
''	''	HTC	AL050199	mRNA; cDNA DKFZp586D0923 (from clone DKFZp586D0923).
294	CTTCAAACAATAAAGAC	cDNA	AB053266	mRNA for TUWD12, complete cds.
295	AAATAAAAAGTGCCTGA	EST	BF475559	28 Hs.123198 Myosin IXB
296	TGGAGTGGAGGAGATGC	HTC	BC006249	guanylate kinase 1, mRNA, complete cds.
''	''	HTC	BC000710	mRNA similar to TERF1 (TRF1)-interacting nuclear factor 2 (cDNA clone IMAGE:3504095).
''	''	HTC	AL832986	mRNA; cDNA DKFZp666D023 (from clone DKFZp666D023).
297	AAATAAATTTAATAAGT	HTC	BC001698	abhydrolase domain containing 6, mRNA, complete cds.
298	GATAATTTTTGTTCTTC	HTC	BC000788	chromosome 19 open reading frame 62, mRNA, complete cds.
''	''	HTC	AF161491	HSPC142 mRNA, complete cds.
''	''	HTC	AL136692	mRNA; cDNA DKFZp564N2378 (from clone DKFZp564N2378).
299	TGGTTTGCACAGCCCAG	EST	AI052020	9 Hs.381256 Glycolipid transfer protein
300	CTTGTAATCCTACTTGG	EST	AI054348	1 Hs.523847 Interferon, alpha-inducible protein 6
301	AAATAAGTATTTTTCAC	HTC	BC019897	zinc finger protein 511, mRNA, complete cds.
302	GAAGGAGATATTAAACA	cDNA	AF111803	MSTP022 (MST022) mRNA, complete cds.
''	''	cDNA	AF195623	cholinephosphotransferase 1 alpha mRNA, complete cds.
303	GTGTGCAGTATGGAAGA	EST	BE551597	32 Hs.124027 Selenophosphate synthetase 1
304	GTGTGGGGGGCTGGGGG	HTC	BC011865	junction plakoglobin, mRNA, complete cds.
305	AAATAATGTTGGCATTA	HTC	BC056158	sterol regulatory element binding transcription factor 2, mRNA, complete cds.
306	AAATACAGCAGCAGGTT	EST	AA679660	76 Hs.212102 Protein disulfide isomerase family A, member 6
''	''	EST	AA879056	1 Hs.580464 ATPase, H+ transporting, lysosomal 42kDa, V1 subunit C2
307	TATATAGAATGTTTAAC	EST	BU633168	8 Hs.432729 CDNA FLJ30661 fis, clone DFNES2000526
308	GCTTGGCTCCCAAAGGG	EST	AA813690	2 Hs.567261 MAP/microtubule affinity-regulating kinase 2
309	ATCGTTGTAATTGTTGA	cDNA	AB001636	mRNA for ATP-dependent RNA helicase #46, complete cds.
310	GCCTGGGCTGGTTTTGA	HTC	AL050110	mRNA; cDNA DKFZp586J0619 (from clone DKFZp586J0619).
311	TTTGGTGTTTGTCTGTG	EST	BF059566	27 Hs.83190 Fatty acid synthase
312	TATGGGGAAGTAGTCTC	EST	AA724380	17 Hs.523789 Non-protein coding RNA 84
''	''	EST	CF528181	1 Hs.707270 Transcribed locus
313	AACGCGGCCAATGTGGG	cDNA	EF611126	macrophage migration inhibitory factor (MIF) mRNA, complete cds.
''	''	cDNA	L10612	Human glycosylation-inhibiting factor mRNA, complete cds.
314	AACTGCTTCAAAATGTG	HTC	BC002562	actin related protein 2/3 complex, subunit 1B, 41kDa, mRNA, complete cds.
''	''	HTC	CR610935	full-length cDNA clone CS0DH006YD20 of T cells (Jurkat cell line) of (human).
''	''	HTC	CR615560	full-length cDNA clone CS0DI014YF08 of Placenta Cot 25-normalized of (human).
''	''	HTC	CR618425	full-length cDNA clone CS0DI078YB07 of Placenta Cot 25-normalized of (human).
''	''	HTC	CR623271	full-length cDNA clone CS0DI078YL05 of Placenta Cot 25-normalized of (human).
315	TAAATTATTTTAGAGCA	EST	BF196891	14 Hs.444319 Thiopurine S-methyltransferase
316	GCCTGCTGGGCTTGGCT	HTC	BC011836	glutathione peroxidase 4 (phospholipid hydroperoxidase), mRNA, complete cds.
''	''	HTC	BC058329	glutathione peroxidase 4 (phospholipid hydroperoxidase), mRNA (cDNA clone IMAGE:6527068).
''	''	HTC	BC065537	cDNA clone IMAGE:6020063, **** WARNING: chimeric clone ****.
317	CTGAGTTAGGTAGGTGG	HTC	BC004966	solute carrier family 10 (sodium/bile acid cotransporter family), member 3, mRNA, complete cds.
318	TTTGCTTGTTTTCCTCT	EST	AA648712	15 Hs.555989 KIAA1712
''	''	EST	AW275059	1 Hs.609406 Transcribed locus
319	TAAATGTCCTGTTGTAA	EST	BX115099	4 Hs.193331 Transcribed locus
320	ATCGCTTTCTACACTGT	HTC	BC065523	amyloid beta (A4) precursor protein, mRNA (cDNA clone IMAGE:6007573), containing frame-shift errors.
321	TTTGTAAAACGAAGAGC	-	-	no match
322	AACACAATCATATGATG	HTC	BC036649	Sec23 homolog A (S. cerevisiae), mRNA, complete cds.
323	AACACGAATGAGTGTGG	HTC	BC032665	eukaryotic elongation factor-2 kinase, mRNA, complete cds.
324	AACAGAAGCAAATGATG	EST	BE875021	30 Hs.372680 Small nucleolar RNA host gene 6 (non-protein coding)
325	TACTAAAAAAGGAGAAA	cDNA	AF013160	NADH dehydrogenase-ubiquinone Fe-S protein 2 precursor mRNA, nuclear gene encoding mitochondrial protein, complete cds.
''	''	cDNA	AF050640	NADH-ubiquinone oxidoreductase NDUFS2 subunit mRNA, nuclear gene encoding mitochondrial protein, complete cds.
326	AACAAATTCTTTAGTAC	HTC	BC142958	fucosyltransferase 8 (alpha (1,6) fucosyltransferase), mRNA, complete cds.
327	GCGACGAGGCGCGCTGG	-	-	no match
328	TTTGTTTTTGAAGCTCA	cDNA	AF249267	GLUT4 enhancer factor mRNA, complete cds.
329	GATGTCTTGTTTCTATG	cDNA	EU439707	CBX4 (CBX4) mRNA, complete cds.
330	GAATATTGAATGTAATA	EST	BE669526	16 Hs.655758 KIAA1219
331	TTTGTGACTGTAACCAT	HTC	BC011655	C-terminal binding protein 1, mRNA, complete cds.
332	TATGCTGTAAATGTGCT	EST	AA744851	19 Hs.469386 Inositol polyphosphate-4-phosphatase, type I, 107kDa
333	GGTAGCAGGGAAGAAGT	cDNA	AF167438	androgen-regulated short-chain dehydrogenase/reductase 1 (ARSDR1) mRNA, complete cds.
334	TATGCTGTTATTTAAGT	HTC	CR627469	mRNA; cDNA DKFZp547D176 (from clone DKFZp547D176).
335	CTTGTGAAGTGATGTGT	HTC	AF305817	PRO0715 mRNA, complete cds.
336	GCTTTGATTGATTTGGG	cDNA	AY189280	LP4790 protein mRNA, complete cds.
337	GCTATTTGAAAAGGAGA	EST	AA663811	68 Hs.282410 Calmodulin 1 (phosphorylase kinase, delta)
''	''	EST	AI420781	4 Hs.708066 Transcribed locus
338	GAAAAGGACAGCCCTCT	HTC	CR749415	mRNA; cDNA DKFZp686J06106 (from clone DKFZp686J06106).
''	''	HTC	CR749571	mRNA; cDNA DKFZp686G0426 (from clone DKFZp686G0426).
339	ATTAGAAATTACCTGTG	EST	AA838650	34 Hs.133397 Integrin, alpha 6
''	''	EST	BU633378	1 Hs.708460 Transcribed locus
340	GCTAGGTATTTCTAATG	cDNA	AF245356	TESTIN 2 mRNA, complete cds.
''	''	cDNA	AF245357	TESTIN 3 mRNA, complete cds.
341	GCTTTGATGATAAACGA	HTC	BC003567	epoxide hydrolase 1, microsomal (xenobiotic), mRNA, complete cds.
342	GAAAAGGAATAGGAAGG	HTC	BC073970	bicaudal D homolog 2 (Drosophila), mRNA, complete cds.
343	TTTTTATATATATTTGG	HTC	BC036520	pyridoxal-dependent decarboxylase domain containing 1, mRNA, complete cds.
344	AAAATAAAGAGCCATAG	cDNA	M81955	Human apurinic/apyrimidinic endonuclease (HAP1h) mRNA, complete cds.
''	''	cDNA	U79268	Human apurinic/apyrimidinic endonuclease mRNA, complete cds.
345	GAAAAATTTAAAGCTAA	cDNA	AY833562	chromosome X brain expressed X-linked 3 (BEX3) mRNA, complete cds.
346	GAAAACAAAGTCTCCAA	HTC	BC034697	keratin 10, mRNA, complete cds.
347	GGCCCACACCCAGGTGG	HTC	BC110435	zinc finger, MIZ-type containing 2, mRNA, complete cds.
''	''	HTC	AL136572	mRNA; cDNA DKFZp761I2123 (from clone DKFZp761I2123).
''	''	HTC	AL831933	mRNA; cDNA DKFZp547K1614 (from clone DKFZp547K1614).
348	GGTGAGACCTGACCAGT	HTC	BC008714	phosphatidylethanolamine binding protein 1, mRNA, complete cds.
''	''	HTC	BC018799	phosphatidylethanolamine binding protein 1, mRNA (cDNA clone IMAGE:3509990).
''	''	HTC	CR590878	full-length cDNA clone CS0DM003YA22 of Fetal liver of (human).
''	''	HTC	CR594432	full-length cDNA clone CS0DI070YH22 of Placenta Cot 25-normalized of (human).
''	''	HTC	CR596355	full-length cDNA clone CS0DK005YE02 of HeLa cells Cot 25-normalized of (human).
''	''	HTC	CR618909	full-length cDNA clone CS0DG003YO05 of B cells (Ramos cell line) of (human).
349	GAAATATTGATTTTCAG	cDNA	AF183569	aminopeptidase PILS (APPILS) mRNA, complete cds.
''	''	cDNA	AF222340	type 1 tumor necrosis factor receptor shedding aminopeptidase regulator mRNA, complete cds.
350	GCTATGCTCCCGTCTGG	HTC	BC003653	presenilin associated, rhomboid-like, mRNA, complete cds.
351	TTTTTTCTTCAAATGTT	EST	AA707470	42 Hs.496684 Lysosomal-associated membrane protein 2
352	TTTTTTCCCTTGTAGCA	EST	AA022470	12 Hs.440880 S100P binding protein
353	GAAATAAAAGCAAACTT	cDNA	U78525	eukaryotic translation initiation factor (eIF3) mRNA, complete cds.
354	GAAATACAGTTGTTGGC	HTC	BC016320	cathepsin D, mRNA, complete cds.
''	''	HTC	BC001574	cathepsin D, mRNA (cDNA clone IMAGE:3455250).
355	TTTTTTGTAAGGCTGGT	HTC	AL157480	mRNA; cDNA DKFZp762E117 (from clone DKFZp762E117).
356	GAAAGGATTTTGAAGCC	HTC	BC018126	replication protein A1, 70kDa, mRNA, complete cds.
357	AAAAATAAAGCGAGCAC	cDNA	AB010427	mRNA for NORI-1, complete cds.
358	TTTTTGTAAAAAGGAAG	cDNA	AY321367	histone deacetylase 7A variant 3 (HDAC7A) mRNA, complete cds.
359	TTTTTGAATGAGAATCC	HTC	BC001751	chromosome 20 open reading frame 4, mRNA, complete cds.
''	''	HTC	AF113672	clone FLB1120 PRO0225 mRNA, complete cds.
''	''	HTC	AL117419	mRNA; cDNA DKFZp564N1363 (from clone DKFZp564N1363).
360	TAGAATGCAAAATGTTG	cDNA	AF121259	transcription factor MTSG1 mRNA, complete cds.
361	AAAAAGTAAAGGATGGT	HTC	AL133615	mRNA; cDNA DKFZp434F1728 (from clone DKFZp434F1728).
362	AAAAATAAAGATGCTGG	HTC	BC015423	interferon, alpha-inducible protein 27-like 1, mRNA, complete cds.
363	TGGTACTTCTCTTTTCC	EST	AA768195	33 Hs.196990 Zinc finger, DHHC-type containing 6
''	''	EST	AA771945	4 Hs.594718 Transcribed locus
364	GCGTTTAATGTCTTGGG	cDNA	AF087895	G-16 mRNA, complete cds.
365	CTTTTAAAAAAGGTTAG	EST	BG236139	12 Hs.406223 Coiled-coil domain containing 49
366	GCTAAGGAGATTGGTGC	cDNA	AK291806	cDNA FLJ75553 complete cds, highly similar to ras-related C3 botulinum toxin substrate 1 (rho family, small GTP binding protein Rac1) (RAC1), transcript variant Rac1, mRNA.
''	''	cDNA	AY279384	migration-inducing protein 5 (MIG5) mRNA, complete cds.
367	TAGTAGATTAAAGCAGA	EST	BE467942	14 Hs.309489 NIPA-like domain containing 2
368	AAACTGTGGTTTGCTCC	-	-	no match
369	TAGTTGCACACGGTTCA	HTC	BC041119	YTH domain containing 1, mRNA, complete cds.
370	GGTGCTGGAGAAGAAGG	cDNA	AF412034	Williams-Beuren syndrome critical region protein 22 (WBSCR22) mRNA, complete cds.
''	''	cDNA	AF420248	putative methyltransferase WBMT mRNA, complete cds.
371	TATAATCTTTATGGCTT	HTC	BC000895	single-stranded DNA binding protein 1, mRNA, complete cds.
372	TACTGTATGTCCATAAG	HTC	BC016559	SAC1 suppressor of actin mutations 1-like (yeast), mRNA, complete cds.
''	''	HTC	CR749564	mRNA; cDNA DKFZp686A0231 (from clone DKFZp686A0231).
''	''	HTC	AL136831	mRNA; cDNA DKFZp434O1328 (from clone DKFZp434O1328).
373	GCGTGATCCTGATGAGC	HTC	BC000670	aldo-keto reductase family 1, member A1 (aldehyde reductase), mRNA, complete cds.
374	TAGTTGTAGGGAGTATC	cDNA	AF131802	clone 25022 mRNA sequence, complete cds.
375	TAGTTTAATAAAGTTCC	EST	AA633305	14 Hs.132629 FH2 domain containing 1
376	TTTTGCTACAGTTTGCA	EST	AA992595	22 Hs.352962 ArfGAP with FG repeats 1
377	TAGCTGTCTTTGTTCTA	cDNA	BX538006	mRNA; cDNA DKFZp686L2032 (from clone DKFZp686L2032); complete cds.
378	GTGTATCTTTTTGCTTA	cDNA	M90104	Human splicing factor SC35 mRNA, complete cds.
379	TTTTGTTTAAATATACT	EST	AA825673	10 Hs.407709 Kelch-like 24 (Drosophila)
''	''	EST	BU734537	5 Hs.705417 Transcribed locus
380	TTTTTACTGATCATTCG	cDNA	AF271781	NPD018 mRNA, complete cds.
381	GCTTTTATTCACTGTGA	cDNA	AF221595	HT014 (HT014) mRNA, complete cds.
''	''	cDNA	AF271784	AD039 mRNA, complete cds.
382	GAAAAATCAAAGTGCTC	cDNA	FJ466686	hypothetical protein mRNA, complete cds.
383	GATCACAGTTTGCTTTG	cDNA	AY189689	transformation-related protein 5 mRNA, complete cds.
384	GCTAATAAATTGTTTCA	EST	AA989061	5 Hs.48353 Hypothetical protein LOC150166
385	TTTTGGGGGCTTTTAGC	cDNA	AY517499	hypothetical protein ALAESM mRNA, complete cds.
386	GTGTCCCTGTTGTGTGG	cDNA	AF032456	ubiquitin conjugating enzyme G2 (UBE2G2) mRNA, complete cds.
387	TAGTAAGTCATTTTTAG	RIBO	NM_000983	Homo sapiens ribosomal protein L22 (RPL22), mRNA.
388	TTTTGTAATTTGAGGTC	HTC	AL133583	mRNA; cDNA DKFZp434A219 (from clone DKFZp434A219).
389	ATTTTGTGTCAAGATGA	cDNA	U91930	AP-3 complex delta subunit mRNA, complete cds.
390	CAAATAAACTTCTTTGA	EST	AA693324	17 Hs.643754 Mediator complex subunit 1
391	AAGGAGTTTGAGCGGGA	cDNA	AF112200	NADH-oxidoreductase B18 subunit mRNA, complete cds.
392	GCCTCCTGAGTGATGGG	HTC	BC051385	sterol regulatory element binding transcription factor 2, mRNA, complete cds.
393	GGGTTTGTTTCTCTAAA	HTC	BC018112	proline-rich nuclear receptor coactivator 1, mRNA, complete cds.
394	GTGCTGAATGGCTGAGG	cDNA	AB046613	MLC-3 mRNA for nonmuscle myosin light chain 3, complete cds.
395	AAGCCCAGGCTGTTGCC	EST	AA748616	37 Hs.98475 Paroxysmal nonkinesigenic dyskinesia
396	CTCCCTCTGCCCCGCCC	HTC	BC002737	vesicle-associated membrane protein 2 (synaptobrevin 2), mRNA, complete cds.
397	TGTAAGTTACTAATATA	HTC	BC066597	copine III, mRNA, complete cds.
''	''	HTC	AF116654	PRO1071 mRNA, complete cds.
398	AAGCACTGTTTTTAAAC	cDNA	AF195651	cervical cancer 1 protooncogene protein p40 mRNA, complete cds.
''	''	cDNA	AF315598	cervical cancer protooncogene-2 protein mRNA, complete cds.
399	GAATTTTATAAGCTGAA	HTC	BC001110	translocator protein (18kDa), mRNA, complete cds.
''	''	HTC	BX537892	mRNA; cDNA DKFZp313M1136 (from clone DKFZp313M1136).
400	TGTACATTTTTAATCTG	HTC	BC025285	guanine nucleotide binding protein (G protein), alpha inhibiting activity polypeptide 3, mRNA, complete cds.
401	ATCACAGTGTCAGAGAC	HTC	BC011911	serine hydroxymethyltransferase 2 (mitochondrial), mRNA, complete cds.
''	''	HTC	BC008066	cDNA clone IMAGE:3010445, containing frame-shift errors.
''	''	HTC	BC009320	mRNA similar to serine hydroxymethyltransferase 2 (mitochondrial) (cDNA clone IMAGE:4123125).
''	''	HTC	BC025355	serine hydroxymethyltransferase 2 (mitochondrial), mRNA (cDNA clone IMAGE:4905540).
''	''	HTC	BX647711	mRNA; cDNA DKFZp686P09201 (from clone DKFZp686P09201).
402	CAAATAAACCTAATCAT	HTC	BC002517	pirin (iron-binding nuclear protein), mRNA, complete cds.
403	AAGGAGATTATGTTGTG	HTC	BC001540	docking protein 4, mRNA, complete cds.
404	AAGGAGCTGGCAGGTGG	HTC	BC012530	zinc finger protein-like 1, mRNA, complete cds.
405	GATAGTTGTGGCCACCT	cDNA	AF274949	PNAS-24 mRNA, complete cds.
''	''	cDNA	AF401520	TRIP7 variant protein mRNA, complete cds, alternatively spliced.
406	GGGTGTGTATTTGTATG	HTC	BC039866	angio-associated, migratory cell protein, mRNA, complete cds.
''	''	HTC	BC014122	angio-associated, migratory cell protein, mRNA (cDNA clone IMAGE:4552582), containing frame-shift errors.
407	TTTCTGAGAAGTAATCT	EST	AA948097	15 Hs.37288 Nuclear receptor subfamily 1, group D, member 2
''	''	EST	AA708458	2 Hs.694911 Transcribed locus
408	TGCCTTAAACATATTAC	cDNA	U38847	Human TAR RNA loop binding protein (TRP-185) mRNA, complete cds.
409	AAGACAGTGGCTGGCGG	RIBO	NM_000998	Homo sapiens ribosomal protein L37a (RPL37A), mRNA.
410	CTCTGAGGTACTACTGC	EST	BG202502	17 Hs.435714 P21 protein (Cdc42/Rac)-activated kinase 1
411	GCCTCTGCCAGATGGCT	EST	AA631336	30 Hs.106674 BRCA1 associated protein-1 (ubiquitin carboxy-terminal hydrolase)
412	GGCATAAGACTGTGGGG	HTC	BC065931	NGFI-A binding protein 2 (EGR1 binding protein 2), mRNA, complete cds.
413	AAGGTAATATGGTATCA	HTC	BC025416	microsomal glutathione S-transferase 2, mRNA, complete cds.
414	AAGATCCCCGCGATACT	cDNA	AF106943	divalent cation tolerant protein CUTA mRNA, complete cds.
''	''	cDNA	AF230924	brain acetylcholinesterase putative membrane anchor mRNA, complete cds.
415	GAATTCCTCGAATAACA	HTC	BC001972	TATA box binding protein (TBP)-associated factor, RNA polymerase I, D, 41kDa, mRNA, complete cds.
416	GTAGCAGGGCTGTCTGG	cDNA	AF308801	vacuolar protein sorting protein 16 (VPS16) mRNA, complete cds.
417	TATTATATACAAGCACA	HTC	BC033479	acyl-CoA synthetase long-chain family member 1, mRNA (cDNA clone IMAGE:5182529), with apparent retained intron.
418	TATGTTTCAGGATATTT	HTC	BC050008	protein tyrosine phosphatase, non-receptor type 12, mRNA, complete cds.
''	''	HTC	BC026004	protein tyrosine phosphatase, non-receptor type 12, mRNA (cDNA clone IMAGE:4691428), with apparent retained intron.
419	GGGTTTTTAAGAAAACA	EST	BG152518	5 Hs.98751 FUSE binding protein 3 (FBP3)
420	GCCTGATATTAGTTCTT	cDNA	AL833604	mRNA; cDNA DKFZp686K0367 (from clone DKFZp686K0367); complete cds.
421	GGGGACGGGAGGAGGGG	cDNA	AF187859	Hsp70 binding protein HspBP2 mRNA, complete cds.
422	AAAATATTTTATGATAT	HTC	BC015766	actinin, alpha 1, mRNA, complete cds.
''	''	HTC	BC004984	cDNA clone IMAGE:2958601, containing frame-shift errors.
''	''	HTC	BC011987	cDNA clone IMAGE:3857153, **** WARNING: chimeric clone ****.
423	GGTACAAATAAAAGACC	HTC	BC011363	glucosidase, beta (bile acid) 2, mRNA, complete cds.
''	''	HTC	AL834306	mRNA; cDNA DKFZp762K054 (from clone DKFZp762K054).
424	CTTTTATGGACACTAGG	EST	BF515209	8 Hs.656937 Cytoplasmic polyadenylation element binding protein 2
425	TTTTTCCTTCATATGCT	HTC	BC040945	protein-L-isoaspartate (D-aspartate) O-methyltransferase domain containing 2, mRNA, complete cds.
426	AGGGATATGGGATGTGG	RIBO	NM_000994	Homo sapiens ribosomal protein L32 (RPL32), transcript variant 1, mRNA.
''	''	RIBO	NM_001007073	Homo sapiens ribosomal protein L32 (RPL32), transcript variant 2, mRNA.
''	''	RIBO	NM_001007074	Homo sapiens ribosomal protein L32 (RPL32), transcript variant 3, mRNA.
427	TGAACTTTCCTGGGCAC	HTC	BC059399	solute carrier family 27 (fatty acid transporter), member 1, mRNA, complete cds.
428	AAGGCGTTTCCATCTGC	HTC	BC053595	chromosome 22 open reading frame 9, mRNA, complete cds.
429	GTCTTACCTACAATAAC	cDNA	AF392445	oxysterol-binding protein-like protein OSBPL9 (OSBPL9) mRNA, complete cds.
''	''	cDNA	AY178997	oxysterol-binding protein-like protein 9 mRNA, complete cds.
430	TGACACAGCCAGTATGG	EST	AA779776	20 Hs.500546 Insulin-degrading enzyme
431	CTATGCATCAGACTGGC	cDNA	AF244135	hepatocellular carcinoma-associated antigen 66 (HCA66) mRNA, complete cds.
''	''	cDNA	AF334386	multiple hat domains (MHAT) mRNA, complete cds.
432	AGTTGTCACTTCTTGTT	EST	BF589081	11 Hs.142442 Heterochromatin protein 1, binding protein 3
''	''	EST	CK299685	1 Hs.689751 Transcribed locus
''	''	EST	AA782217	4 Hs.713568 Transcribed locus
433	CAAGATAAATTTATTTG	cDNA	AF217963	NRAGE mRNA, complete cds.
''	''	cDNA	AF258554	PP2250 mRNA, complete cds.
434	TTTAAAATATAGTGATG	EST	BM673010	4 Hs.127675 Ceroid-lipofuscinosis, neuronal 8 (epilepsy, progressive with mental retardation)
435	AGGAATGGTAGAAGTGG	EST	BF003056	38 Hs.718451 Chromosome 4 open reading frame 3
436	TATAATAAATGGCATTG	EST	AA649543	28 Hs.350194 Zinc finger, matrin type 2
437	TAGAGAATGAAGCCAGT	EST	AA053669	54 Hs.554829 Taurine upregulated 1 (non-protein coding)
''	''	EST	AI190196	1 Hs.593473 Transcribed locus
438	GTGGGGCTAGGCTGGGG	HTC	BC001970	protein phosphatase 5, catalytic subunit, mRNA, complete cds.
439	TTTTTATTTAACATAAA	EST	AA833895	17 Hs.498548 RNA binding motif protein 17
440	TTAAGAGGGACTGAAAT	HTC	BC031406	transducer of ERBB2, 1, mRNA, complete cds.
441	TGGCTGTGTGGAGCTCA	cDNA	AY194293	INM02 mRNA, complete cds.
''	''	cDNA	AY358710	clone DNA76529 AAAS764 (UNQ764) mRNA, complete cds.
442	TGAATACTACTATGTAG	cDNA	AB034747	SIMPLE mRNA for small integral membrane protein of lysosome/late endosome, complete cds.
443	GTAATAAAACAAGTTAT	HTC	BC009348	cirrhosis, autosomal recessive 1A (cirhin), mRNA, complete cds.
444	GAGGGTTCCAGAAGGTC	HTC	BC047782	hypothetical protein LOC100134934, mRNA, complete cds.
445	CTCTCACCCTGCATATC	HTC	BC000677	ribonuclease/angiogenin inhibitor 1, mRNA, complete cds.
''	''	HTC	AL161967	mRNA; cDNA DKFZp434K249 (from clone DKFZp434K249).
446	ACCAAAGCCCCTCCTGT	cDNA	AF258591	PP784 mRNA, complete cds.
447	ACATTCTTTTTCTCTCC	HTC	BC032783	glycoprotein (transmembrane) nmb, mRNA, complete cds.
448	TTAATAAATCACAATTA	EST	BU607613	12 Hs.592262 Myeloid/lymphoid or mixed-lineage leukemia 5 (trithorax homolog, Drosophila)
449	AACTCTAAGGAATTTGT	HTC	BX647862	mRNA; cDNA DKFZp313N0416 (from clone DKFZp313N0416).
450	TTTTATTGGAAATGCTG	HTC	BC010080	WD repeat domain 61, mRNA, complete cds.
451	ACCCAGAGCTCCTTGGA	EST	BQ013220	5 Hs.596726 Transmembrane protein 106C
452	GATTCCATACTGAGAGC	EST	BI492204	12 Hs.656471 Adaptor-related protein complex 1, sigma 2 subunit
453	GCTTCTGCATAGCTGCT	HTC	BC001916	chromosome 14 open reading frame 94, mRNA, complete cds.
454	GGAGGGATCAGCCCCGC	cDNA	U40282	integrin-linked kinase (ILK) mRNA, complete cds.
455	TAAAATCAAAATATAAG	-	-	no match
456	TAGAGTATATGAGGAGG	EST	BE675212	18 Hs.116459 Mannosidase, alpha, class 2A, member 2
457	ATCTGTGAAATAAAGCC	HTC	BC062555	glutamic pyruvate transaminase (alanine aminotransferase) 2, mRNA, complete cds.
458	TACTGTGATGTCTGATG	HTC	BC015884	TMEM9 domain family, member B, mRNA, complete cds.
459	TGTGGCAAAGTTCTTAG	EST	AA827144	29 Hs.477009 Ubiquitin specific peptidase 24
460	TATGTTAATGTATGAAA	EST	BF510681	15 Hs.536535 Dual specificity phosphatase 16
''	''	EST	BE885240	3 Hs.594144 Transcribed locus
461	CAGTACATAAAAAGGGG	HTC	BC033776	importin 11, mRNA, complete cds.
''	''	HTC	BX649157	mRNA; cDNA DKFZp686E10165 (from clone DKFZp686E10165).
462	GTGAAATATACTTGGCT	-	-	no match
463	AAGTATGTCTTTGGGTT	HTC	BC150269	wings apart-like homolog (Drosophila), mRNA, complete cds.
''	''	HTC	BC036507	wings apart-like homolog (Drosophila), mRNA (cDNA clone IMAGE:5265841), with apparent retained intron.
464	AGAAAGGATATGAGGAC	HTC	BC010011	coiled-coil domain containing 104, mRNA, complete cds.
465	TACTTTATAAGTATTGG	cDNA	AF170084	metalloproteinase with thrombospondin type 1 motifs ADAMTS1 (ADAMTS1) mRNA, complete cds.
''	''	cDNA	AF207664	matrix metalloprotease (ADAMTS1) mRNA, complete cds.
466	ATGATGGAAAAAGTTGT	cDNA	AF503339	T-cell immunomodulatory protein mRNA, complete cds.
467	AGAGGTTTTGCTAGGGC	cDNA	AB112074	RBBP6 mRNA for retinoblastoma binding protein 6 isoform 1, complete cds.
''	''	cDNA	AB112075	RBBP6 mRNA for retinoblastoma binding protein 6 isoform 2, complete cds.
''	''	cDNA	AF352051	proliferation potential-related protein mRNA, complete cds.
''	''	cDNA	AY072922	p53-associated cellular protein PACT (PACT) mRNA, complete cds.
468	GGAGGTGGGGCCTCAAT	cDNA	AF055008	clone 24720 epithelin 1 and 2 mRNA, complete cds.
''	''	cDNA	AY124489	PC cell-derived growth factor (GRN) mRNA, complete cds.
469	GAATATATATTAGATGT	HTC	CR749782	mRNA; cDNA DKFZp686A1965 (from clone DKFZp686A1965).
470	TGCTAGATTGGAGTGGG	HTC	BC026735	forkhead box O4, mRNA (cDNA clone IMAGE:5106176).
471	GTGAATGTATGTTTCTG	EST	AA912110	14 Hs.213394 Erythrocyte membrane protein band 4.1-like 3
''	''	EST	BQ005592	1 Hs.706985 Transcribed locus
472	GAAATTAATGTAATGCT	HTC	BC013123	chromosome 3 open reading frame 59, mRNA, complete cds.
473	ACATTTTATTAATCCTC	cDNA	AF315941	P33 mRNA, complete cds.
''	''	cDNA	AY033646	leucine zipper protein AF5alpha mRNA, complete cds.
474	AGCTTGCGCTCCTAGCC	HTC	BC056904	G patch domain containing 4, mRNA (cDNA clone IMAGE:3460089), containing frame-shift errors.
475	CTGGAAATAAAACAGCT	HTC	BC002960	ferredoxin reductase, mRNA, complete cds.
''	''	HTC	BC011521	ferredoxin reductase, mRNA (cDNA clone IMAGE:4155893), with apparent retained intron.
''	''	HTC	BC018911	ferredoxin reductase, mRNA (cDNA clone IMAGE:4080044).
476	TATTTTATAATCAGAGA	EST	BE549846	7 Hs.119387 Transmembrane protein 63A
477	GTTGGCCTGGTGGGGGT	HTC	BC007438	transmembrane protein 101, mRNA, complete cds.
478	ATGTACTCTGGGGAGCT	cDNA	AK293397	cDNA FLJ61601 complete cds, highly similar to Inosine-5-monophosphate dehydrogenase 2 (EC 1.1.1.205).
479	TATTCAATTACTGTAGC	cDNA	AF258660	AD033 mRNA, complete cds.
480	ATGAAATTAATTAAATA	HTC	BC067779	TRAF family member-associated NFKB activator, mRNA, complete cds.
481	ACAACTCAATAAAGCAC	cDNA	AF106966	I3 protein mRNA, complete cds.
482	GATTGTGTATTTTGACT	EST	AW136305	1 Hs.719144 Heparan sulfate 2-O-sulfotransferase 1
483	CTTTGATCAGGTGGTAC	EST	AA988731	17 Hs.62578 ADP-ribosylation factor guanine nucleotide-exchange factor 2 (brefeldin A-inhibited)
484	CCCACACTACAGGCCAG	HTC	BC010073	guanine nucleotide binding protein (G protein), beta polypeptide 2, mRNA, complete cds.
485	GAAGTTATGAAGATGCT	HTC	BC000665	t-complex 1, mRNA, complete cds.
486	GATGAGCGGCTCTCTTG	cDNA	AF331041	cytosolic leucine-rich protein mRNA, complete cds.
487	AATATGGATGACACTGG	HTC	BC021817	high density lipoprotein binding protein, mRNA (cDNA clone IMAGE:4915167), with apparent retained intron.
488	TCTGGTCTGGGGCTTGG	EST	AA649832	48 Hs.514038 Flotillin 2
489	TAAAATATATGATTATA	EST	BM978992	13 Hs.512619 Thymidine kinase 2, mitochondrial
''	''	EST	BM994223	7 Hs.713895 Transcribed locus
490	CCCCAGCCAGTCCCCAC	RIBO	NM_001005	Homo sapiens ribosomal protein S3 (RPS3), mRNA.
491	ACCTTGTAATATACTGG	HTC	BC056870	voltage-dependent anion channel 3, mRNA, complete cds.
''	''	HTC	AF038962	voltage dependent anion channel protein mRNA, complete cds.
492	GTGTGAGTGTGTGGGTG	HTC	BC025955	makorin ring finger protein 1, mRNA, complete cds.
493	AATGCTTGATTTATCAA	cDNA	U35143	Human retinoblastoma-binding protein (RbAp46) mRNA, complete cds.
494	ATGAGCTGACCTATTTC	HTC	BC003370	cystatin B (stefin B), mRNA, complete cds.
495	GAGCTCAAGATGTCTTG	HTC	BC071602	cDNA clone IMAGE:5276867, containing frame-shift errors.
''	''	HTC	AL096752	mRNA; cDNA DKFZp434A012 (from clone DKFZp434A012).
496	CATTTGGTATTTTCGTC	-	-	no match
497	TGAATCTGGGTGGGATA	cDNA	M93651	Human set gene, complete cds.
498	TGCTTATTGAAAGAAGA	EST	AA725415	36 Hs.465295 Lectin, mannose-binding, 1
''	''	EST	BQ416641	4 Hs.705571 Transcribed locus
499	CTGTGACACAGCTTGCC	cDNA	AF026166	chaperonin-containing TCP-1 beta subunit homolog mRNA, complete cds.
''	''	cDNA	AF026293	chaperonin containing t-complex polypeptide 1, beta subunit (Cctb) mRNA, complete cds.
500	AAAGTGCATCCTTTCCC	HTC	BC013955	fibroblast growth factor receptor-like 1, mRNA (cDNA clone IMAGE:3506216), containing frame-shift errors.
501	TTAAAAGACCATCTCCT	HTC	BC054006	epidermal growth factor receptor pathway substrate 15, mRNA, complete cds.
502	TACTTACTAATATGTTG	EST	AA722772	17 Hs.633128 Transcribed locus
503	AGATTGCTGTTGATGAC	cDNA	AL832015	mRNA; cDNA DKFZp451F154 (from clone DKFZp451F154); complete cds.
504	GTGACCTCCTTGGGGGT	HTC	BC063025	cytochrome c oxidase subunit 8A (ubiquitous), mRNA, complete cds.
505	TGCTGGTGTGTAAGGGG	HTC	BC017254	SH3-binding domain protein 5-like, mRNA, complete cds.
''	''	HTC	AL136569	mRNA; cDNA DKFZp761F0123 (from clone DKFZp761F0123).
506	GGATGAGTACAAGTTAC	cDNA	AF094700	Fas associated factor 1 mRNA, complete cds.
''	''	cDNA	AF106798	fas-associated factor 1 (FAF1) mRNA, complete cds.
''	''	cDNA	AF132938	CGI-03 protein mRNA, complete cds.
''	''	cDNA	AF136173	Fas-associated protein factor FAF1 mRNA, complete cds.
507	GGAACTTTTAGGGGAAC	cDNA	AY101176	extracellular sulfatase SULF-2 mRNA, complete cds.
508	GACTCACTTTTGTAACA	cDNA	M60857	Human cyclophilin B (hCyPB) mRNA, complete cds.
509	AATGTGATTTCCTGGGT	HTC	BC001500	prolylcarboxypeptidase (angiotensinase C), mRNA, complete cds.
510	AAACACTCTTGTACTTA	EST	AA772264	50 Hs.151134 Oxidase (cytochrome c) assembly 1-like
511	TATGTGATTTGACAAAC	HTC	BC003056	basic leucine zipper and W2 domains 2, mRNA, complete cds.
''	''	HTC	AF083246	HSPC028 mRNA, complete cds.
''	''	HTC	AF110323	MSTP017 (MST017) mRNA, complete cds.
''	''	HTC	BC001570	basic leucine zipper and W2 domains 2, mRNA (cDNA clone IMAGE:3452691).
''	''	HTC	BC051898	basic leucine zipper and W2 domains 2, mRNA (cDNA clone IMAGE:3922798), containing frame-shift errors.
512	TCATCATCTGACTCTTC	EST	CA312920	1 Hs.639137 Transcribed locus
513	GAAATAAAGTCTGTATC	HTC	BC063832	chromosome 5 open reading frame 28, mRNA, complete cds.
514	GTTTGTATACTAGAAGT	HTC	BC036428	LIM domain 7, mRNA (cDNA clone IMAGE:4800225), with apparent retained intron.
515	AAACTAACTTTATTTTA	HTC	BC011010	transmembrane protein 216, mRNA, complete cds.
''	''	HTC	AF151078	HSPC244 mRNA, complete cds.
516	CTGCCTTCTTGGGGATT	EST	AA741169	26 Hs.79081 Protein phosphatase 1, catalytic subunit, gamma isoform
517	TTTCTAGTTTGTATATG	cDNA	AY359028	clone DNA19360 MTP (UNQ1846) mRNA, complete cds.
518	TTTGAAATGAGGTCTGT	cDNA	AF251292	DC21 mRNA, complete cds.
''	''	cDNA	M77693	Spermidine/spermine N1-acetyltransferase mRNA, complete cds.
519	TGGATAATTCAAACAAA	-	-	no match
520	AGGAACTGTAGATGATG	HTC	BC013208	Notch homolog 1, translocation-associated (Drosophila), mRNA (cDNA clone IMAGE:4156263).
''	''	HTC	BC039147	Notch homolog 1, translocation-associated (Drosophila), mRNA (cDNA clone IMAGE:4746828), with apparent retained intron.
''	''	HTC	BC049843	Notch homolog 1, translocation-associated (Drosophila), mRNA (cDNA clone IMAGE:4448593), with apparent retained intron.
521	AAGAGTTACGTGAAGCT	cDNA	AF132956	CGI-22 protein mRNA, complete cds.
522	AATGTAGTTTTACAGTA	HTC	BC060767	ArfGAP with coiled-coil, ankyrin repeat and PH domains 2, mRNA, complete cds.
''	''	HTC	BC017120	ArfGAP with coiled-coil, ankyrin repeat and PH domains 2, mRNA (cDNA clone IMAGE:3919558), with apparent retained intron.
523	GACCATTTGAAGAAGCT	HTC	BC005032	Sec23 homolog B (S. cerevisiae), mRNA, complete cds.
''	''	HTC	BC001151	cDNA clone IMAGE:3354915, containing frame-shift errors.
''	''	HTC	BC001575	cDNA clone IMAGE:3456202.
524	GCATATTTACTCTTACT	cDNA	AF100785	GTP:AMP phosphotransferase mRNA, complete cds; nuclear gene encoding mitochondrial product.
525	CTGTGTAATTTTGAGAT	HTC	AL833498	mRNA; cDNA DKFZp686O1729 (from clone DKFZp686O1729).
526	GCAATTCATAAATAGAG	HTC	BC007318	microtubule-associated protein, RP/EB family, member 2, mRNA, complete cds.
527	TATAAATAAAGCTCCTC	HTC	BC011375	mediator complex subunit 24, mRNA, complete cds.
528	TAAAATATTAGACACTA	cDNA	U41766	Human metalloprotease/disintegrin/cysteine-rich protein precursor (MDC9) mRNA, complete cds.
529	TATATACATTTGGAAAT	HTC	BC010398	peptidase (mitochondrial processing) beta, mRNA (cDNA clone IMAGE:4292383), with apparent retained intron.
530	TGTTTGTACATTTTTGT	EST	AA780169	33 Hs.370487 UDP-Gal:betaGlcNAc beta 1,4- galactosyltransferase, polypeptide 5
531	TATTTTATTTGTGTATC	cDNA	BX537392	mRNA; cDNA DKFZp313O1437 (from clone DKFZp313O1437); complete cds.
''	''	cDNA	BX537438	mRNA; cDNA DKFZp686P1665 (from clone DKFZp686P1665); complete cds.
''	''	cDNA	BX537445	mRNA; cDNA DKFZp686B1664 (from clone DKFZp686B1664); complete cds.
532	GATGTGTGCTTCATTTG	EST	AA689237	35 Hs.488189 H2A histone family, member V
533	GCATTTAAATAAAAGAT	HTC	BC000211	eukaryotic translation elongation factor 1 beta 2, mRNA, complete cds.
''	''	HTC	BC029316	eukaryotic translation elongation factor 1 beta 2, mRNA (cDNA clone IMAGE:3462876).
534	CTGTACATACTTTTTGG	EST	BE505024	22 Hs.497183 Influenza virus NS1A binding protein
535	TGCCTGCACCAGGAGAC	HTC	BC013083	cystatin C, mRNA, complete cds.
536	CATTATAACTTTGAAAC	EST	AA708347	40 Hs.513913 Dullard homolog (Xenopus laevis)
537	AAAGAAAAAGGTATATG	EST	AA018400	8 Hs.506481 SCY1-like 2 (S. cerevisiae)
538	TAAACCTAAAGAAACAG	EST	AA766446	42 Hs.434286 Forkhead box N3
539	GATGTATTACTATTACT	EST	AA805530	6 Hs.437755 Transcribed locus
540	AGATTATATGTGGTAAA	EST	BG059532	35 Hs.17719 KIAA0114
541	TTTGTTGCTTTCTAATT	cDNA	AF150734	PC326 protein (PC326) mRNA, complete cds.
''	''	cDNA	AY766164	nuclear receptor interaction protein (NRIP) mRNA, complete cds.
542	ATTTCTCATTCCTGAGT	cDNA	AF082569	D-type cyclin-interacting protein 1 (DIP1) mRNA, complete cds.
''	''	cDNA	AF087852	Maid mRNA, complete cds.
''	''	cDNA	AF113535	MAID protein mRNA, complete cds.
''	''	cDNA	AF132034	HHM protein mRNA, complete cds.
543	TCCAAAGCATTGACTGT	HTC	BC031293	calcium binding protein P22, mRNA, complete cds.
''	''	HTC	BC001646	cDNA clone IMAGE:2961444, **** WARNING: chimeric clone ****.
''	''	HTC	BC031302	cDNA clone IMAGE:4893045, **** WARNING: chimeric clone ****.
''	''	HTC	BC062538	cDNA clone IMAGE:4890372, **** WARNING: chimeric clone ****.
544	CCTATAATAAACTAAGT	EST	AA632662	30 Hs.13885 Mediator complex subunit 10
545	AACTATAGAAAAAAATC	HTC	BC040137	SEC24 family, member B (S. cerevisiae), mRNA, complete cds.
546	CAGAGAATATATATTGT	EST	BF445688	18 Hs.482497 Transportin 1
''	''	EST	CN478972	1 Hs.706595 Transcribed locus
547	GCCTAGATAGGCGCCCA	cDNA	AF336793	SSC1/ELOVL1 mRNA, complete cds.
548	TTATTAAAAAATGTGAA	EST	BE504405	6 Hs.654801 Autism susceptibility candidate 2
''	''	EST	AI803345	2 Hs.712991 Transcribed locus
549	GAAAATATACAGCACAC	EST	CB250609	1 Hs.624672 Transcribed locus
550	TATGCATATATTGATAG	EST	AA731658	1 Hs.477287 Chromosome 3 open reading frame 1
551	TCATAAGCAATGATTCT	EST	CA442705	1 Hs.713750 Transcribed locus
552	TTTCTGTGAAAATGTAT	EST	AA748335	27 Hs.308171 Splicing factor, arginine/serine-rich 8 (suppressor-of-white-apricot homolog, Drosophila)
553	GGGCCTGGGGAGGGGAG	EST	AA889224	1 Hs.279953 Epsin 1
554	CCCTGATTTTATATACT	cDNA	AB063323	mRNA for eukaryotic translation initiation factor 4 gamma 2, complete cds.
''	''	cDNA	AY513274	aging-associated protein 1 (AAG1) mRNA, complete cds.
''	''	cDNA	U73824	Human p97 mRNA, complete cds.
555	GAAATAAAAAGTATGTT	HTC	BC003525	MYC associated factor X, mRNA, complete cds.
556	ATAAACCTATTTTTTCC	HTC	BC060781	ras homolog gene family, member T1, mRNA, complete cds.
''	''	HTC	BC110895	ras homolog gene family, member T1, mRNA (cDNA clone IMAGE:6159225), with apparent retained intron.
557	TCAGCCGCTACCTGCTG	HTC	BC004500	chromosome 9 open reading frame 89, mRNA, complete cds.
558	AATAAAGTTATCATTCT	HTC	BC011868	small nuclear RNA activating complex, polypeptide 2, 45kDa, mRNA, complete cds.
559	TAAAATAAAAGTCATAA	cDNA	AY205299	ULR061 mRNA, complete cds.
560	GAGTCCCTGGTGCTGCC	EST	BF000125	54 Hs.445534 Period homolog 1 (Drosophila)
561	TGGAATAAAATTGTGAC	cDNA	AB032255	BAZ2B mRNA for bromodomain adjacent to zinc finger domain 2B, complete cds.
562	TTAAACTCCAATAAAAC	cDNA	AY148219	Brk1-like protein mRNA, complete cds.
563	CAGTTCTAACACAGTTG	HTC	BC011832	Pentatricopeptide repeat domain 3, mRNA, complete cds.
''	''	HTC	AL832520	mRNA; cDNA DKFZp666K071 (from clone DKFZp666K071).
564	CAGTGGGTGTTACTTGG	HTC	BC006997	GTPase activating protein (SH3 domain) binding protein 1, mRNA, complete cds.
''	''	HTC	BX647869	mRNA; cDNA DKFZp313K0921 (from clone DKFZp313K0921).
''	''	HTC	BX648012	mRNA; cDNA DKFZp686L1159 (from clone DKFZp686L1159).
565	ATTTCACCCTCCCTACC	EST	BG272689	14 Hs.612332 Sterile alpha motif domain containing 4B
566	CTGTTTAAACTGTTGTG	cDNA	AF200478	protein serine/threonine phosphatase 4 subunit PP4Rmeg (MEG1) mRNA, complete cds.
567	AAACTGATTGTAAAGCT	HTC	AL050016	mRNA; cDNA DKFZp564C1969 (from clone DKFZp564C1969).
568	TTTGGTCTTTTTTTGTT	HTC	BC001706	chromosome 11 open reading frame 59, mRNA, complete cds.
569	GAGAATATCCTTGGATG	HTC	AF161386	HSPC268 mRNA, partial cds.
570	GATTTTGTAGCTGTTTA	HTC	BC013003	acidic (leucine-rich) nuclear phosphoprotein 32 family, member B, mRNA, complete cds.
571	GGCTGATTTTTATTACC	cDNA	U76713	Human apobec-1 binding protein 1 mRNA, complete cds.
572	CCTGCTCCCTGTCTGTG	cDNA	AF104032	L-type amino acid transporter subunit LAT1 mRNA, complete cds.
573	GTTATTTTTTAAATGAG	EST	AA725659	21 Hs.111749 PMS1 postmeiotic segregation increased 1 (S. cerevisiae)
574	TTTATTTAAGAAATGGA	HTC	BC014026	RAD23 homolog A (S. cerevisiae), mRNA, complete cds.
575	CACTTGCCCTAATAAAA	cDNA	AF044956	NADH:ubiquinone oxidoreductase B22 subunit mRNA, nuclear gene encoding mitochondrial protein, complete cds.
''	''	cDNA	AF261090	NADH-ubiquinone dehydrogenase 1 beta subcomplex mRNA, complete cds.
''	''	cDNA	S82655	NADH-ubiquinone oxidoreductase B22 subunit mRNA, nuclear gene for mitochondrial protein complete cds.
576	ACCTGCTGGTGTGTGTG	HTC	AL110256	mRNA; cDNA DKFZp566N1346 (from clone DKFZp566N1346).
577	TGGCAACCTTTACTTCT	cDNA	AF087849	GSTK1-1 mRNA, complete cds.
578	TGACTTTTCTGTACTGT	HTC	BC002372	zinc finger protein 207, mRNA, complete cds.
''	''	HTC	BC000962	cDNA clone IMAGE:3446353, containing frame-shift errors.
579	ACCAGGCCACCATCTGT	HTC	BC000723	carnitine acetyltransferase, mRNA, complete cds.
580	AGAAAGAATCTTAAGAA	cDNA	AF081282	small membrane protein 1 (SMP1) mRNA, complete cds.
''	''	cDNA	AY071927	cervical cancer oncogene 9 mRNA, complete cds.
581	TACTGTAATTCTTTGTA	EST	BF062593	28 Hs.106861 Nuclear receptor binding SET domain protein 1
582	TGGCTGGGAAACTGTTG	HTC	BC001634	vesicle-associated membrane protein 8 (endobrevin), mRNA, complete cds.
583	CTGATTTATTACAGGGA	-	-	no match
584	TTACAACATTGAAATAC	EST	BF475572	50 Hs.498317 PPPDE peptidase domain containing 1
585	ACTTGCGAATATTTATA	EST	AA781099	42 Hs.247186 Fibrosin
586	GTCCCAGGATTCCATCC	HTC	BC010621	peroxisomal biogenesis factor 5, mRNA, complete cds.
587	TTTTATTAAAGGGGGTG	HTC	BC007519	OTU domain, ubiquitin aldehyde binding 1, mRNA, complete cds.
''	''	HTC	AF161381	HSPC263 mRNA, partial cds.
588	TATATTTTCTATATACA	EST	BM836600	1 Hs.225641 Phosphatase and actin regulator 4
589	GGGCTGGGAGACAAGGG	-	-	no match
590	CCCTTCACTGGTTGTGT	HTC	BC000764	akirin 2, mRNA, complete cds.
591	GCCTTTCTAATAAACTG	-	-	no match
592	TCTACAAATATGGGTAC	EST	AA630006	34 Hs.59214 DnaJ (Hsp40) homolog, subfamily C, member 3
593	TGTTATTCAGGAGATAG	HTC	BC067773	arginine/serine-rich coiled-coil 2, mRNA, complete cds.
594	TAGAAGCCAACATATAA	HTC	AF190158	MSTP155 (MST155) mRNA, complete cds.
595	ATTTACTAAGGAGATGT	EST	BI439838	14 Hs.592515 CDNA FLJ43545 fis, clone PROST2011631
596	ACAAAATCACTTTTGTC	HTC	BC041097	LysM, putative peptidoglycan-binding, domain containing 4, mRNA, complete cds.
597	GTTTAATTAAAGGCAAA	-	-	no match
598	ACACTAAGACGCTTGTC	HTC	BC058900	rabaptin, RAB GTPase binding effector protein 2, mRNA, complete cds.
''	''	HTC	BC046118	Homo sapiens, Similar to Fos-related antigen, clone IMAGE:5756104, mRNA.
599	TTTTAATAAATGTTATC	HTC	BC142704	solute carrier family 34 (sodium phosphate), member 2, mRNA, complete cds.
600	CTATGTAAATATAAGAC	cDNA	AF211480	CD001 mRNA, complete cds.
601	AAATTAAAACAGTGATG	cDNA	U96759	von Hippel-Lindau binding protein (VBP-1) mRNA, complete cds.
602	CAGAAGTGTCAATAAAC	EST	AA044833	47 Hs.112728 Protein phosphatase 1F (PP2C domain containing)
603	TGAATATTTATGTAGAT	EST	AI784679	1 Hs.472475 Transcribed locus
''	''	EST	BE552378	39 Hs.580782 Microtubule-actin crosslinking factor 1
604	TTCCTCCACGCGGCTCA	cDNA	AF077353	drebrin F mRNA, complete cds.
''	''	cDNA	AF218020	PP5423 mRNA, complete cds.
605	CATTTTACTGGGTTTGC	HTC	CR611541	full-length cDNA clone CS0DI083YH14 of Placenta Cot 25-normalized of (human).
606	GATCCTGAAACTGCATC	EST	BF437201	8 Hs.371282 Transcription factor 3 (E2A immunoglobulin enhancer binding factors E12/E47)
607	GTATAAAACTCTGTGAC	EST	AI127543	9 Hs.499042 OTU domain containing 1
608	GGCAGGCACAAGAAGGG	HTC	BC001549	emopamil binding protein (sterol isomerase), mRNA, complete cds.
609	CAAATGCTGTATTCTTC	HTC	CR749636	mRNA; cDNA DKFZp686B04100 (from clone DKFZp686B04100).
610	AAACTAGAAATGTCATC	cDNA	AF230904	c-Cbl-interacting protein (CIN85) mRNA, complete cds.
611	GGGAGCTTGTATTTGGG	EST	AI554576	3 Hs.163424 NOL1/NOP2/Sun domain family, member 4
612	ACTCAAATCTTAAGATC	cDNA	AB104615	gcp16 mRNA for Golgi complex-associated protein of 16kDa, complete cds.
613	TTCTCTCAACTAAAGGT	cDNA	AF089106	unknown mRNA, complete cds.
614	GTAATGAAGCACTGTTT	EST	AA650107	52 Hs.282998 RNA binding motif protein 9
''	''	EST	AA699502	1 Hs.713722 Transcribed locus
615	AAGGTGAAGTAAGGAGG	HTC	BC010908	chromosome 1 open reading frame 123, mRNA, complete cds.
616	CAAGCGCTCTAATTCCT	EST	AA916844	10 Hs.459759 CREB binding protein
617	GTAGTCCAAACTGCAGA	HTC	BC009881	retinol dehydrogenase 13 (all-trans/9-cis), mRNA, complete cds.
618	TCATTGTAATGATTTCA	cDNA	AF270647	GTT1 mRNA, complete cds.
619	CACTGTGACCTTGGGGG	cDNA	AB098737	YPEL3 mRNA for yippee-like 3, complete cds.
620	GTCACAACCTGAGGTAC	cDNA	U46689	Human microsomal aldehyde dehydrogenase (ALD10) mRNA, complete cds.
621	GTGTTATTGCAGACCTG	-	-	no match
622	TTAAATGCAAATAAAAC	HTC	AL137756	mRNA; cDNA DKFZp434B055 (from clone DKFZp434B055).
623	GGCACACCTTAACCCTG	EST	BM827945	13 Hs.546419 GUF1 GTPase homolog (S. cerevisiae)
624	AAGGAAGAATTATTCCT	EST	BF221948	17 Hs.713595 CDGSH iron sulfur domain 3
625	ATTGTAGACAATGAGGG	HTC	BC146763	myosin ID, mRNA, complete cds.
626	ACATCGTTGTACAGTTT	EST	AI025603	4 Hs.478429 ATPase, class VI, type 11B
627	TACTTGTGTGTTTTGTG	cDNA	AF109126	stromal cell-derived receptor-1 beta mRNA, complete cds.
''	''	cDNA	AF109127	stromal cell-derived receptor-1 alpha mRNA, complete cds.
628	GTTGTAAATAAAGGTTT	cDNA	AY024365	integrin-linked kinase-associated serine/threonine phosphatase 2C mRNA, complete cds.
629	GATTGAACCTCATCAAT	HTC	BC010653	sterol-C4-methyl oxidase-like, mRNA, complete cds.
630	GGCCCACTAGGCTGGGG	HTC	BC034346	nucleoporin 93kDa, mRNA, complete cds.
631	GGTGAGGGAGGCGACCT	-	-	no match
632	GAGAAAAACTCGTTGCC	cDNA	AF151890	CGI-132 protein mRNA, complete cds.
633	GACTTCACTTTCGGCAA	HTC	AF169971	MSTP076 (MST076) mRNA, complete cds.
634	TATGTAGGTGCCTGGGG	EST	AA648383	21 Hs.591088 Interleukin 11 receptor, alpha
635	GTTATTTAATACATTAG	EST	AA745491	17 Hs.26837 Tripartite motif-containing 33
636	CAAATGAATAAAAAAAT	EST	BE645246	13 Hs.390568 Zinc finger protein 585A
637	GAAATGTAAGAGTGGAA	HTC	BC035420	poly(rC) binding protein 2, mRNA (cDNA clone IMAGE:3858119).
638	ATTATATTTTAATGTAG	HTC	BC003100	ATPase, H+ transporting, lysosomal 56/58kDa, V1 subunit B2, mRNA, complete cds.
639	TCAGATAGGACAACACT	HTC	BC001662	mitogen-activated protein kinase-activated protein kinase 3, mRNA, complete cds.
''	''	HTC	BC068497	mitogen-activated protein kinase-activated protein kinase 3, mRNA (cDNA clone IMAGE:4823572).
640	ATGTGAGGGAGATGAGA	HTC	BC039879	tRNA selenocysteine 1 associated protein 1, mRNA, complete cds.
641	TAATTTAGGTTAAAATA	EST	BG208821	7 Hs.62953 Transcribed locus
642	GTTTCAAATTGAGGAGG	EST	AI240334	7 Hs.436031 Iron-responsive element binding protein 2
643	GGTCCCCTACCCTTCCC	HTC	CR626807	full-length cDNA clone CS0DI043YF11 of Placenta Cot 25-normalized of (human).
''	''	HTC	CR933634	mRNA; cDNA DKFZp686M0843 (from clone DKFZp686M0843).
644	TAGTCATTGAGTGAGGG	EST	AA876848	9 Hs.28020 EPM2A (laforin) interacting protein 1
''	''	EST	AI564352	1 Hs.593145 Transcribed locus
645	AACCAGAATGAATCAAA	cDNA	AF243433	delta8-delta7 sterol isomerase related protein EBRP (EBRP) mRNA, complete cds.
646	AATGTAACTGAAATGCG	EST	AA884729	12 Hs.648929 Transcribed locus
647	GGAGCGTGGGGACGGGG	EST	AA772282	41 Hs.286226 Myosin IC
648	AACTAGCAGAAAATTTA	EST	AI275601	9 Hs.132868 Ubiquitin specific peptidase 32
649	TGTTTGCTCACCGTGGG	HTC	BC020987	SREBF chaperone, mRNA, complete cds.
650	GACCTTATTTTTATATG	cDNA	AY278319	leukocyte formin mRNA, complete cds.
651	TAACCATTTAAATGTCA	HTC	BC008691	Ras suppressor protein 1, mRNA, complete cds.
652	GCAAGGATGTTTCTGGC	HTC	BC064634	alcohol dehydrogenase, iron containing, 1, mRNA, complete cds.
''	''	HTC	BC047492	alcohol dehydrogenase, iron containing, 1, mRNA (cDNA clone IMAGE:5313123), containing frame-shift errors.
''	''	HTC	BC110290	alcohol dehydrogenase, iron containing, 1, mRNA (cDNA clone IMAGE:5186458), with apparent retained intron.
653	TCTTTAATAAAGCTAAG	EST	BE465436	19 Hs.519347 Splicing factor, arginine/serine-rich 12
654	AACACTGACTGGCCACT	HTC	BC019094	Era G-protein-like 1 (E. coli), mRNA, complete cds.
655	AATCCATTTTTGTAATT	EST	AA039943	17 Hs.507978 Transcribed locus
656	TAAAATTAAAGGCTATT	HTC	BC012831	exosome component 7, mRNA, complete cds.
657	TAAACTTCAATGTTCTA	HTC	BC031089	EF-hand domain family, member A1, mRNA, complete cds.
658	GGCCAGGTGGGGCTGCC	EST	AA730143	51 Hs.589427 Chromatin modifying protein 1A
''	''	EST	BE044492	1 Hs.675762 Transcribed locus
659	CCAAGTTTTTTGTGTGT	HTC	BC025957	transmembrane emp24 domain trafficking protein 2, mRNA, complete cds.
660	TCTCAGTGTTGCCTGCA	cDNA	AF203978	MAX-like bHLHZIP protein (MLX) mRNA, complete cds.
661	TTAAAGATTTAGACACC	HTC	AL050179	mRNA; cDNA DKFZp586K2222 (from clone DKFZp586K2222).
662	GTTTCTTCCCTGCCAGA	cDNA	AF536829	selenoprotein H mRNA, complete cds.
663	TGACTGGCTTTCTTGCC	HTC	BC014615	cDNA clone IMAGE:3532298, containing frame-shift errors.
664	TATTTTTCTAGGACAGT	EST	AA811356	4 Hs.596014 Importin 9
665	CTCATTTGCTGGCGGAC	EST	AA761722	2 Hs.278429 Chromosome 9 open reading frame 78
666	GACTCCTTTCCCTTTCT	EST	AA714654	3 Hs.716464 Beclin 1, autophagy related
667	AAAAGTTATTTATGCTA	EST	BM975690	29 Hs.80409 Growth arrest and DNA-damage-inducible, alpha
668	GGACCACTGAAGAAAGA	RIBO	NM_000967	Homo sapiens ribosomal protein L3 (RPL3), transcript variant 1, mRNA.
''	''	RIBO	NM_001033853	Homo sapiens ribosomal protein L3 (RPL3), transcript variant 2, mRNA.
669	CACTTGAAAAGCAAACC	EST	AI093395	4 Hs.7753 Transcribed locus
''	''	EST	AA665861	65 Hs.718425 Calumenin
670	GACCACACCGGGTCTGG	HTC	BC018644	nudix (nucleoside diphosphate linked moiety X)-type motif 8, mRNA, complete cds.
671	AGGATGTGGGCCCTTTA	HTC	BC034993	kinesin family member 1C, mRNA, complete cds.
''	''	HTC	BC025365	kinesin family member 1C, mRNA (cDNA clone IMAGE:3831152), containing frame-shift errors.
672	TGTAAAGATTTTTACAA	HTC	BC007081	cyclin L1, mRNA, complete cds.
673	GAATGTTTTTTCCTGAT	EST	AA648960	23 Hs.632839 Plexin A3
674	TGTCTTTGCTCTTTCTG	HTC	BC039294	ubiquilin 1, mRNA, complete cds.
675	CTGGGTCTCCACGTGGT	-	-	no match
676	CTGCACTTACTCCTTTT	HTC	BC009398	minichromosome maintenance complex component 7, mRNA, complete cds.
677	AAAACTGCACTTTATTG	cDNA	AF267856	HT033 mRNA, complete cds.
678	AATATTATAAAATGATC	HTC	BC003390	proteasome maturation protein, mRNA, complete cds.
679	ATGTTGATAGGTGACCA	HTC	BC012776	XRCC6 binding protein 1, mRNA, complete cds.
680	ACCTCCACACGCTGTGA	HTC	BC018543	ArfGAP with coiled-coil, ankyrin repeat and PH domains 1, mRNA, complete cds.
681	CCAACCCCACACAGGTC	HTC	BC028021	FCH domain only 1, mRNA, complete cds.
682	GAAAAATTAATTATATG	EST	AA740198	4 Hs.719092 Ankyrin repeat domain 17
683	GGGAATAAACCAGCATT	cDNA	U49260	Human mevalonate pyrophosphate decarboxylase (MPD) mRNA, complete cds.
684	CTGCCTCCTTACATCCT	cDNA	AF220191	uncharacterized hypothalamus protein HSMNP1 mRNA, complete cds.
685	TATGCCTTTTTGTTAGA	EST	BE962205	9 Hs.719235 Homo sapiens, clone IMAGE:4284850, mRNA
686	ATTTTATGTTTTCAGTG	EST	AA683117	45 Hs.655605 CDNA: FLJ22522 fis, clone HRC12491
687	CTACCAGGCCTGTGCAG	EST	AA669680	4 Hs.54457 CD81 molecule
688	TGAAGAGAATTATTACA	EST	BM983770	23 Hs.304192 Destrin (actin depolymerizing factor)
''	''	EST	BU685531	2 Hs.705996 Transcribed locus
689	TGTCCCCTCACTCTGTC	HTC	BC000479	v-akt murine thymoma viral oncogene homolog 1, mRNA, complete cds.
690	GGCCTGCAGGAGATGGC	cDNA	AB023416	ASC mRNA for apoptosis-associated speck-like protein containing a CARD, complete cds.
''	''	cDNA	AF184073	target of methylation-induced silencing 1 (TMS1) mRNA, complete cds.
''	''	cDNA	AF255794	target of methylation-induced silencing-1 (TMS1) mRNA, complete cds, alternatively spliced.
''	''	cDNA	AF310103	PYCARD mRNA, complete cds.
691	AGAGACTCTTGTTAGTC	HTC	BC002346	cDNA clone IMAGE:2961405, **** WARNING: chimeric clone ****.
''	''	HTC	AL512704	mRNA; cDNA DKFZp667H066 (from clone DKFZp667H066).
692	TATTGACTTTAATATTG	EST	AA970247	14 Hs.205392 Zinc finger protein 507
693	GAGCCTTGGGTACCCCT	HTC	BC002495	BAI1-associated protein 2, mRNA (cDNA clone IMAGE:3050508).
''	''	HTC	BC014043	similar to insulin receptor substrate protein, mRNA (cDNA clone IMAGE:3507044).
694	GGAAAATACTGTTATAC	HTC	BC019906	eukaryotic translation initiation factor 2, subunit 3 gamma, 52kDa, mRNA, complete cds.
''	''	HTC	BC011945	eukaryotic translation initiation factor 2, subunit 3 gamma, 52kDa, mRNA (cDNA clone IMAGE:3881739), with apparent retained intron.
695	GTAGATTAAAATTAAGC	cDNA	AB032251	BPTF mRNA for bromodomain PHD finger transcription factor, complete cds.
696	TGAGATTTCTTTAAAAT	HTC	BC008605	glyoxalase domain containing 4, mRNA, complete cds.
''	''	HTC	CR619295	full-length cDNA clone CL0BA008ZC05 of Placenta of (human).
697	GAGATGTCTGAATATAA	EST	BM150948	8 Hs.229641 SUB1 homolog (S. cerevisiae)
698	TTCCAAACCTCATTGAA	HTC	BC007565	phospholipase C, gamma 2 (phosphatidylinositol-specific), mRNA, complete cds.
699	ACTAATCGTTGACATTC	-	-	no match
700	TGAATAAAATAATCTGG	HTC	BC067266	periaxin, mRNA, complete cds.
701	TATGTTTAAAAAGACTA	EST	AA694255	8 Hs.477083 Platelet-activating factor acetylhydrolase 2, 40kDa
702	ATTGTCTCTTTCTATTC	EST	AA749050	6 Hs.189409 Formin binding protein 1
703	CACCCACCAATAAAGAC	EST	CK300110	1 Hs.595802 Transcribed locus
704	GGCTGGGGGCCAGGGCT	HTC	BC002475	profilin 1, mRNA, complete cds.
''	''	HTC	BC011867	cDNA clone IMAGE:4542474, **** WARNING: chimeric clone ****.
705	GGCAATTCAAACAAATC	EST	AA630879	20 Hs.349150 Purine-rich element binding protein B
''	''	EST	CB047140	3 Hs.710064 Transcribed locus
706	TATTTATATTCTAGCAT	HTC	BC013175	dynactin 6, mRNA, complete cds.
707	GGAGGTAGGGGTGGGCC	HTC	BC071557	PTK7 protein tyrosine kinase 7, mRNA, complete cds.
708	TTTTCTATTTTAATATG	-	-	no match
709	GGTGGAGTGTGTGTTCT	EST	BU624095	6 Hs.282410 Calmodulin 1 (phosphorylase kinase, delta)
''	''	EST	AW150520	1 Hs.708066 Transcribed locus
710	GGGATCGCCCCTCCTGC	cDNA	AF086909	p47 mRNA, complete cds.
''	''	cDNA	AF112211	p47 protein mRNA, complete cds.
711	TCACTTGCTGTATGTGG	EST	AA687424	10 Hs.444389 Ectonucleoside triphosphate diphosphohydrolase 4
712	CTTGAATGTATTTTGAC	EST	BF061622	6 Hs.662028 Transcribed locus
713	GGTTATTTAGTTTAACT	HTC	BC062559	adducin 3 (gamma), mRNA, complete cds.
714	TCTTTTTACAAATGAGA	HTC	AL136685	mRNA; cDNA DKFZp564F1378 (from clone DKFZp564F1378).
715	GCTTAATAGTGCATTTA	-	-	no match
716	GTATTGGCCTTTTAAAC	HTC	BC110656	transmembrane 9 superfamily member 2, mRNA, complete cds.
717	GCACTGGGGCAGGGAGC	EST	BF221570	8 Hs.409561 Zinc finger and BTB domain containing 47
718	AAGCCCTGGATGCTATC	EST	CK724906	3 Hs.595054 Transcribed locus
719	TCGTAACGAGGTGGGCC	HTC	BC000628	COMM domain containing 7, mRNA, complete cds.
720	CAGGCCTGGCCCTGGGA	HTC	BC013883	transmembrane protein 134, mRNA, complete cds.
''	''	HTC	BC051854	transmembrane protein 134, mRNA (cDNA clone IMAGE:6514633), with apparent retained intron.
721	CTATGGCTTCACTAGCC	EST	AA016044	43 Hs.321541 RAB11A, member RAS oncogene family
722	GTCCATCATAGAATTCT	-	-	no match
723	TCCTAGAGTTAAATCCC	EST	AA934103	5 Hs.551751 CDNA FLJ32438 fis, clone SKMUS2001402
724	AAATACTTCATTTTGAT	EST	CN480414	1 Hs.640306 Transcribed locus
''	''	EST	AA679813	64 Hs.719274 ARP2 actin-related protein 2 homolog (yeast)
725	TTGTAAACATTTCTTTC	HTC	BC009175	EBNA1 binding protein 2, mRNA, complete cds.
''	''	HTC	BC007344	mRNA similar to RIKEN cDNA 4833415E20 gene (cDNA clone IMAGE:3636977).
''	''	HTC	BC073924	EBNA1 binding protein 2, mRNA (cDNA clone IMAGE:5188532).
726	GCCCCTGCCTCTTCAGG	HTC	BC001064	arginyl aminopeptidase (aminopeptidase B), mRNA, complete cds.
727	ATCAAATGCTTAATGGG	EST	BF511962	7 Hs.100691 Hypothetical protein LOC286052
728	ACCCTTTTTTTAAACCG	cDNA	AF327355	hypothetical protein SB92 mRNA, complete cds.
729	TAGTTTCAACTTGTAAC	EST	AA827108	41 Hs.490551 Ubiquitin associated protein 2-like
730	ATGAATTAGCATATGCC	EST	AA676598	26 Hs.7879 Interferon-related developmental regulator 1
''	''	EST	AA725398	3 Hs.595300 Transcribed locus
731	ATACAACTAATTTAAGA	EST	BE645993	56 Hs.201253 Cytoskeleton associated protein 5
''	''	EST	CN265854	1 Hs.703270 Transcribed locus
732	TTTATTAGGGAGTGAGG	-	-	no match
733	TATGTTAAATGGTGACC	EST	AW235858	1 Hs.187646 Transmembrane protein 65
734	ATTTGAGAAGCTGTACA	HTC	BC020973	RAD23 homolog B (S. cerevisiae), mRNA, complete cds.
735	TTAGTTACCTTATAGTT	HTC	BC001360	ras homolog gene family, member A, mRNA, complete cds.
736	ATTTGTGTGTATAGTGA	EST	BQ011616	6 Hs.94499 Transcribed locus
737	TGATTGATTTGTAATTT	HTC	BC008361	F-box protein 7, mRNA, complete cds.
''	''	HTC	BC041004	F-box protein 7, mRNA (cDNA clone IMAGE:5275502), with apparent retained intron.
''	''	HTC	BX648644	mRNA; cDNA DKFZp686B08113 (from clone DKFZp686B08113).
''	''	HTC	CR608700	full-length cDNA clone CS0DI070YB17 of Placenta Cot 25-normalized of (human).
''	''	HTC	CR615847	full-length cDNA clone CS0DI022YL11 of Placenta Cot 25-normalized of (human).
''	''	HTC	CR626566	full-length cDNA clone CS0DF012YF05 of Fetal brain of (human).
738	TATTTTACCTACTTCAG	cDNA	L13773	Human AF-4 mRNA, complete cds.
739	TATGACCACAATAAAAA	cDNA	AF165513	vacuolar protein sorting 45 isoform (VPS45) mRNA, complete cds.
740	AACCTCATGGGTTTGGC	-	-	no match
741	TTTCAGGCAGACTTGGG	cDNA	AF400652	thyroid hormone receptor interacting protein 3 mRNA, complete cds.
742	AGAATTGTGTGCTGAAC	HTC	AK222610	mRNA for hypothetical protein MGC4767 variant, clone: CAS10422.
''	''	HTC	BC107874	coenzyme Q5 homolog, methyltransferase (S. cerevisiae), mRNA, complete cds.
''	''	HTC	BX647562	mRNA; cDNA DKFZp313K0719 (from clone DKFZp313K0719).
743	CGGAGTCCATTATTTGA	EST	H09339	4 Hs.335057 Transcribed locus
''	''	EST	AA634135	103 Hs.716403 Septin 2
744	TTTATGTTAGGGGAGGA	EST	BU615764	4 Hs.516707 Family with sequence similarity 134, member A
745	AGGGTTGGAAGAGTCTG	cDNA	AF136971	proteinx0006 mRNA, complete cds.
746	GAGACCCTGGAGCAGGG	HTC	BC064569	exocyst complex component 3, mRNA, complete cds.
''	''	HTC	BC010127	exocyst complex component 3, mRNA (cDNA clone IMAGE:3951643), **** WARNING: chimeric clone ****.
''	''	HTC	AL832434	mRNA; cDNA DKFZp762K123 (from clone DKFZp762K123).
747	ATGTATTGAATAATGTT	HTC	BC033588	membrane magnesium transporter 1, mRNA, complete cds.
748	TACCAGGAACCATTTAA	cDNA	AF327351	very-long-chain acyl-CoA dehydrogenase VLCAD mRNA, complete cds.
749	GAATGGTCATCTTTAGA	EST	AI539397	2 Hs.592551 Transcribed locus
''	''	EST	AA855006	15 Hs.719088 Transcribed locus
750	GCCTGGAGGGCTGGTGG	HTC	BC035493	ornithine decarboxylase antizyme 2, mRNA (cDNA clone IMAGE:3615741), containing frame-shift errors.
''	''	HTC	BC063577	cDNA clone IMAGE:4214549, containing frame-shift errors.
751	TTTTAAATTAGGTTTTG	EST	AA687849	53 Hs.487774 Heterogeneous nuclear ribonucleoprotein A2/B1
''	''	EST	BF435777	1 Hs.706166 Transcribed locus, strongly similar to XP_001064266.1 PREDICTED: hypothetical protein [Rattus norvegicus]
752	GGTGAATTATGTTTCCG	HTC	BC068509	ATP-binding cassette, sub-family D (ALD), member 3, mRNA, complete cds.
753	GGGGGCCCCGTCCCCCG	cDNA	AF004876	54TMp (54tm) mRNA, complete cds.
754	GGAAGAGAAGGTACAGA	HTC	BC025684	RER1 retention in endoplasmic reticulum 1 homolog (S. cerevisiae), mRNA (cDNA clone IMAGE:5205199), with apparent retained intron.
755	AAAACTTTTTAATGGCA	HTC	BC030779	myotubularin 1, mRNA, complete cds.
756	TATACCTGTGTAAATAG	EST	BE856706	20 Hs.413045 Centrosomal protein 350kDa
757	TGGGCCTGGCTGTGTTC	HTC	BC050738	cleavage and polyadenylation specific factor 4, 30kDa, mRNA, complete cds.
758	TCCCCAATCAAGGGAAC	HTC	BC075811	coiled-coil domain containing 76, mRNA, complete cds.
759	GCACGTGTCTTCTTAGG	-	-	no match
760	GGGTGGGTAGCTGGGGG	HTC	BC001327	interferon-related developmental regulator 2, mRNA, complete cds.
761	TATTTATTCCTCTGTCC	HTC	BC004821	cytochrome b5 reductase 3, mRNA, complete cds.
''	''	HTC	CR614892	full-length cDNA clone CS0DM004YK09 of Fetal liver of (human).
762	AATGTTTGTGATATTTT	HTC	AL833213	mRNA; cDNA DKFZp667P206 (from clone DKFZp667P206).
763	AAAACCAAATTTGAAAA	HTC	BC003383	transcription factor B2, mitochondrial, mRNA, complete cds.
764	GTTCAGACAGGGAGGCA	-	-	no match
765	TAAATAAAAGATGTTGA	HTC	BC029342	zinc finger and BTB domain containing 11, mRNA (cDNA clone IMAGE:3924878).
766	CTCTTCAGGAGGAGACT	HTC	BC007694	phosphomevalonate kinase, mRNA, complete cds.
767	TTTTATATACCTCATTC	HTC	BC011049	phosphoinositide-3-kinase interacting protein 1, mRNA, complete cds.
768	TTAAATGCTCTATGGAT	cDNA	BX640905	mRNA; cDNA DKFZp686L17106 (from clone DKFZp686L17106); complete cds.
769	CAGGAGGTTAGTTTACA	-	-	no match
770	ATATGAATGTGAAGCAT	cDNA	AF374386	proline-rich nuclear receptor coactivator 2 (PNRC2) mRNA, complete cds.
771	GAATCGAAGTGTTTATG	HTC	BC036032	mitogen-activated protein kinase kinase 4, mRNA, complete cds.
772	GCAAATCTGAATATTGT	cDNA	BX537387	mRNA; cDNA DKFZp686O2082 (from clone DKFZp686O2082); complete cds.
773	TATTATATAGAAGAATA	EST	AA649337	34 Hs.719175 UV radiation resistance associated gene
774	GCGATGGCCGTGGAGAG	HTC	BC005054	methylmalonic aciduria (cobalamin deficiency) cblB type, mRNA, complete cds.
775	ATTAAGACAATAAAGTA	EST	BI963242	13 Hs.401843 Striatin, calmodulin binding protein 3
776	ATTGGCTGGGCCTGCTG	HTC	BC026691	protein phosphatase 1A (formerly 2C), magnesium-dependent, alpha isoform, mRNA, complete cds.
777	CCAAGGATTGGCTTTGG	HTC	BC009308	chromosome 16 open reading frame 58, mRNA, complete cds.
778	GTGGATTCATTTATACC	HTC	BC075794	activity-dependent neuroprotector homeobox, mRNA, complete cds.
''	''	HTC	BC015554	activity-dependent neuroprotector homeobox, mRNA (cDNA clone IMAGE:3848923), with apparent retained intron.
''	''	HTC	AL080163	mRNA; cDNA DKFZp586K2120 (from clone DKFZp586K2120).
779	GCCTTCCAATAAAAAAT	HTC	BC016027	DEAD (Asp-Glu-Ala-Asp) box polypeptide 5, mRNA, complete cds.
780	ATGGTGCTGACCTCTGG	HTC	BC057388	sterol regulatory element binding transcription factor 1, mRNA, complete cds.
781	GTCCCCAGGAATACCCA	EST	BM504116	10 Hs.118474 Melanoma inhibitory activity family, member 3
782	AAAAATAAAGGTTCCAT	HTC	BC011384	ATP synthase, H+ transporting, mitochondrial F1 complex, alpha subunit 1, cardiac muscle, mRNA, complete cds.
''	''	HTC	BC001637	cDNA clone IMAGE:3355758, **** WARNING: chimeric clone ****.
''	''	HTC	BC004521	cDNA clone IMAGE:3939141, **** WARNING: chimeric clone ****.
''	''	HTC	BC014208	ATP synthase, H+ transporting, mitochondrial F1 complex, alpha subunit 1, cardiac muscle, mRNA (cDNA clone IMAGE:4634710), **** WARNING: chimeric clone ****.
''	''	HTC	BC028335	ATP synthase, H+ transporting, mitochondrial F1 complex, alpha subunit 1, cardiac muscle, mRNA (cDNA clone IMAGE:4705390).
''	''	HTC	BC042694	ATP synthase, H+ transporting, mitochondrial F1 complex, alpha subunit 1, cardiac muscle, mRNA (cDNA clone IMAGE:3871266).
''	''	HTC	CR627212	mRNA; cDNA DKFZp686N10225 (from clone DKFZp686N10225).
783	AAAATAAAAATTGCTGG	HTC	BC002357	protoporphyrinogen oxidase, mRNA, complete cds.
784	CTAAATATACATCTGAG	HTC	AF173895	MSTP120 (MST120) mRNA, complete cds.
''	''	HTC	BX647211	mRNA; cDNA DKFZp686C0249 (from clone DKFZp686C0249).
''	''	HTC	CR749542	mRNA; cDNA DKFZp686A11164 (from clone DKFZp686A11164).
785	TGGATTTTGGGGGGTCC	HTC	BC002466	v-raf murine sarcoma 3611 viral oncogene homolog, mRNA, complete cds.
786	AATTCTGCCAGTCTGAT	HTC	BC012010	serum amyloid A-like 1, mRNA, complete cds.
787	TATATAGTGAGATGTCT	EST	BE669930	20 Hs.356399 REST corepressor 3
''	''	EST	AA447220	1 Hs.714992 Transcribed locus
788	CTGTATAAAAATGACCC	cDNA	AF026849	h-bcs1 (BCS1) mRNA, nuclear gene encoding mitochondrial protein, complete cds.
''	''	cDNA	AF038195	clone 23661 unknown protein mRNA, complete cds.
789	CCCTCTGTGATGAGTGG	HTC	BC111500	chromosome 9 open reading frame 75, mRNA, complete cds.
790	TCAACGGTGTGGTTATG	cDNA	AF306510	RANBPM mRNA, complete cds.
791	CATCCTTAAACTGTGAC	HTC	BX640698	mRNA; cDNA DKFZp686I1725 (from clone DKFZp686I1725).
''	''	HTC	CR749581	mRNA; cDNA DKFZp686A24246 (from clone DKFZp686A24246).
''	''	HTC	AL832150	mRNA; cDNA DKFZp686P07111 (from clone DKFZp686P07111).
792	TATTGAATGCTTATAGC	EST	AI290485	5 Hs.237017 Chromosome 1 open reading frame 69
793	GCCACGTTGTCATTGTG	HTC	AL137588	mRNA; cDNA DKFZp434K1210 (from clone DKFZp434K1210).
794	GCTGTTGCGCGCGGGCT	HTC	AF113008	clone FLB0708 mRNA sequence.
795	GAGCGCAGCGAGCTAGC	HTC	BC017232	cleavage and polyadenylation specific factor 1, 160kDa, mRNA, complete cds.
796	CCATAGATTTCATCTGG	cDNA	AY305872	migration-inducing protein 7 (MIG7) mRNA, complete cds.
797	TGTGTGTGACACATAAA	HTC	BC013386	ORAI calcium release-activated calcium modulator 1, mRNA, complete cds.
798	TTTTAGAGAATCTTTGC	HTC	BC098396	MAX dimerization protein 1, mRNA, complete cds.
799	TTTTGTAAATACTGGAG	HTC	BC089040	myristoylated alanine-rich protein kinase C substrate, mRNA, complete cds.
800	CCGTGGTCGTGGGAGTG	cDNA	M59849	Human fibrillarin (Hfib1) mRNA, complete cds.
801	TGGAGAAAGAATCTAGA	cDNA	AF168716	x 007 protein mRNA, complete cds.
''	''	cDNA	AF193795	vacuolar sorting protein VPS29/PEP11 mRNA, complete cds.
802	GCCTAGCGTCTGTCTTA	-	-	no match
803	CTTTTCACTTCCACTGC	HTC	BC001466	ring-box 1, mRNA, complete cds.
804	CTCTGTAATTTGATTTT	HTC	BC013348	RAB11A, member RAS oncogene family, mRNA, complete cds.
805	CTCGAGGAGGAGAGGCA	-	-	no match
806	ACTGATTGCGATTCTGA	EST	BM971202	2 Hs.98643 RAP2B, member of RAS oncogene family
807	CTTATTTGTTTTAAAAC	HTC	BC039049	plastin 3 (T isoform), mRNA, complete cds.
808	TATTTTCAATAAATTGA	EST	AA026649	9 Hs.633105 Transcribed locus, strongly similar to XP_001153252.1 PREDICTED: zinc finger protein 510 isoform 1 [Pan troglodytes]
809	AAAATAAACATTTCCTT	EST	AA747447	13 Hs.529488 Solute carrier family 6 (neurotransmitter transporter, taurine), member 6
810	AGTTTATGCCCTGGGCT	HTC	BC006145	Fas associated factor family member 2, mRNA, complete cds.
811	CTAGTGAAACGACTAGC	HTC	BC001771	general transcription factor IIF, polypeptide 2, 30kDa, mRNA, complete cds.
812	CTCTTATTTCAGTCCTC	HTC	BC005158	transmembrane protein 175, mRNA, complete cds.
''	''	HTC	BC047738	transmembrane protein 175, mRNA (cDNA clone IMAGE:5755913), with apparent retained intron.
813	TCCAAATCGATGTGGAT	HTC	BC000163	vimentin, mRNA, complete cds.
814	CAGCCAAATAAAAGGTG	HTC	BC007832	F-box protein 44, mRNA, complete cds.
815	CTGGGATCATCGGGGGA	HTC	BC009111	hypothetical protein LOC552889, mRNA, complete cds.
''	''	HTC	BX647460	mRNA; cDNA DKFZp313P052 (from clone DKFZp313P052).
816	TTTTCAACTACAATAAG	HTC	BC001268	N-myc (and STAT) interactor, mRNA, complete cds.
817	GTTCCTCAGCCAGGTGG	cDNA	AB087802	UGPP mRNA for uridine diphosphate glucose pyrophosphatase, complete cds.
818	AGATAACACAGTGTAAA	cDNA	AB036737	mRNA for RERE, complete cds.
819	CCTCTTGTAATGTTCTG	cDNA	AF226053	HSKM-B (HSKM-B) mRNA, complete cds.
820	CTTTTCCTTCCCAGGTG	HTC	BC012182	THAP domain containing 11, mRNA, complete cds.
821	CATAAAGTTTAGTGAGA	HTC	BC000905	RAB1A, member RAS oncogene family, mRNA, complete cds.
''	''	HTC	BC062594	cDNA clone IMAGE:5244515, **** WARNING: chimeric clone ****.
''	''	HTC	BX571747	mRNA; cDNA DKFZp686E08159 (from clone DKFZp686E08159).
''	''	HTC	AL050268	mRNA; cDNA DKFZp564B163 (from clone DKFZp564B163).
822	ACAAAGTTTATGTAATT	cDNA	AF226052	HNYA (HNYA) mRNA, complete cds.
823	ACCTTGATTGTTAAATG	HTC	AY070434	hypothetical protein MGC2217 mRNA, complete cds.
''	''	HTC	BC002546	coiled-coil-helix-coiled-coil-helix domain containing 7, mRNA, complete cds.
824	GGACATTTTTCATAATA	HTC	BC020955	TBC1 domain family, member 23, mRNA, complete cds.
825	GTGATTCATTTGATGCT	HTC	BC012331	chromosome 7 open reading frame 30, mRNA, complete cds.
''	''	HTC	BC065766	cDNA clone IMAGE:4701659, with apparent retained intron.
826	TATGTGCGTGTGAGTGT	EST	AA732166	18 Hs.204773 WD repeat domain 77
''	''	EST	BM678186	1 Hs.712816 Transcribed locus
827	TGATTAAAACAAGTTGC	EST	AA035589	9 Hs.520819 Insulin induced gene 1
828	GATGACCCCCCTCAGAT	-	-	no match
829	ACTTCTGTATTTGTGCA	EST	AA730699	4 Hs.512382 Glycerol-3-phosphate dehydrogenase 2 (mitochondrial)
830	ACCACAGGGGTTTGGAG	EST	AI031784	23 Hs.655274 RAB3D, member RAS oncogene family
''	''	EST	CB241975	1 Hs.718577 Transcribed locus
831	GAGGATGGTGTCCTGAG	HTC	BC042921	prostate tumor overexpressed 1, mRNA, complete cds.
''	''	HTC	BC065486	prostate tumor overexpressed 1, mRNA (cDNA clone IMAGE:5922363), with apparent retained intron.
832	CTTTTGTTTGGCTGCTG	HTC	BC016622	ring finger protein 10, mRNA, complete cds.
833	TAATTTCTTGGGGGAGG	EST	BI091076	1 Hs.660872 Transcribed locus
834	CCACACAAAAAGGCTAA	HTC	BC064699	stromal antigen 1, mRNA, complete cds.
835	TGTACCTGTAATATTTT	HTC	BC000696	tubulin, alpha 1b, mRNA, complete cds.
''	''	HTC	BC000431	mRNA similar to tubulin alpha 1 (cDNA clone IMAGE:2819847).
''	''	HTC	BC001209	cDNA clone IMAGE:3502620, **** WARNING: chimeric clone ****.
''	''	HTC	BC008330	cDNA clone IMAGE:3505537, **** WARNING: chimeric clone ****.
''	''	HTC	BC018948	tubulin, alpha 1b, mRNA (cDNA clone IMAGE:4130515).
''	''	HTC	BC080592	tubulin, alpha 4a, mRNA (cDNA clone IMAGE:4541944), **** WARNING: chimeric clone ****.
836	CTACGTGATGAAGATGG	HTC	BC011558	nuclear factor (erythroid-derived 2)-like 2, mRNA, complete cds.
837	GTTAATTGCTAGTTGGT	cDNA	AF157317	AD-015 protein mRNA, complete cds.
''	''	cDNA	AF328864	hypothetical protein SBBI8 mRNA, complete cds.
''	''	cDNA	AY324824	selenoprotein S mRNA, complete cds.
838	GCCTCCTCCCAGTAACT	cDNA	AF109355	MSTP001 mRNA, complete cds.
''	''	cDNA	AF315506	ARG134 protein mRNA, complete cds.
''	''	cDNA	AY245432	eukaryotic translation initiation factor 3 subunit k mRNA, complete cds.
839	TATAATTTTCTAGTTCC	cDNA	AY036974	nucleic acid helicase DDXx mRNA, complete cds.
840	GCCCCTCCGGCCAGCCG	HTC	BC003079	coiled-coil-helix-coiled-coil-helix domain containing 2, mRNA, complete cds.
''	''	HTC	AF078845	16.7Kd protein mRNA, complete cds.
841	GTGTGAATGTAGAGATG	HTC	BC072436	hypoxia up-regulated 1, mRNA, complete cds.
''	''	HTC	CR749610	mRNA; cDNA DKFZp686N08236 (from clone DKFZp686N08236).
842	ATGTTTTTAAAATCTTA	HTC	BC086957	fragile X mental retardation 1, mRNA, complete cds.
843	TGGTAACTGGCTGCTGA	EST	BM670340	9 Hs.19385 Abhydrolase domain containing 5
844	TGACTTTACCAAAGACC	EST	CN479115	1 Hs.708492 Transcribed locus
845	ATGGGTTTGCATTTTAG	EST	AI253029	1 Hs.417549 Protein tyrosine phosphatase, non-receptor type 1
846	CATCTTATATTTCCCTG	cDNA	AL833070	mRNA; cDNA DKFZp451A0419 (from clone DKFZp451A0419); complete cds.
847	GTAAACCAAGATATATA	-	-	no match
848	GATTAAGTGAGAAGGGA	HTC	BC032808	OCIA domain containing 2, mRNA, complete cds.
''	''	HTC	CR749310	mRNA; cDNA DKFZp686C03164 (from clone DKFZp686C03164).
849	TGTGAGGAGTGTGCCTC	HTC	BC031791	ER lipid raft associated 1, mRNA, complete cds.
850	CCCCCTCGTGCCAGTCG	HTC	BC037963	adrenergic, beta, receptor kinase 1, mRNA, complete cds.
851	TAATTCTTTTACTTTAG	EST	BF222210	28 Hs.529846 Calcium modulating ligand
852	GTTTTGTACAGAAATAA	cDNA	AF331038	EPI64 (EPI64) mRNA, complete cds.
853	TGTCGCTGGGGAGGAAG	HTC	BC007502	HIG1 domain family, member 2A, mRNA, complete cds.
854	CTCTCAATATATAATAA	EST	AA009750	38 Hs.709184 Amyloid beta (A4) precursor-like protein 2
855	AGCACATTTGATATAGC	cDNA	AF219990	corneal N-acetylglucosamine-6-O-sulfotransferase (CHST6) mRNA, complete cds.
856	CATGTCTGCCTATGCAC	-	-	no match
857	GAGAGAAGAGTGATCTG	HTC	BC000276	UDP-Gal:betaGlcNAc beta 1,4- galactosyltransferase, polypeptide 3, mRNA, complete cds.
858	GTGTACCGGATCTCGGC	HTC	BC004361	cytohesin 2, mRNA, complete cds.
859	CTGCAACCTAATGGTCA	EST	AW207235	1 Hs.567261 MAP/microtubule affinity-regulating kinase 2
''	''	EST	BF221780	20 Hs.632438 SEC22 vesicle trafficking protein homolog B (S. cerevisiae)
860	CTTTCAATGTTGGCTTC	EST	BU676318	7 Hs.442657 TBC1 domain family, member 8 (with GRAM domain)
861	GCTTCGTGCTGACTCCA	cDNA	EU035297	centromere protein M isoform 3 mRNA, complete cds.
862	GTTTTAAAGCTAAACGT	EST	AW148613	1 Hs.525391 Chromosome 1 open reading frame 123
''	''	EST	BM012384	2 Hs.713535 Carnitine palmitoyltransferase 2
863	GGGCAGAATATAATAAA	HTC	BC000496	peroxisomal biogenesis factor 19, mRNA, complete cds.
864	CTATTTTTTAAAGCACT	HTC	CR936688	mRNA; cDNA DKFZp686F09227 (from clone DKFZp686F09227).
865	TAATTAGTTTTGCTCAC	HTC	BC013082	seven in absentia homolog 2 (Drosophila), mRNA, complete cds.
866	CTTTGTTAGAAAAAGAA	EST	BM973695	11 Hs.549084 Transcribed locus
867	CTCCCAGAATTTCAGCT	EST	CX866623	1 Hs.524390 Tubulin, alpha 1b
868	CACGAAGATGCTAAGAA	EST	AA678724	41 Hs.591293 Activated leukocyte cell adhesion molecule
869	ATAACTGTCAGAGCTTT	cDNA	AF181985	serine/threonine kinase (KDS) mRNA, complete cds.
870	GGGCAGGCGTGGGGAGC	HTC	BC003625	immediate early response 2, mRNA, complete cds.
871	GAGAGGGCAGACTGTGC	HTC	BC000058	ring finger protein 26, mRNA, complete cds.
872	GTAACAAAATGTATTTT	HTC	AL110161	mRNA; cDNA DKFZp586G1924 (from clone DKFZp586G1924).
''	''	HTC	AL832149	mRNA; cDNA DKFZp686P15111 (from clone DKFZp686P15111).
873	CCCCCAATGCTGAGGCC	HTC	BC004434	splicing factor 3a, subunit 2, 66kDa, mRNA, complete cds.
874	TGCTTGTCAAGTTCTAG	cDNA	U90552	Human butyrophilin (BTF5) mRNA, complete cds.
875	AAAGTGGGTGGAGCCCA	EST	AA031548	14 Hs.690198 Cell division cycle 42 (GTP binding protein, 25kDa)
876	TCGCCGCGACCTAGGTC	-	-	no match
877	AGGACACCGCCGCCCGC	EST	BE676398	10 Hs.77793 C-src tyrosine kinase
878	AGAATTTGAATTTTGTC	HTC	BC037492	cDNA clone IMAGE:5260578, containing frame-shift errors.
''	''	HTC	BX537996	mRNA; cDNA DKFZp451M1911 (from clone DKFZp451M1911).
''	''	HTC	AL831816	mRNA; cDNA DKFZp451A052 (from clone DKFZp451A052).
''	''	HTC	AL832005	mRNA; cDNA DKFZp451O193 (from clone DKFZp451O193).
''	''	HTC	AL832335	mRNA; cDNA DKFZp451J085 (from clone DKFZp451J085).
879	CAAGAGATGCTGGAGAA	cDNA	AF085235	LARP mRNA, complete cds.
''	''	cDNA	AY034176	septin 1 mRNA, complete cds.
880	GGAAGGGGGAGGACCAG	EST	BU184833	2 Hs.170622 EGF-containing fibulin-like extracellular matrix protein 2
881	TGCAATATTTCTTACTG	EST	BF003059	37 Hs.388236 Capicua homolog (Drosophila)
''	''	EST	AI336145	1 Hs.668426 Transcribed locus
882	GCTCCTAGGTATGTACA	-	-	no match
883	GCAATCCACAGGCCCTC	cDNA	AF087842	ARC16-2 mRNA, complete cds.
884	CATAACCTTCCTCTTAG	cDNA	AF107405	pre-mRNA splicing factor (SFRS3) mRNA, complete cds.
885	GGGGCTTCCAGACCCCG	HTC	BC021169	PHD finger protein 15, mRNA (cDNA clone IMAGE:4045343), with apparent retained intron.
886	AACTTGATACGTCCGTG	cDNA	AF097514	stearoyl-CoA desaturase (SCD) mRNA, complete cds.
887	CCAGTAGAAGTTATTAC	EST	CB241571	1 Hs.216623 ATPase, class I, type 8B, member 1
''	''	EST	BG153050	6 Hs.653122 Immediate early response 3 interacting protein 1
888	GAAGTGTCAGAGATTCA	cDNA	AF016371	U-snRNP-associated cyclophilin (USA-CyP) mRNA, complete cds.
889	TATGTATCTTTTTTTTG	HTC	AF130061	clone FLB6914 PRO1821 mRNA, complete cds.
890	GCCGCCCTGCAGTCTGA	cDNA	D43682	VLACD mRNA for very-long-chain acyl-CoA dehydrogenase, complete cds.
891	CTAATTCAGAAGCTGTA	EST	BG210420	5 Hs.232375 Acetyl-Coenzyme A acetyltransferase 1
892	GCGCGGGCGAGTGTAGG	-	-	no match
893	ATTTTTCTTTATGTACA	HTC	BC030025	TIA1 cytotoxic granule-associated RNA binding protein-like 1, mRNA, complete cds.
894	GTTTAAAAAGCCATTGG	HTC	CR627367	mRNA; cDNA DKFZp686I09113 (from clone DKFZp686I09113).
895	GAAAAATTCATAAGTAT	EST	BU673984	2 Hs.622032 Transcribed locus
896	GAGGTTAGATTGGGAGG	HTC	BC011647	chromosome 11 open reading frame 60, mRNA, complete cds.
''	''	HTC	AL136934	mRNA; cDNA DKFZp586N0222 (from clone DKFZp586N0222).
897	ACTCTAGACACTTGGTG	-	-	no match
898	AGTCTCAAAAATCAATG	-	-	no match
899	GATGTTAATTGAGAGCC	HTC	BC073960	ubiquitin specific peptidase 11, mRNA (cDNA clone IMAGE:6182961), with apparent retained intron.
900	TGTACTTCCTAAGGTGA	HTC	BC000964	ornithine aminotransferase (gyrate atrophy), mRNA, complete cds.
''	''	HTC	CR749808	mRNA; cDNA DKFZp781A11155 (from clone DKFZp781A11155).
901	TGGAAGGAGTTTGAGGG	EST	BQ007771	4 Hs.187422 Chromosome 17 open reading frame 39
902	ATGCTGGGGAGCTTGGC	EST	AA935883	7 Hs.274329 TP53 target 1 (non-protein coding)
903	ATAAGATGGTCATTTAT	EST	BF222343	18 Hs.381167 Serpin peptidase inhibitor, clade B (ovalbumin), member 1
904	ATTCTTAAACAATTGCA	EST	BU677028	2 Hs.595784 Transcribed locus
905	CGTTCCTGCGGACGATC	HTC	BC000613	inhibitor of DNA binding 1, dominant negative helix-loop-helix protein, mRNA, complete cds.
906	GAATTAACATTAAACTT	cDNA	U43399	Human 14-3-3 protein epsilon isoform mRNA, complete cds.
''	''	cDNA	U43430	Human epsilon isoform 14-3-3 protein mRNA, complete cds.
907	TATGGTACCAATCAATA	EST	AW137421	1 Hs.672935 Transcribed locus
908	CAGATAAACCATTTAAA	HTC	BC032750	cDNA clone IMAGE:5585885, **** WARNING: chimeric clone ****.
909	TAAGGATTTTTCATCTG	HTC	BC016556	transmembrane emp24 protein transport domain containing 5, mRNA, complete cds.
910	TTAAGAGGGGGCACAGC	cDNA	M97856	histone-binding protein mRNA, complete cds.
911	ATTTTTTCAAGCTGTTA	cDNA	AF033026	bifunctional ATP sulfurylase/adenosine 5-phosphosulfate kinase mRNA, complete cds.
''	''	cDNA	AF105227	3-phosphoadenosine 5-phosphosulfate synthetase (PAPSS) mRNA, complete cds.
912	TAAATTCAAGCTTTGGC	HTC	BC035034	transmembrane protein 41B, mRNA, complete cds.
913	CAGATTGCTGATGTTTT	EST	AA749193	32 Hs.702907 Protein phosphatase 1, catalytic subunit, beta isoform
914	TTTCATTAATCAAGGCA	EST	BE856734	30 Hs.436186 Calpastatin
''	''	EST	AA742216	9 Hs.716426 Endoplasmic reticulum aminopeptidase 1
915	TAAAATAATTTTAGTGC	EST	BU618210	7 Hs.180408 Solute carrier family 25 (mitochondrial carrier; Graves disease autoantigen), member 16
916	ATTTATATCTAATATAG	EST	AA709377	14 Hs.512963 Asparagine-linked glycosylation 11, alpha-1,2-mannosyltransferase homolog (yeast)
917	AACTTGCCCATTTCGGC	-	-	no match
918	TGATGTTTGACTGTACC	cDNA	AY430097	DAZAP2 (DAZAP2) mRNA, complete cds.
919	CCTCCTGCATTTCGCTA	EST	AA022746	31 Hs.370666 Forkhead box O1
920	GCCCGCCTTGTGGCCAC	HTC	BC024165	polymerase (RNA) II (DNA directed) polypeptide J, 13.3kDa, mRNA, complete cds.
921	TGTCTTCCGTCTTTTGG	HTC	BC152469	CCR4-NOT transcription complex, subunit 6, mRNA, complete cds.
922	AAGGAACTTGTTTAATA	cDNA	AF521889	chemokine-like factor super family 4 isoform 1 (CKLFSF4) mRNA, complete cds.
923	TACTACATATTTCAGCA	EST	F20278	1 Hs.503093 Zinc finger protein 36, C3H type-like 2
924	GGTGCTCCCTTTATCTT	HTC	BC013152	transmembrane protein 5, mRNA, complete cds.
925	TTACTGGGTTTGTAAAT	EST	BF430989	26 Hs.716633 Transcribed locus
926	GTTGGGAGTCCTGGGTG	HTC	AL096714	mRNA; cDNA DKFZp564E242 (from clone DKFZp564E242).
927	AAAATTTATTAGATACC	HTC	BC048318	DnaJ (Hsp40) homolog, subfamily C , member 25, mRNA, complete cds.
928	ACCTTCCTAGTTTCCTG	cDNA	AF089816	RGS-GAIP interacting protein GIPC mRNA, complete cds.
929	GAAATCCCTTTCCCGAT	EST	BF445078	11 Hs.96996 Heterogeneous nuclear ribonucleoprotein A0
930	GCTGTTGCATACCAAGA	HTC	BC007871	RNA binding motif protein 17, mRNA, complete cds.
931	GTTCAGTCAGAACTGGT	EST	BF002523	4 Hs.632802 Prickle homolog 3 (Drosophila)
932	TACCGCTCCCTCAGTCC	HTC	AL137657	mRNA; cDNA DKFZp434G2416 (from clone DKFZp434G2416).
933	TATACTCCTTTGGCTGC	EST	AA829311	34 Hs.13351 LanC lantibiotic synthetase component C-like 1 (bacterial)
''	''	EST	BI492835	1 Hs.712663 Transcribed locus
934	TTCCCGTCCCGTCTTGT	EST	AA052972	28 Hs.592944 Smith-Magenis syndrome chromosome region, candidate 8
935	GATTCTGAGTTGTATAT	HTC	AL050261	mRNA; cDNA DKFZp564E2182 (from clone DKFZp564E2182).
936	TTTGGAGCATTTGTAGC	cDNA	AF479813	chemokine-like factor super family 3 (CKLFSF3) mRNA, complete cds.
937	TAATAATACAAGAACTG	EST	AA805160	16 Hs.16349 ATM interactor
938	CACTAAATACTGATGCT	EST	AA666006	5 Hs.659040 Transcribed locus
939	AATGTTTATTATTCTGT	-	-	no match
940	TTACACTGTAAGGCAGA	HTC	BC041124	neutral sphingomyelinase (N-SMase) activation associated factor, mRNA, complete cds.
941	ATGTTCCTATTGTAACT	HTC	BC004903	cerebral cavernous malformation 2, mRNA, complete cds.
''	''	HTC	AF370392	PP10187 mRNA, complete cds.
942	GGCTGCCTGCCCTGGTG	EST	BM906440	16 Hs.463165 Rho GTPase activating protein 27
''	''	EST	AI277859	1 Hs.718743 Transcribed locus
943	ACATTTCATTTGGTAAC	EST	AI962319	2 Hs.504237 STT3, subunit of the oligosaccharyltransferase complex, homolog A (S. cerevisiae)
''	''	EST	BX447462	1 Hs.645086 Transcribed locus
944	TATTTGCTACAAAGTAT	EST	AA746046	8 Hs.509447 Glucocorticoid receptor DNA binding factor 1
945	GTGTTTATTTTCTTTCT	cDNA	EU192652	calcineurin isoform CNEX9-11 (PPP3CA) mRNA, complete cds, alternatively spliced.
''	''	cDNA	EU192653	calcineurin isoform CNEX3-10 (PPP3CA) mRNA, complete cds, alternatively spliced.
946	GTACTCTACTTCGTGTG	EST	AA731023	26 Hs.554829 Taurine upregulated 1 (non-protein coding)
947	TTTTATCTGGTTCTTAA	HTC	BC015744	L antigen family, member 3, mRNA, complete cds.
948	CATAACTTACTTTCTGC	EST	BX360824	2 Hs.525093 Nedd4 family interacting protein 2
949	GTTTTCAGGATGCTGAC	cDNA	AF205074	organic anion transporter polypeptide-related protein 3 (OATPRP3) mRNA, complete cds.
950	CCTCTCCTCCCTCTCTG	HTC	BC053847	centromere protein B, 80kDa, mRNA, complete cds.
''	''	HTC	BC003649	centromere protein B, 80kDa, mRNA (cDNA clone IMAGE:3534658), with apparent retained intron.
''	''	HTC	BC021577	centromere protein B, 80kDa, mRNA (cDNA clone IMAGE:4125992), with apparent retained intron.
''	''	HTC	BC040446	centromere protein B, 80kDa, mRNA (cDNA clone IMAGE:4214146), with apparent retained intron.
951	GTTTTTAATTGCTGCTT	HTC	BC044224	PHD finger protein 19, mRNA (cDNA clone IMAGE:5729468), containing frame-shift errors.
952	ATGTATAATAAAGAATT	cDNA	AF175266	vacuolar sorting protein 26 (VPS26) mRNA, complete cds.
953	GTGATGTACGGGGTGAA	EST	AA760669	30 Hs.512461 G protein-coupled receptor 107
954	GCTGCCTGCCTGACTGT	HTC	BC047012	peptidyl-tRNA hydrolase 1 homolog (S. cerevisiae), mRNA, complete cds.
955	ATTTAGTTGGCCAGCAC	cDNA	AF222043	ubiquitin-associated protein (NAG20) mRNA, complete cds.
956	ACCCAATTTGTGTTATT	HTC	BX647740	mRNA; cDNA DKFZp686K19283 (from clone DKFZp686K19283).
957	GCCGCCATCTCCGAGAG	cDNA	U55017	Human transketolase (TKT) mRNA, complete cds.
958	TTTATACATAAGCATTA	HTC	BC028604	superkiller viralicidic activity 2-like 2 (S. cerevisiae), mRNA, complete cds.
''	''	HTC	BX640789	mRNA; cDNA DKFZp686K2075 (from clone DKFZp686K2075).
959	AGGGCCAGGATGCTGGC	HTC	BC019694	inositol hexakisphosphate kinase 2, mRNA, complete cds.
''	''	HTC	AL117458	mRNA; cDNA DKFZp586M0617 (from clone DKFZp586M0617).
960	ACTGTGGTTTTGTATTT	EST	BM670690	10 Hs.78060 Phosphorylase kinase, beta
961	CTTTTCTATGTGAATTG	HTC	BC028586	cDNA clone IMAGE:4838051, containing frame-shift errors.
''	''	HTC	CR936752	mRNA; cDNA DKFZp686A01276 (from clone DKFZp686A01276).
''	''	HTC	CR936754	mRNA; cDNA DKFZp686O03173 (from clone DKFZp686O03173).
''	''	HTC	CR936764	mRNA; cDNA DKFZp686N15250 (from clone DKFZp686N15250).
''	''	HTC	AL136651	mRNA; cDNA DKFZp564N1062 (from clone DKFZp564N1062).
962	ACCAAATTAAATATGAA	EST	AA772151	16 Hs.521456 Tumor necrosis factor receptor superfamily, member 10b
963	CTTGCTAGCTGTTAGGA	EST	AI675292	1 Hs.635594 Transcribed locus
964	TGAATGAAGGCCTGTGG	EST	AA636124	21 Hs.594008 Transcribed locus
''	''	EST	AV726897	1 Hs.612461 Transcribed locus
965	ATGTGTGTTGTATTTTA	HTC	BX647339	mRNA; cDNA DKFZp779L1016 (from clone DKFZp779L1016).
966	TACACCAAGAAGAGAGT	HTC	BC034304	pseudouridylate synthase-like 1, mRNA, complete cds.
967	TAAATAATACATTGTTC	HTC	BC003662	eukaryotic translation initiation factor 4A, isoform 3, mRNA, complete cds.
968	GATGTGGACAGGGAAAA	HTC	AY604177	HSD46 mRNA, complete cds.
969	ATGACACTCACAGGGAG	EST	BE677041	12 Hs.304192 Destrin (actin depolymerizing factor)
970	ATCCTCCCTATCAAGCA	HTC	BC014086	RAP1A, member of RAS oncogene family, mRNA, complete cds.
971	ACCTGCTTAACCCAAAT	EST	BF434242	10 Hs.161008 Karyopherin alpha 1 (importin alpha 5)
972	GCTTGCAAAAAGTAAAC	HTC	BC012423	superoxide dismutase 2, mitochondrial, mRNA, complete cds.
''	''	HTC	BC035422	superoxide dismutase 2, mitochondrial, mRNA (cDNA clone IMAGE:3880193).
973	TGTGCTAATATACTTTT	HTC	BC036285	protein kinase, cAMP-dependent, regulatory, type I, alpha (tissue specific extinguisher 1), mRNA, complete cds.
''	''	HTC	CR749311	mRNA; cDNA DKFZp779L0468 (from clone DKFZp779L0468).
974	TGATTTTTGAGATTTTA	HTC	BC018305	importin 8, mRNA (cDNA clone IMAGE:4153424), with apparent retained intron.
975	GCTTGCTGGCCAGGATA	HTC	BC013352	TRM2 tRNA methyltransferase 2 homolog A (S. cerevisiae), mRNA, complete cds.
976	TCAGAGGTGGTGGGGAC	EST	BF433919	20 Hs.132483 Multiple EGF-like-domains 8
977	CATCTTTTTATGAAGAC	HTC	BC007073	dolichyl-phosphate mannosyltransferase polypeptide 1, catalytic subunit, mRNA, complete cds.
978	ACTTTGATGAGTTATTG	EST	BQ006164	5 Hs.313917 HEAT repeat containing 3
''	''	EST	AI311298	2 Hs.715109 Transcribed locus
979	AACTCTTCACTCCTTGG	EST	BM669415	28 Hs.514819 Adaptor-related protein complex 2, beta 1 subunit
980	GTTTGGAGCTGATCGCT	HTC	BC032478	mitogen-activated protein kinase kinase 3, mRNA, complete cds.
981	GAGGTGCCGGATGCAGG	HTC	BC006499	v-Ha-ras Harvey rat sarcoma viral oncogene homolog, mRNA, complete cds.
982	AAGTTTTTTCTATGAGG	EST	AI918049	1 Hs.162852 Hook homolog 3 (Drosophila)
983	AAACAGTAGTGTTCCCA	EST	AA634498	15 Hs.356061 Microtubule-associated protein 1 light chain 3 beta
''	''	EST	AI188297	2 Hs.506947 Microtubule-associated protein 1 light chain 3 beta 2
984	GAGGATTTTAGAGATGC	EST	BE501002	33 Hs.79088 Reticulocalbin 2, EF-hand calcium binding domain
985	CAGGGGAGTGGGCCCGG	cDNA	AY258284	proliferation-inducing protein 11 mRNA, complete cds.
''	''	cDNA	AY305873	proliferation-inducing protein 16 (PIG16) mRNA, complete cds.
''	''	cDNA	L10752	3-methyl-adenine DNA glycosylase mRNA, complete cds.
986	CAATTGAATTGTTATTT	EST	AI270597	3 Hs.563630 Tetratricopeptide repeat domain 39B
987	ATAGTACAGCCATTTTT	cDNA	AF201947	MEK binding partner 1 mRNA, complete cds.
988	AATGTTTCCAGGTTTGC	HTC	BC045540	KIAA0195, mRNA, complete cds.
''	''	HTC	BC042942	KIAA0195, mRNA (cDNA clone IMAGE:5295538), with apparent retained intron.
''	''	HTC	CR936809	mRNA; cDNA DKFZp781M1056 (from clone DKFZp781M1056).
989	ACTTAAGGGAACATTGG	EST	BF448515	15 Hs.310429 Ninein (GSK3B interacting protein)
990	ACATAAATAAAAAAATA	EST	AA938207	1 Hs.514819 Adaptor-related protein complex 2, beta 1 subunit
''	''	EST	AA764729	7 Hs.709967 KRI1 homolog (S. cerevisiae)
991	GATTTTATTCTGTGCTG	HTC	BC040155	ubiquitin protein ligase E3B, mRNA (cDNA clone IMAGE:4386468), with apparent retained intron.
992	CAGGTGCTGGTCACCGC	HTC	BC015422	ankyrin repeat domain 9, mRNA, complete cds.
993	CATTGAAGGGTCAATGC	cDNA	AF070539	clone 24433 myelodysplasia/myeloid leukemia factor 2 mRNA, complete cds.
994	TTAATTTATTTTAATGT	cDNA	AY531126	isolate Y7303-49 UDP-N-acetylglucosamine-2-epimerase / N-acetylmannosamine kinase (GNE) mRNA, complete cds.
''	''	cDNA	AY531127	isolate Y9103-50 UDP-N-acetylglucosamine-2-epimerase / N-acetylmannosamine kinase (GNE) mRNA, complete cds.
''	''	cDNA	AY531128	isolate W7803-30 UDP-N-acetylglucosamine-2-epimerase / N-acetylmannosamine kinase (GNE) mRNA, complete cds.
995	GTTTAAAAGAGAGAAAA	-	-	no match
996	TATTAAAATAGGAATGT	EST	AA044926	82 Hs.82028 Transforming growth factor, beta receptor II (70/80kDa)
''	''	EST	AA835475	1 Hs.593491 Transcribed locus
997	TGCTTGTCCCTGTGCTC	cDNA	AF052179	clone 24537 ADP-ribosylation factor 1 mRNA, complete cds.
''	''	cDNA	AF055002	clone 24614 ADP-ribosylation factor 1 mRNA, complete cds.
998	AACCTGTTCTAGGCTGT	EST	AA730421	19 Hs.463936 Nucleolar protein 11
''	''	EST	H18939	2 Hs.594879 Transcribed locus, strongly similar to NP_056277.2 nucleolar protein 11 [Homo sapiens]
999	CTCTCACTCTCATCCCC	cDNA	AB020592	HspBP mRNA for heat shock protein binding protein, complete cds.
''	''	cDNA	AF093420	Hsp70 binding protein HspBP1 mRNA, complete cds.
1000	CTTCAGAATTCAGAGGG	EST	BF197243	47 Hs.496191 TERF1 (TRF1)-interacting nuclear factor 2
1001	AATGGCCAAAGCCCTTG	EST	BQ012709	4 Hs.708209 Transcribed locus
1002	GACGAGCTTTTTTCTCA	HTC	BC007545	STIP1 homology and U-box containing protein 1, mRNA, complete cds.
1003	TTGACTATTTTACAGCC	HTC	BC028733	PTK2 protein tyrosine kinase 2, mRNA, complete cds.
''	''	HTC	AL832961	mRNA; cDNA DKFZp666O0110 (from clone DKFZp666O0110).
1004	TCTTTCTTTTTGAAAGA	EST	BU674639	1 Hs.622065 Transcribed locus
''	''	EST	AA814265	22 Hs.652364 Chromosome 4 open reading frame 8
1005	GACCCTGGGGAGGCCCC	cDNA	AF247787	hypothetical transmembrane protein SBBI54 mRNA, complete cds.
1006	TCAGATCCGTCGATCCC	HTC	BC006433	Ras-related GTP binding A, mRNA, complete cds.
1007	AATGGCAGAGAAAACTG	-	-	no match
1008	GACTGTTAATGTATGTG	HTC	BC000500	stromal cell-derived factor 2, mRNA, complete cds.
1009	GCTTCACTTCCCTCTTG	EST	BE467433	7 Hs.164303 Transcribed locus
1010	TGGGCCCGTGTCTGGCC	EST	BF511353	34 Hs.520612 V-maf musculoaponeurotic fibrosarcoma oncogene homolog K (avian)
1011	GAGTATAAATGATTATT	HTC	BC067796	chromosome 8 open reading frame 76, mRNA, complete cds.
1012	TAATGTTTTTTCTTTGT	cDNA	AY429674	dusty protein kinase mRNA, complete cds.
1013	GCATTGATGTGCGGGTC	HTC	BC002752	chromosome 11 open reading frame 67, mRNA, complete cds.
1014	CTCGCTCCAGGGGTGGG	HTC	BC016028	chromosome 14 open reading frame 80, mRNA, complete cds.
1015	GCCTCGGTGCCTCAGTC	EST	BM676808	5 Hs.661779 Transcribed locus
1016	GTAATATAACACAGAGT	-	-	no match
1017	TGAATAAAATGGCATTA	HTC	AF370398	PP10764 mRNA, complete cds.
1018	CCAATAAAAGATTTTTT	HTC	BC020954	PHD finger protein 10, mRNA, complete cds.
1019	AAAAAAAATGAAGTAGG	cDNA	AF308819	nuclear receptor-interacting factor (NRIF4) mRNA, complete cds.
1020	TAAAAGGAGGTAGGATG	EST	BM668436	12 Hs.184233 Heat shock 70kDa protein 9 (mortalin)
1021	GGATGTAAAGCCTCACA	cDNA	AF226667	CTP synthetase isoform mRNA, complete cds.
1022	TCATTATTTTTGCCACT	EST	CB306980	1 Hs.632446 Aryl hydrocarbon receptor nuclear translocator
''	''	EST	BM708594	2 Hs.708574 Transcribed locus
1023	GGTGCTGAATAAATACC	EST	R37579	1 Hs.594522 Transcribed locus
''	''	EST	BM675359	7 Hs.718482 CDNA FLJ34899 fis, clone NT2NE2018594
1024	CAAACTGCTTTATTTTC	cDNA	M18468	Human cAMP-dependent protein kinase regulatory subunit type I (PRKAR1A) mRNA, complete cds.
1025	ATTTCTACGATTTCCAC	EST	BF110049	4 Hs.293796 Transcribed locus
1026	AATAAAGTCATTACTAG	HTC	BC035005	FtsJ methyltransferase domain containing 1, mRNA, complete cds.
1027	AAAAAAAAGAAGTTTTG	cDNA	AF057306	transmembrane proteolipid (C32) mRNA, complete cds.
''	''	cDNA	AF096895	chemokine-like factor 1 (CKLF1) mRNA, complete cds.
''	''	cDNA	AF135380	chemokine-like factor 2 (CKLF2) mRNA, complete cds, alternatively spliced.
''	''	cDNA	AF135381	chemokine-like factor 3 (CKLF3) mRNA, complete cds, alternatively spliced.
''	''	cDNA	AF145216	chemokine-like factor 4 (CKLF4) mRNA, complete cds, alternatively spliced.
''	''	cDNA	AY358999	clone DNA49645 CKLF (UNQ410) mRNA, complete cds.
1028	GTAGAATAGTTTTTTGT	EST	AA704387	13 Hs.532824 Microtubule-associated protein, RP/EB family, member 2
1029	ATTTTGTCGTGAGAGAT	HTC	BC032867	zinc finger protein 83, mRNA, complete cds.
''	''	HTC	BC013321	zinc finger protein 83, mRNA (cDNA clone IMAGE:4273475), with apparent retained intron.
1030	CATGTATGTAGGTGCCT	-	-	no match
1031	GGTTTGTGGACTTTGTG	EST	AA830092	6 Hs.418581 Major facilitator superfamily domain containing 6
''	''	EST	AW592603	1 Hs.715029 Major facilitator superfamily domain containing 6
1032	CTGTTAATAAATACTGG	cDNA	AF034091	nuclear localization signal containing protein deleted in Velo-Cardio-Facial syndrome (Nlvcf) mRNA, complete cds.
1033	TGGGTCTGGATGGAAGA	HTC	BX647868	mRNA; cDNA DKFZp313K1221 (from clone DKFZp313K1221).
1034	GAAGCCAATGTGCCTGC	HTC	AL133092	mRNA; cDNA DKFZp434I0428 (from clone DKFZp434I0428).
1035	CACCACAACAAAGGCTC	EST	AA975382	11 Hs.481186 Chloride channel 3
1036	CCCCCCTTCTCAGTCTG	HTC	CR607932	full-length cDNA clone CS0DB009YI20 of Neuroblastoma Cot 10-normalized of (human).
1037	ATTTCCCAAATGAAATA	HTC	BC000232	receptor accessory protein 5, mRNA, complete cds.
1038	TTTATAACTATTCAGTT	EST	AA731750	17 Hs.75066 Translin
''	''	EST	BM968532	1 Hs.712693 (xs98) mRNA, 363bp
1039	GCACAGGCCAGGCAGCC	cDNA	AY358901	clone DNA30943 VEMF (UNQ187) mRNA, complete cds.
1040	GGTGAGTGCCTTGCACA	EST	AI478482	3 Hs.161008 Karyopherin alpha 1 (importin alpha 5)
1041	AGAAAATTCATAAAGGG	HTC	AF067172	RNA cyclase homolog mRNA, complete cds.
''	''	HTC	AF161456	HSPC338 mRNA, partial cds.
1042	GGTACACATACCAGTGT	EST	AA648842	17 Hs.406277 Splicing factor 3a, subunit 1, 120kDa
1043	ATAACCAAATGTAAGAT	cDNA	AF205600	transposon-derived Buster1 transposase-like protein mRNA, complete cds.
1044	TATTGTAAACTGTATAT	-	-	no match
1045	ATTCACCCCCTCCTTCC	EST	AA662737	14 Hs.466184 Microtubule associated serine/threonine kinase 3
1046	GCACAGAGCCGTGGTCA	HTC	BC071877	cDNA clone IMAGE:5087581, **** WARNING: chimeric clone ****.
1047	ATGCCCGAGGAGAAGCT	HTC	BC006223	nudix (nucleoside diphosphate linked moiety X)-type motif 16-like 1, mRNA, complete cds.
1048	TCCTGAATGAATGATCT	HTC	BC065295	coiled-coil domain containing 25, mRNA, complete cds.
1049	GATGTTACTGGAGTTTA	-	-	no match
1050	TGAGTGGACAGGTGTGA	EST	BF516127	29 Hs.356273 ER degradation enhancer, mannosidase alpha-like 2
1051	AAGGTGGAGATAAGCTG	cDNA	AF152097	CGI-05 protein mRNA, complete cds.
1052	GATCGCTTGTACCCCTG	cDNA	AF038963	RNA helicase (RIG-I) mRNA, complete cds.
1053	AATGGTTAGCCTTTCTT	cDNA	AF479261	chemokine-like factor super family 6 (CKLFSF6) mRNA, complete cds.
1054	GAGTCTGAGGGCGGCGA	cDNA	M22636	Human U1 small nuclear ribonucleoprotein 70 kd protein mRNA, complete cds.
1055	GGATGCGCAGGGGAGGC	EST	AA704565	37 Hs.459211 A kinase (PRKA) anchor protein 13
1056	CGGGCCGTGCGCAGGGA	HTC	BC000840	hydroxyacylglutathione hydrolase, mRNA, complete cds.
1057	TTTTGCCTAATATATTC	HTC	BC027455	A kinase (PRKA) anchor protein (yotiao) 9, mRNA (cDNA clone IMAGE:4510491), with apparent retained intron.
1058	AATTCAGATTTACCTCA	HTC	BC000148	synaptosomal-associated protein, 23kDa, mRNA, complete cds.
1059	GGGCAGGGCACACTGGG	EST	BU740663	1 Hs.74576 GDP dissociation inhibitor 1
''	''	EST	BM674168	3 Hs.595950 Clone EVOFOLD_TAR_6757_FWD mRNA sequence
1060	TTATTTATTGTGTACTG	HTC	BC011710	prolyl 4-hydroxylase, transmembrane (endoplasmic reticulum), mRNA, complete cds.
1061	ACTTTTTCAAAAAGGTA	-	-	no match
1062	ATCCTCCCCGCATAATC	EST	AI084340	6 Hs.31498 Transmembrane and coiled-coil domains 1
1063	AGTTTTTATTTTGTCTC	HTC	BC088357	dCMP deaminase, mRNA, complete cds.
1064	GTTTTATTTTCTTAACG	cDNA	AF428258	hypothetical protein mRNA, complete cds.
''	''	cDNA	DQ356011	ZNF438 transcript variant 2 (ZNF438) mRNA, complete cds.
''	''	cDNA	DQ356012	ZNF438 transcript variant 3 (ZNF438) mRNA, complete cds.
1065	GGTGAAGAGGAGGGGAA	cDNA	AY296715	hepatocyte growth factor activator inhibitor 1B (HAI1) mRNA, complete cds.
''	''	cDNA	AY358969	clone DNA35880 HAI-1 (UNQ223) mRNA, complete cds.
1066	CATGATCCCTCATCCCT	-	-	no match
1067	AACTACATAGGTCTTAC	cDNA	AF144055	apoptosis related protein APR-3 mRNA, complete cds.
''	''	cDNA	AY358968	clone DNA34387 APR--3 (UNQ214) mRNA, complete cds.
1068	ACCGTTCTGTAGCAATA	EST	AA649018	16 Hs.605153 Transcription factor 4
1069	AATTTTTTTTCAATGTA	cDNA	AF036536	CPRP1 mRNA, complete cds.
1070	TTCTTTTTCTTTTAAAT	cDNA	AF087882	myeloid upregulated protein mRNA, complete cds.
1071	GTGCCCTTTGGGAAGGG	EST	AI190288	11 Hs.282702 6-phosphofructo-2-kinase/fructose-2,6-biphosphatase 2
1072	TGGAACCTTGCTTTCTA	HTC	BX648863	mRNA; cDNA DKFZp686J08252 (from clone DKFZp686J08252).
1073	CTCACACATTACAACAG	HTC	BC021288	lysosomal-associated membrane protein 1, mRNA, complete cds.
''	''	HTC	BC021084	cDNA clone IMAGE:3510283, **** WARNING: chimeric clone ****.
''	''	HTC	BC025335	lysosomal-associated membrane protein 1, mRNA (cDNA clone IMAGE:4583687).
1074	CATTTCATAACTGTCAA	HTC	BC001178	ATP synthase, H+ transporting, mitochondrial F0 complex, subunit F6, mRNA, complete cds.
1075	GTTATTGTGGAACTGTG	EST	BF056277	18 Hs.29282 Mitogen-activated protein kinase kinase kinase 3
''	''	EST	BM684390	1 Hs.591166 LIM domain containing 2
1076	GCCCCCCTGCCCCGTGC	HTC	BC003084	pleckstrin homology domain containing, family J member 1, mRNA, complete cds.
''	''	HTC	BC078672	pleckstrin homology domain containing, family J member 1, mRNA (cDNA clone IMAGE:4025377), **** WARNING: chimeric clone ****.
1077	CAGGTGTCTTTGCTGTG	HTC	BC030572	general transcription factor IIE, polypeptide 2, beta 34kDa, mRNA, complete cds.
''	''	HTC	BC001775	cDNA clone IMAGE:3355365, containing frame-shift errors.
1078	GAGTTTTTAAAAATTGT	HTC	BC015319	polymerase (RNA) I polypeptide D, 16kDa, mRNA, complete cds.
1079	TATTAGTAGGTTGTATC	-	-	no match
1080	ATAAATATAATCAGTAT	EST	AA026983	29 Hs.480311 PDZ and LIM domain 5
1081	GAAAGAAATAATGTATT	HTC	BC003177	calcium binding and coiled-coil domain 1, mRNA, complete cds.
''	''	HTC	AF370415	PP13275 mRNA, complete cds.
''	''	HTC	AL136895	mRNA; cDNA DKFZp434P097 (from clone DKFZp434P097).
1082	CAGCCTCCCTGGGCTGG	HTC	BC002573	uroporphyrinogen III synthase, mRNA, complete cds.
1083	TTTGCTTGCAAAGTGGA	EST	AA813992	9 Hs.632369 Transcribed locus
1084	AGTGTCTTGACCAGGAC	EST	CA439914	1 Hs.649307 Chromosome 3 open reading frame 10
''	''	EST	BU685576	2 Hs.707283 Transcribed locus
1085	AATGTTAGAGCTTTTGA	EST	AI581124	1 Hs.661395 Transcribed locus
1086	AGGGCAACTATAGTGAG	HTC	AL050086	mRNA; cDNA DKFZp434M211 (from clone DKFZp434M211).
1087	GGTGGGGAGATGGAGCA	HTC	BC008725	vesicle amine transport protein 1 homolog (T. californica), mRNA, complete cds.
''	''	HTC	BC068489	cDNA clone IMAGE:5299207, containing frame-shift errors.
1088	TTTAGGTAAACGAAAGC	HTC	BC108314	stress-associated endoplasmic reticulum protein 1, mRNA, complete cds.
''	''	HTC	AL136807	mRNA; cDNA DKFZp434L1621 (from clone DKFZp434L1621).
1089	TATTTACTCTGCCAGGT	EST	AA829993	13 Hs.518662 Family with sequence similarity 129, member A
1090	ACCAGAGAGCATTTAGG	cDNA	AY359022	clone DNA83560 RTPQ1881 (UNQ1881) mRNA, complete cds.
1091	CAGCATTTGAAGGGACT	cDNA	AF317228	spindlin 1 mRNA, complete cds.
1092	GGGCCAGGGGAGTCTGG	cDNA	AY427650	spermatogenesis cell proliferation related protein (SPATA11) mRNA, complete cds.
1093	CTGGGAGGAGGGAGGGA	cDNA	AF022813	tetraspan (NAG-2) mRNA, complete cds.
1094	GGTACTCGATGTGTAAT	EST	AA767510	28 Hs.591874 Aspartate beta-hydroxylase
''	''	EST	AI674690	2 Hs.686262 Transcribed locus
1095	TTAATAAAAGTATTCAT	EST	AA769616	25 Hs.406590 Mof4 family associated protein 1
''	''	EST	AW118349	1 Hs.719546 Transcribed locus
1096	CATTTATATATCTAACC	EST	BQ009037	6 Hs.446357 Family with sequence similarity 177, member A1
1097	CTTGTGTGTAGAGGAGG	HTC	CR749819	mRNA; cDNA DKFZp781D0148 (from clone DKFZp781D0148).
1098	CCTCCTATTACTGAAGT	EST	BF055494	1 Hs.445511 Transcribed locus
''	''	EST	AA770659	7 Hs.719109 RIO kinase 3 (yeast)
1099	CCTGTTCAATTCTTTTG	EST	BQ876515	1 Hs.513851 Tyrosine 3-monooxygenase/tryptophan 5-monooxygenase activation protein, epsilon polypeptide
1100	TAAATATCTACATACAG	EST	AA648773	24 Hs.644024 Myeloid/lymphoid or mixed-lineage leukemia (trithorax homolog, Drosophila); translocated to, 4
''	''	EST	AI002959	7 Hs.708726 Transcribed locus
1101	CCAAAGAGTATATTCAG	HTC	AF161507	HSPC158 mRNA, complete cds.
1102	TTGTGTGATTCAGTGGT	HTC	BC036518	galactosylceramidase, mRNA, complete cds.
1103	CGGGGAAAAGAGGAGCC	EST	BF062131	5 Hs.442138 Widely interspaced zinc finger motifs
1104	CAGTGTATTCGGTGGAC	HTC	BC012733	chromatin modifying protein 1B, mRNA, complete cds.
1105	GAGGGATGGCGTTGGCA	HTC	BC014094	regulator of G-protein signaling 14, mRNA, complete cds.
1106	GGGTTATATTGAGGATT	EST	AA889417	4 Hs.657682 Transcribed locus
''	''	EST	BM672217	1 Hs.710942 Transcribed locus
1107	TTTTTATTACAGTATTT	HTC	BC031627	mRNA similar to hypothetical protein MGC30630 (cDNA clone IMAGE:5177192).
1108	TTAATATGTGGCAAAAT	HTC	BC071810	crystallin, lambda 1, mRNA, complete cds.
''	''	HTC	AF077049	lambda-crystallin mRNA, complete cds.
1109	AGCTAAGTTTGGAGACC	cDNA	AY007729	PDZ-LIM protein mystique mRNA, complete cds.
''	''	cDNA	AY070438	PDZ-LIM protein mystique variant mRNA, complete cds.
1110	TGACTGTTATGATTATC	HTC	BC050381	RAD21 homolog (S. pombe), mRNA, complete cds.
''	''	HTC	BC001229	RAD21 homolog (S. pombe), mRNA (cDNA clone IMAGE:3455406).
1111	CAGCTGGCACTTAATGC	HTC	BC062632	hypothetical LOC400590, mRNA, complete cds.
1112	CCCACAACCCGCGGCCA	cDNA	AF228148	from HeLa cyclin-dependent kinase 2 interacting protein (CINP) mRNA, complete cds.
''	''	cDNA	AF228149	from Nu-6 cyclin-dependent kinase 2 interacting protein (CINP) mRNA, complete cds.
1113	TCTTTCGTCTGTTTCTC	HTC	BC044750	cDNA clone IMAGE:5268264.
1114	CCAGGAGAATCCATAAC	cDNA	M91585	Human Br140 mRNA, complete cds.
1115	TTCTCGAGATGGGTGGC	HTC	BC056872	cDNA clone IMAGE:5730450, containing frame-shift errors.
1116	ATTTTATTCTATGCCAA	EST	BM993638	5 Hs.150107 Baculoviral IAP repeat-containing 6
''	''	EST	AA664287	1 Hs.707206 Transcribed locus
1117	TTTCGTAGATGGGGTTT	HTC	BC019297	Yip1 domain family, member 3, mRNA, complete cds.
''	''	HTC	AL050274	mRNA; cDNA DKFZp566C243 (from clone DKFZp566C243).
1118	TAACATTAAAGGCATAA	EST	AA665948	47 Hs.388739 X-ray repair complementing defective repair in Chinese hamster cells 5 (double-strand-break rejoining)
''	''	EST	AA167075	1 Hs.708356 Transcribed locus, strongly similar to XP_001152558.1 PREDICTED: hypothetical protein [Pan troglodytes]
1119	GACTCCGAAGTAGCCTG	HTC	BC014320	chromosome 6 open reading frame 72, mRNA, complete cds.
1120	AAAGGTTGCAGTGCTTC	HTC	BC028369	fem-1 homolog c (C. elegans), mRNA, complete cds.
''	''	HTC	BC098385	cDNA clone IMAGE:5262448, containing frame-shift errors.
1121	TCACGCGCTCCTGGGCC	EST	AI126031	5 Hs.491577 MYST histone acetyltransferase (monocytic leukemia) 3
1122	CATAAGCTACACTTTTA	cDNA	AB039670	mRNA for ALEX1, complete cds.
''	''	cDNA	AF248963	AD032 mRNA, complete cds.
1123	AAAGTGAGATTCGTGTT	HTC	BC091489	zinc finger, MYND domain containing 11, mRNA, complete cds.
1124	TAAGTTCCTTCCCCCTC	cDNA	AF210430	RS21C6 mRNA, complete cds.
''	''	cDNA	AF212242	CDA03 mRNA, complete cds.
''	''	cDNA	AY453409	XTP3-transactivated protein A (XTP3TPA) mRNA, complete cds.
1125	TATGTAGCCTTTGAAGT	HTC	BC068443	eukaryotic translation initiation factor 4E family member 3, mRNA, complete cds.
1126	ATCCTTTTATAAATAGG	HTC	BX647673	mRNA; cDNA DKFZp686O038 (from clone DKFZp686O038).
1127	GGGCAGGGGAAGTCCAG	HTC	CR749705	mRNA; cDNA DKFZp434H2035 (from clone DKFZp434H2035).
1128	GGATTGTGGTAGTCTGA	EST	BF508368	2 Hs.446297 Zinc finger protein 498
1129	GCTATATGTTGTTGAGA	EST	BM145798	16 Hs.594504 Optic atrophy 1 (autosomal dominant)
''	''	EST	AA629959	5 Hs.705917 Transcribed locus
1130	TTGCCATTGGGTTTTGC	cDNA	AF327056	BIA1 protein mRNA, complete cds.
1131	CCCAGCAAGAGCCTTGC	HTC	BC007762	ADP-ribosylation factor 3, mRNA, complete cds.
''	''	HTC	BC020999	cDNA clone IMAGE:3925531, **** WARNING: chimeric clone ****.
1132	CTGCTCACCTTACTGCC	HTC	BC067265	lectin, mannose-binding 2-like, mRNA, complete cds.
''	''	HTC	BX648002	mRNA; cDNA DKFZp686E0659 (from clone DKFZp686E0659).
''	''	HTC	AL136617	mRNA; cDNA DKFZp564L2423 (from clone DKFZp564L2423).
1133	CAGGAACGGGGGTCTCC	HTC	BC000471	mitogen-activated protein kinase kinase 2, mRNA, complete cds.
1134	AAAGCTAATAAACCTGT	EST	AA731642	21 Hs.396740 NEFA-interacting nuclear protein NIP30
1135	TCTCTAAGCCAACTTTA	HTC	BC033692	3-hydroxy-3-methylglutaryl-Coenzyme A reductase, mRNA, complete cds.
1136	TCTGTAAGGGTTACTGA	EST	AA865657	10 Hs.575631 Tripartite motif-containing 14
1137	TCCTTACTAGGTGTTTT	HTC	BC001318	regulator of G-protein signaling 19, mRNA, complete cds.
1138	TGGTCCCTCTCCTCGGA	HTC	BC000910	protein phosphatase 1, regulatory (inhibitor) subunit 7, mRNA, complete cds.
''	''	HTC	BC051689	protein phosphatase 1, regulatory (inhibitor) subunit 7, mRNA (cDNA clone IMAGE:5180137), with apparent retained intron.
1139	GTCTCAGTCATAATCAT	HTC	BC003616	bleomycin hydrolase, mRNA, complete cds.
''	''	HTC	BC004486	bleomycin hydrolase, mRNA (cDNA clone IMAGE:3840764), **** WARNING: chimeric clone ****.
1140	TGCTGTAAAGGAATTCA	EST	AA811520	10 Hs.653162 FAST kinase domains 3
1141	AAAAATTGGAGGTGCTG	cDNA	BX640798	mRNA; cDNA DKFZp686H0575 (from clone DKFZp686H0575); complete cds.
1142	TTTACAAATAAGATCCT	-	-	no match
1143	GCTACACACACCCTTGC	-	-	no match
1144	GACAGCCTTATTGTGAT	EST	AA678932	8 Hs.404263 Synovial sarcoma translocation, chromosome 18
''	''	EST	CB853592	1 Hs.688373 Transcribed locus
1145	AATGAGAAGGAACTGGA	HTC	BC000017	Paf1, RNA polymerase II associated factor, homolog (S. cerevisiae), mRNA, complete cds.
1146	GTTGTCCATTCTGGGGC	-	-	no match
1147	ATGACAGATGGTGTGAA	cDNA	AB059408	mRNA, complete cds, clone: SMAP31-12.
''	''	cDNA	AB059409	mRNA, complete cds, clone: SMAP31-22.
''	''	cDNA	AB059410	mRNA, complete cds, villi specific gene, clone: SMAP31-R.
''	''	cDNA	AF454763	lung cancer-associated Y protein (LAGY) mRNA, complete cds.
''	''	cDNA	AF492675	heart odd homeobox 1 protein isoform A (OB1) mRNA, complete cds; alternatively spliced.
''	''	cDNA	AF492676	gingiva odd homeobox 1 protein isoform A (OB1) mRNA, complete cds; alternatively spliced.
''	''	cDNA	AF492677	gingiva odd homeobox 1 protein isoform A (OB1) mRNA, complete cds; alternatively spliced.
''	''	cDNA	AF492678	gingiva odd homeobox 1 protein isoform B (OB1) mRNA, complete cds; alternatively spliced.
''	''	cDNA	AF492679	gingiva odd homeobox 1 protein isoform B (OB1) mRNA, complete cds; alternatively spliced.
''	''	cDNA	AF492680	heart odd homeobox 1 protein isoform A (OB1) mRNA, complete cds; alternatively spliced.
''	''	cDNA	AF492681	heart odd homeobox 1 protein isoform A (OB1) mRNA, complete cds; alternatively spliced.
1148	TTTTTTTAATAAACGTT	EST	AI184008	18 Hs.128425 Chromosome 19 open reading frame 29
1149	AAATATTGATGTATTTT	cDNA	AB048348	MPRP-1 mRNA for metalloprtease related protein-1, complete cds.
1150	CTGCTGAATTCTGGTTG	HTC	BC006549	TGFB-induced factor homeobox 2, mRNA, complete cds.
1151	GCATTTGTCTGTCTCTG	EST	BE645333	11 Hs.700746 Protein tyrosine phosphatase, mitochondrial 1
1152	TCCAAGCTAAAGCCTTA	HTC	BC000408	acetyl-Coenzyme A acetyltransferase 2, mRNA, complete cds.
1153	ATGTACTAAAGTAGAGC	HTC	BC001483	TRK-fused gene, mRNA, complete cds.
1154	CATCATTCCTTGGCTGA	EST	AA649925	31 Hs.368255 KIAA0368
1155	GTGGTGTCTGGGATGCA	EST	AA765115	25 Hs.655744 CDNA FLJ31750 fis, clone NT2RI2007406
1156	AGGAAGGAACAGCAATG	HTC	AF318349	pp3659 mRNA, complete cds.
1157	CCAAATGATGACTACAT	HTC	BC051857	zinc finger, AN1-type domain 1, mRNA, complete cds.
1158	TTGGGGTTTTTAATGTG	HTC	BC094786	family with sequence similarity 40, member A, mRNA, complete cds.
1159	TTTTTTAATAAATTCTG	EST	AA761506	20 Hs.713172 RUN and FYVE domain containing 3
1160	AAAGGTTGGTTCTTGAC	HTC	BC002370	chromosome 21 open reading frame 33, mRNA, complete cds.
1161	TGTTCAGTTGTGGACCT	HTC	AL359569	mRNA; cDNA DKFZp547F073 (from clone DKFZp547F073).
1162	CCCGGGGCCTCCCTTCC	cDNA	AF081280	nucleoplasmin-3 (NPM3) mRNA, complete cds.
''	''	cDNA	AY049737	nucleophosmin/nucleoplasmin 3 (NPM3) mRNA, complete cds.
1163	CATAGATTTTTGCTTAA	HTC	BC070080	aryl hydrocarbon receptor, mRNA, complete cds.
1164	AGTAGTCTGCATATCGA	-	-	no match
1165	AAAACCTAAATATAAAA	EST	BM667612	2 Hs.303787 B-cell receptor-associated protein 29
''	''	EST	AA486065	1 Hs.708431 Transcribed locus
1166	CCCTTCTATTAATAAAA	HTC	BC016609	cytidine monophosphate N-acetylneuraminic acid synthetase, mRNA, complete cds.
''	''	HTC	AL832975	mRNA; cDNA DKFZp666I142 (from clone DKFZp666I142).
1167	TGGAGACTGGCTATAAA	cDNA	AF000430	dynamin-like protein mRNA, complete cds.
''	''	cDNA	AF061795	dynamin-like protein Dymple isoform mRNA, complete cds.
''	''	cDNA	AF151685	dynamin-like protein DYNIV-11 (DYNIV-11) mRNA, alternatively spliced, complete cds.
1168	GTCACATTTATTAAATG	EST	AA648428	4 Hs.460988 Core-binding factor, beta subunit
1169	TACTTTTGGCCTGGCTG	HTC	BX648979	mRNA; cDNA DKFZp686F0367 (from clone DKFZp686F0367).
''	''	HTC	AL831974	mRNA; cDNA DKFZp451C243 (from clone DKFZp451C243).
''	''	HTC	AL832001	mRNA; cDNA DKFZp451M143 (from clone DKFZp451M143).
''	''	HTC	AL832362	mRNA; cDNA DKFZp451N016 (from clone DKFZp451N016).
1170	TTGTTTAATTTCTTTTT	EST	AI095888	13 Hs.446123 Capping protein (actin filament) muscle Z-line, alpha 2
''	''	EST	AI224477	5 Hs.713622 Transcribed locus
1171	TCTGTACACCTGTCCCC	RIBO	NM_001015	Homo sapiens ribosomal protein S11 (RPS11), mRNA.
1172	GAAAGTCACATTCCAGA	HTC	BC046206	zinc finger protein 26, mRNA, complete cds.
1173	GGACCAGGCTGGCCTGA	HTC	AF289561	clone pp6068 unknown mRNA.
1174	AACCAAAGGAATTTATG	cDNA	AF051907	PRUNE-like protein mRNA, complete cds.
1175	ATACTGGAAATAAAATG	HTC	BC050742	microfibrillar-associated protein 1, mRNA, complete cds.
1176	GAATGGGCTGTATGTCC	cDNA	U75276	Human TFIIB related factor hBRF (HBRF) mRNA, complete cds.
1177	AAGTGTGTTTTTCTTTG	cDNA	AB062481	OK/SW-cl.85 mRNA, complete cds.
''	''	cDNA	AY714228	nephrocystin 5 (NPHP5) mRNA, complete cds.
''	''	cDNA	AY964667	p53 and DNA damage-regulated IQ motif protein short isoform (PIQ) mRNA, complete cds.
1178	GCAGCAGTGTCTGCTGC	EST	BI712184	10 Hs.632570 KIAA2018
1179	TGACATTGTTTATCTTG	EST	BE673742	12 Hs.498187 5-methyltetrahydrofolate-homocysteine methyltransferase
1180	AATGTATAATTGTATTA	HTC	BC036456	chromosome 2 open reading frame 69, mRNA, complete cds.
1181	TTGTAAGAGGGAACATT	cDNA	AF525304	growth inhibition and differentiation related protein 88 (GIDRP88) mRNA, complete cds.
1182	TATTGGCCTGGAGGTGG	-	-	no match
1183	CGTGTGCCTGTGTGTGG	HTC	BC007233	EF-hand domain family, member D2, mRNA, complete cds.
1184	TAACCCACTGGCTCCTG	EST	AA668212	6 Hs.66708 Vesicle-associated membrane protein 3 (cellubrevin)
1185	TGTAACAATAAATCTAC	HTC	BC047426	N-ethylmaleimide-sensitive factor attachment protein, beta, mRNA, complete cds.
1186	AAGTGCATTTGGATGAG	HTC	BC035507	down-regulator of transcription 1, TBP-binding (negative cofactor 2), mRNA, complete cds.
''	''	HTC	AL833729	mRNA; cDNA DKFZp666G145 (from clone DKFZp666G145).
1187	GGTGCTTATGGGAGAGG	-	-	no match
1188	TTCTGTGAATCTCGAGT	HTC	BC005882	vacuolar protein sorting 37 homolog B (S. cerevisiae), mRNA, complete cds.
1189	CTGTGGTAGCCGAGGAG	HTC	BC052240	zinc finger, HIT type 2, mRNA, complete cds.
''	''	HTC	BC041076	zinc finger, HIT type 2, mRNA (cDNA clone IMAGE:5924405).
''	''	HTC	BC057799	zinc finger, HIT type 2, mRNA (cDNA clone IMAGE:30339140), with apparent retained intron.
1190	ATAAGTATGTTTTAGTA	EST	AI004972	2 Hs.120766 Zinc finger protein 330
1191	GATTTATAACTTAATGT	HTC	BC038456	RAS p21 protein activator 3, mRNA, complete cds.
1192	TTTTCATTATATCAGCT	EST	AA642425	27 Hs.471162 Ras association (RalGDS/AF-6) and pleckstrin homology domains 1
1193	GTGGACTTTTGTTTCTG	HTC	AL080155	mRNA; cDNA DKFZp434J154 (from clone DKFZp434J154).
1194	TTTTTTAAGGCCTGGTC	HTC	CR936716	mRNA; cDNA DKFZp686E0570 (from clone DKFZp686E0570).
1195	GGGCTGTTAGCGTCTCT	HTC	BC004445	fuzzy homolog (Drosophila), mRNA, complete cds.
1196	ATTTTGAATCACCCAGA	EST	AA809139	5 Hs.438830 DnaJ (Hsp40) homolog, subfamily C, member 15
1197	TATATCAGTGTTGACTT	HTC	BC003564	ATPase, H+ transporting, lysosomal 13kDa, V1 subunit G1, mRNA (cDNA clone IMAGE:3546257), containing frame-shift errors.
1198	ACCATTGTGTATAGCAT	HTC	BC009552	LYR motif containing 4, mRNA, complete cds.
1199	TTTTTGAAACAGAACCA	HTC	BC011515	tafazzin, mRNA, complete cds.
1200	TAAATAAAATTGATCCT	EST	AA037815	11 Hs.577256 Ubiquitin specific peptidase 47
''	''	EST	BF114826	1 Hs.705546 Transcribed locus
1201	TATATGCCTAAATTTTA	cDNA	AF071172	HERC2 (HERC2) mRNA, complete cds.
1202	CAGGCTACTGGAAAATT	cDNA	AB032081	HsAGM1 mRNA for phosphoacetylglucosamine mutase, complete cds.
''	''	cDNA	AF102265	N-acetylglucosamine-phosphate mutase mRNA, complete cds.
''	''	cDNA	AF180371	N-acetylglucosamine-phosphate mutase mRNA, complete cds.
1203	CTCTACAGTCAGTTTCA	EST	BI492965	2 Hs.161181 PRP18 pre-mRNA processing factor 18 homolog (S. cerevisiae)
1204	ATCATTCCCTCTTTTTG	HTC	BC015970	dpy-30 homolog (C. elegans), mRNA, complete cds.
1205	GTTCACTGCTTAAGAAA	HTC	BC103763	eukaryotic translation initiation factor 2B, subunit 1 alpha, 26kDa, mRNA, complete cds.
1206	TAATGAACTAAACCACC	HTC	AL583912	mRNA; cDNA DKFZp761N037 (from clone DKFZp761N037).
1207	GGGGCCCCCTCACCTTG	HTC	BC000864	Sjogren syndrome nuclear autoantigen 1, mRNA, complete cds.
1208	CAAAAACATTTTGGCAG	EST	BM668433	8 Hs.656622 CDNA clone IMAGE:6470300
1209	TATTTTAATGATTTTCC	HTC	BC010697	RNA-binding region (RNP1, RRM) containing 3, mRNA, complete cds.
1210	TGCTTCATAGATATTGT	EST	BI963704	10 Hs.443490 Membrane-bound transcription factor peptidase, site 2
1211	TGTTGTGCGCGTTGGGG	EST	BF064279	28 Hs.654784 Guanine nucleotide binding protein (G protein), alpha 11 (Gq class)
1212	TTCTTTTGCTGTTTTGT	HTC	BC015175	S100P binding protein, mRNA, complete cds.
1213	AGGCGAGATCAATCCCT	EST	BF382726	55 Hs.233952 Proteasome (prosome, macropain) subunit, alpha type, 7
1214	TGCACGTTTTCTGTTTA	HTC	AF370435	PP9932 mRNA, complete cds.
1215	CATTGTCCAGCATCAGG	EST	AI379976	5 Hs.44235 Chromosome 13 open reading frame 1
1216	AACACAATGTCCTCTGG	EST	AI183410	16 Hs.9270 Isopentenyl-diphosphate delta isomerase 2
1217	CATTCATTGGTTGTTCA	cDNA	AF098066	squamous cell carcinoma antigen recognized by T cell (SART-2) mRNA, complete cds.
1218	GAGTTAGTCTGGTCACC	-	-	no match
1219	AACGTTATTATATTGTC	HTC	BC051338	endothelial PAS domain protein 1, mRNA, complete cds.
1220	CATTTAGATTTATATTT	cDNA	AB026125	ART-4 mRNA, complete cds.
''	''	cDNA	AY487344	RNA-binding protein NOB1 mRNA, complete cds.
1221	GACATCTCTTCCTCTCC	cDNA	AY148462	lung cancer metastasis-related protein (LCMR1) mRNA, complete cds.
1222	TATGGACCTGTGTATGC	cDNA	AF536238	Hermansky-Pudlak syndrome-6 protein (HPS6) mRNA, complete cds.
1223	TAAACATTGTACATTTA	EST	BF445025	3 Hs.505905 Transcribed locus
''	''	EST	AA736999	23 Hs.718513 LEM domain containing 3
1224	ACCTCAATTATTTCACT	cDNA	AB063322	mRNA for aminolevulinate delta-synthase 1, complete cds.
''	''	cDNA	AY260745	migration-inducing protein 4 mRNA, complete cds; nuclear gene for mitochondrial product.
1225	GTGCAGAGAGCGAGGAC	cDNA	AF064243	intersectin short form mRNA, complete cds.
1226	GTATGTGAATAATACCT	EST	BE671198	4 Hs.659434 CDNA clone IMAGE:6615994
''	''	EST	AA807324	1 Hs.712933 Transcribed locus
1227	TATTCTGAACAAAGGCA	HTC	BC023286	vesicle-associated membrane protein 1 (synaptobrevin 1), mRNA, complete cds.
''	''	HTC	CR749485	mRNA; cDNA DKFZp686H12131 (from clone DKFZp686H12131).
1228	GACTGCCGCCCACTGCC	HTC	BC003151	vacuolar protein sorting 72 homolog (S. cerevisiae), mRNA, complete cds.
1229	CCATTCTCTTTCAGCTG	HTC	AF161379	HSPC261 mRNA, partial cds.
1230	CTGTGAAATGCTGAGAA	EST	CA431762	1 Hs.369453 Transcribed locus
''	''	EST	BU727646	1 Hs.569302 Transcribed locus
''	''	EST	BM664935	7 Hs.708150 DCN1, defective in cullin neddylation 1, domain containing 2 (S. cerevisiae)
1231	AAATGGCCAACTGTGGC	cDNA	BX537965	mRNA; cDNA DKFZp686N0351 (from clone DKFZp686N0351); complete cds.
1232	GTGATGTATTTATTAGA	cDNA	M65131	Human methylmalonyl-CoA mutase (MCM) mRNA, complete cds.
1233	CTGTCAGCGGCTGCCCC	HTC	BC007588	splA/ryanodine receptor domain and SOCS box containing 3, mRNA, complete cds.
1234	GTTCAGTCTTAATAGCA	EST	BQ019785	2 Hs.515660 Zinc finger protein 324
1235	CTTCTTCTCTTCCTGTG	EST	BE677334	16 Hs.167679 SH3-domain binding protein 2
1236	TATCTGGTCTTAACTCT	EST	AA057753	13 Hs.463059 Signal transducer and activator of transcription 3 (acute-phase response factor)
1237	TCATCACAAACATTTGC	HTC	BC005173	cDNA clone IMAGE:3507918, containing frame-shift errors.
1238	TTAATAATTTGAGGACT	HTC	BC053671	SH3 domain containing ring finger 1, mRNA, complete cds.
1239	AATTTTTGGCAGGTAGC	EST	AA648298	23 Hs.634040 E74-like factor 2 (ets domain transcription factor)
''	''	EST	AA732826	6 Hs.656593 Transcribed locus
1240	TGAGGTTTTCTTTTGCT	EST	BM998158	1 Hs.604915 Transcribed locus
''	''	EST	AA782083	19 Hs.631992 Dystonin
1241	TTCAATAAAAATCATAT	HTC	CR749397	mRNA; cDNA DKFZp779B126 (from clone DKFZp779B126).
''	''	HTC	CR936815	mRNA; cDNA DKFZp686N01110 (from clone DKFZp686N01110).
1242	CAGATGTGGAAGCAGAC	EST	AA668788	13 Hs.169815 F-box protein 45
1243	AATAGCTGATTAAAAGA	HTC	BC012356	adenylosuccinate synthase, mRNA, complete cds.
1244	ATTTTAAGTTATGTGGA	HTC	BC028352	TBC1 domain family, member 15, mRNA, complete cds.
''	''	HTC	AL157464	mRNA; cDNA DKFZp761D0223 (from clone DKFZp761D0223).
1245	GGGCTTGGTATAAAGTT	cDNA	AY113704	DIP13 beta mRNA, complete cds.
1246	GTCCAATAATTTTATTC	EST	AA724118	26 Hs.508479 Chromosome 5 open reading frame 43
1247	TGTGGTTATCCTGTAGA	EST	AA764922	22 Hs.631535 V-akt murine thymoma viral oncogene homolog 2
1248	GGCTTATACAGGGAGAG	EST	AA705899	9 Hs.500842 Meningioma expressed antigen 5 (hyaluronidase)
1249	AATGCTGTTTGTGGTAC	cDNA	AF346629	channel-kinase 1 (CHAK1) mRNA, complete cds.
1250	GAAAAAGATGTGTCAGC	cDNA	AF157318	AD-017 protein mRNA, complete cds.
1251	GCCAGTCAAAGTTAAAT	EST	BM021849	15 Hs.62771 Differentially expressed in FDCP 8 homolog (mouse)
1252	TCCTTTGGATTGATTGA	EST	BM977285	7 Hs.222731 CDNA FLJ31635 fis, clone NT2RI2003420
1253	TGACCAGGCCCTTCCCA	HTC	BC000757	glucose-fructose oxidoreductase domain containing 2, mRNA, complete cds.
''	''	HTC	AL832904	mRNA; cDNA DKFZp762F1513 (from clone DKFZp762F1513).
1254	TATTTCTTACGTACACT	EST	AI161066	3 Hs.578508 ADAM metallopeptidase domain 10
1255	TTTCCTTTGCGTTCAGC	HTC	BC003074	STARD3 N-terminal like, mRNA, complete cds.
1256	GCGGTGAGGTGTGTGCC	HTC	BC000390	small glutamine-rich tetratricopeptide repeat (TPR)-containing, alpha, mRNA, complete cds.
''	''	HTC	AL050156	mRNA; cDNA DKFZp586N1020 (from clone DKFZp586N1020).
1257	TGGAGAGCAACTTGGGA	EST	BQ008370	15 Hs.705418 S-adenosylhomocysteine hydrolase-like 1
1258	TACCTGAAGTTATATCA	HTC	BC036888	Homo sapiens, Similar to RIKEN cDNA 4833432B22 gene, clone IMAGE:5393957, mRNA.
''	''	HTC	CR627399	mRNA; cDNA DKFZp686H16106 (from clone DKFZp686H16106).
1259	TGATTGCCCTTTCATAT	HTC	BC034998	prolyl 4-hydroxylase, alpha polypeptide I, mRNA, complete cds.
1260	ACCTAACTTTTGTCACC	EST	BF507780	19 Hs.473254 Oxysterol binding protein-like 2
1261	TAAATTTTGCACAGTTA	EST	AA772742	10 Hs.18857 TAF4 RNA polymerase II, TATA box binding protein (TBP)-associated factor, 135kDa
''	''	EST	BM665879	2 Hs.473243 Transcribed locus
1262	TGCCTCTGTCCTTAGGT	HTC	BC106074	nucleoside phosphorylase, mRNA, complete cds.
''	''	HTC	AF116670	PRO1837 mRNA, complete cds.
1263	TCTTTAAGATGTTTTGC	HTC	BC015224	adaptor-related protein complex 4, epsilon 1 subunit, mRNA (cDNA clone IMAGE:3885682), with apparent retained intron.
''	''	HTC	CR627314	mRNA; cDNA DKFZp686D01257 (from clone DKFZp686D01257).
''	''	HTC	CR749604	mRNA; cDNA DKFZp686L12167 (from clone DKFZp686L12167).
1264	ACACTTGGAGGTTTAGC	-	-	no match
1265	GCGTGAGTGCTCTAAGG	EST	BM969834	2 Hs.707091 Transcribed locus
1266	GCACAAGAGTGCCTGCC	EST	AA743169	15 Hs.25892 Chromosome 7 open reading frame 40
1267	ATGGCCTGTAACAGTTG	cDNA	AF273053	CTCL tumor antigen se89-1 mRNA, complete cds.
1268	CATTCACCATAGTTGAG	EST	AA768132	4 Hs.656122 Transcribed locus
1269	AAATATGAGCTACAGCT	cDNA	AF092565	splicing factor Prp8 mRNA, complete cds.
1270	GAGGGGATGTAGTTGCA	cDNA	U57091	Human small GTP-binding protein rab22b mRNA, complete cds.
''	''	cDNA	U59877	Human low-Mr GTP-binding protein (RAB31) mRNA, complete cds.
1271	TGTATATAAGAATGAGT	cDNA	AB022604	hCMT1a mRNA for mRNA (guanine-7-)methyltransferase, complete cds.
1272	AGACAAGCTGGGGAAGT	cDNA	BX640605	mRNA; cDNA DKFZp686L2175 (from clone DKFZp686L2175); complete cds.
1273	GGGGCAGGAACTTTGCT	EST	BM272663	3 Hs.235992 Zinc finger protein 234
1274	CATTGTAGAGTCTATAA	HTC	BC072448	F-box and leucine-rich repeat protein 3, mRNA, complete cds.
''	''	HTC	BC063796	cDNA clone IMAGE:6174493, containing frame-shift errors.
1275	AGTTGTCCCGGCCAGCT	HTC	AL049972	mRNA; cDNA DKFZp564B122 (from clone DKFZp564B122).
1276	GGAGGACGAAGCAGTGG	EST	BF512780	6 Hs.719181 RalA binding protein 1
1277	AGCGTCCGGTCTTGCCC	cDNA	AF007165	suppressin (spn) mRNA, complete cds.
1278	TATGCTTAGTATAAATG	HTC	BC052980	CGG triplet repeat binding protein 1, mRNA, complete cds.
''	''	HTC	BC042194	CGG triplet repeat binding protein 1, mRNA (cDNA clone IMAGE:5787228), with apparent retained intron.
1279	ACTCATCTGACGGAGCT	cDNA	AL136744	mRNA; cDNA DKFZp434B0212 (from clone DKFZp434B0212); complete cds.
1280	TGGAGGGGCCAGAGGCC	HTC	BC002956	ClpP caseinolytic peptidase, ATP-dependent, proteolytic subunit homolog (E. coli), mRNA, complete cds.
1281	CTGTATTTGAAATACAT	HTC	BC017094	transformer 2 alpha homolog (Drosophila), mRNA, complete cds.
1282	CTTCCTATACAGTTCTA	cDNA	AF044323	cytochrome c oxidase assembly protein COX15 (COX15) mRNA, complete cds. Warning ! LongSAGE tag has been extracted from an IRE
1283	CCTTGTCCTCTTAAGAC	HTC	BC009273	GM2 ganglioside activator, mRNA, complete cds.
1284	TTCTTCTCGTGGGTTTG	HTC	BC000036	SMT3 suppressor of mif two 3 homolog 3 (S. cerevisiae), mRNA, complete cds.
1285	ATTAATAAAAAAGGCAA	cDNA	AF043117	ubiquitin-fusion degradation protein 2 (UFD2) mRNA, complete cds.
1286	TTTAAAAGAGCTTTGTC	EST	AA063414	22 Hs.446091 Wilms tumor 1 associated protein
''	''	EST	AA688257	6 Hs.657898 Transcribed locus
1287	TTCAAGTGAAAATAAAT	HTC	BC013910	death effector domain containing, mRNA, complete cds.
1288	GAACGGGCCCGTTTGTC	EST	AA759298	18 Hs.533222 Transcribed locus, strongly similar to NP_001039501.1 dimethyladenosine transferase [Bos taurus]
1289	GCCCACAGTAGAATATC	HTC	BC002781	splicing factor, arginine/serine-rich 4, mRNA, complete cds.
1290	TACTGTACATAAGTAAT	HTC	AF078853	NPD001 mRNA, complete cds.
''	''	HTC	BC038834	MKL/myocardin-like 2, mRNA (cDNA clone IMAGE:4391226), with apparent retained intron.
''	''	HTC	CR749797	mRNA; cDNA DKFZp686J1745 (from clone DKFZp686J1745).
1291	TATCATTATTTTTACAA	HTC	BC003098	hydroxysteroid (17-beta) dehydrogenase 4, mRNA, complete cds.
1292	AATGCTTCTAAATCTGA	EST	CN420734	1 Hs.714476 Transcribed locus
1293	TTTATTTATATAGATTT	EST	AI091570	5 Hs.434951 Ubiquitin specific peptidase 15
1294	CCTGCATCCCAGAGCGA	-	-	no match
1295	GCGTGACTTCTCGTGCA	HTC	BC010108	chromatin modifying protein 6, mRNA, complete cds.
1296	GGGAAGAGATGGTTGCA	HTC	BC035161	cryptochrome 2 (photolyase-like), mRNA, complete cds.
1297	GTGGGTGTCCTGGGGCC	cDNA	AF464935	cofactor of BRCA1 (COBRA1) mRNA, complete cds.
1298	ATGTATTTTTATCTTAC	EST	BE962679	27 Hs.647120 Myeloid/lymphoid or mixed-lineage leukemia 3
''	''	EST	AI095061	2 Hs.649297 Transcribed locus
1299	TGGAAGCTAGGTGGGAC	HTC	BC024225	mediator complex subunit 22, mRNA, complete cds.
1300	GTCATCACTGGTCTGTC	HTC	AL834373	mRNA; cDNA DKFZp762G0913 (from clone DKFZp762G0913).
1301	AATAAACGTGTTAGCAA	EST	CA433009	1 Hs.98943 Family with sequence similarity 154, member A
''	''	EST	AI094013	24 Hs.432330 Ras-related GTP binding A
1302	ATGATGTCGTGGCAGAG	HTC	BC023976	tumor suppressor candidate 2, mRNA, complete cds.
1303	TCCCAACAACTCATCTC	-	-	no match
1304	CTTCGCTTTGTAGACAA	HTC	BC011993	coiled-coil domain containing 51, mRNA, complete cds.
1305	GATGCAGCAGCCTGAAA	-	-	no match
1306	GTTCTCTTTTTCTCTCT	EST	BQ024545	7 Hs.595184 MRNA; cDNA DKFZp586F2224 (from clone DKFZp586F2224)
1307	TTTTTAATTCATTTGAA	EST	BM979208	2 Hs.591582 Vacuolar protein sorting 24 homolog (S. cerevisiae)
1308	CAGTGGGTGTGGGGGGG	HTC	BC004911	Bernardinelli-Seip congenital lipodystrophy 2 (seipin), mRNA, complete cds.
1309	AATCTTTCATACATATA	EST	AA768943	8 Hs.432453 Mitogen-activated protein kinase kinase kinase 8
1310	TATGGGTTCCACTTTCT	cDNA	AF183413	dolichyl-phosphate beta-glucosyltransferase mRNA, complete cds.
1311	TAATAAACTTTGGATAA	cDNA	U50196	Human adenosine kinase mRNA, complete cds.
1312	GTGGGCCGCTTGAATGA	cDNA	AF154108	tumor necrosis factor type 1 receptor associated protein mRNA, complete cds.
1313	ACATCCTCACCTAGGGC	cDNA	AF107837	clone AS0053 26S proteasome subunit p40.5 mRNA, complete cds.
1314	GACATTTTTTTTTGGGA	EST	BQ016814	2 Hs.35096 Zinc finger and BTB domain containing 4
1315	TGTTCGGTTGTCTGGGG	HTC	BC018562	ATP/GTP binding protein-like 5, mRNA (cDNA clone IMAGE:3860402).
''	''	HTC	BC018584	ATP/GTP binding protein-like 5, mRNA (cDNA clone IMAGE:3918769).
1316	CACTTTGTGTGTCTCCT	cDNA	AF006516	eps8 binding protein e3B1 mRNA, complete cds.
1317	ATTTTTTCTTATTGTAT	HTC	CR936800	mRNA; cDNA DKFZp781M2411 (from clone DKFZp781M2411).
1318	GATGGGGACAAGGGCGC	HTC	BC010025	DR1-associated protein 1 (negative cofactor 2 alpha), mRNA, complete cds.
1319	TAACAAGAAAAACCTCC	EST	AA055004	1 Hs.598066 Transcribed locus
1320	GCTTCCTCTGCTTGGTT	HTC	BC014107	aarF domain containing kinase 2, mRNA, complete cds.
1321	TTCTCCAGAGAATAAAT	HTC	BC036482	family with sequence similarity 98, member C, mRNA (cDNA clone IMAGE:5260820), with apparent retained intron.
''	''	HTC	BC100033	family with sequence similarity 98, member C, mRNA (cDNA clone IMAGE:6018092), with apparent retained intron.
1322	AACAGAAATATGTAGAA	EST	CA313768	4 Hs.448753 Small nucleolar RNA host gene 10 (non-protein coding)
1323	ACAACACCCCAATAAAC	HTC	BC060788	inositol 1,4,5-trisphosphate 3-kinase C, mRNA, complete cds.
1324	GGGGGGTGGAGAGGGGT	HTC	BC065194	lysophosphatidylcholine acyltransferase 3, mRNA, complete cds.
1325	GGTTTAAAACTGTATCT	EST	AA847791	29 Hs.182982 Golgi autoantigen, golgin subfamily a, 8A
1326	GTTTTGTGGGAATCACG	HTC	BC021016	melanoma associated antigen (mutated) 1, mRNA (cDNA clone IMAGE:3638059).
1327	AAAATACTGAACATATG	-	-	no match
1328	TACTCTGCCCGTGTGGG	HTC	BC032135	RNA pseudouridylate synthase domain containing 3, mRNA, complete cds.
1329	TTTCCTTCCTTCAACTG	HTC	BC009201	clathrin, light chain (Lca), mRNA, complete cds.
1330	AGTAACGTGTCTGCTCA	cDNA	AF087896	stress-inducible chaperone GrpE mRNA, complete cds.
1331	GGCTGGTCCCACTTGGA	EST	AA994933	6 Hs.380801 Pecanex-like 3 (Drosophila)
1332	GCTACTCTTTGAAATGG	HTC	BC065551	WAS/WASL interacting protein family, member 2, mRNA, complete cds.
''	''	HTC	AF370396	PP10631 mRNA, complete cds.
1333	CACTTTAAAGTCCTGTG	HTC	BC015882	enhancer of zeste homolog 1 (Drosophila), mRNA, complete cds.
''	''	HTC	BC019280	cDNA clone IMAGE:2905353, **** WARNING: chimeric clone ****.
1334	TTACCAAAGCAATATTT	cDNA	AF153330	thiamine carrier 1 (TC1) mRNA, complete cds.
''	''	cDNA	AF160812	thiamine transporter 1 (THT1) mRNA, complete cds.
1335	TTAACATAAGAGATAAA	EST	T27004	1 Hs.282113 Salt-inducible kinase 1
1336	ACAATGGTATAACAAGG	-	-	no match
1337	CCATTTTAAATATGTTG	HTC	BC010349	sorting nexin 7, mRNA, complete cds.
1338	TTGATGCCCGAAGAAAA	HTC	BC009015	serpin peptidase inhibitor, clade B (ovalbumin), member 1, mRNA, complete cds.
1339	GATATTTTTATGTACAG	HTC	BC041783	platelet derived growth factor C, mRNA (cDNA clone IMAGE:4614150), containing frame-shift errors.
''	''	HTC	BC051876	platelet derived growth factor C, mRNA (cDNA clone IMAGE:6527736), with apparent retained intron.
1340	CTGCTGGGCAGGGAACT	HTC	BC031303	ankyrin repeat domain 39, mRNA, complete cds.
1341	ATATGGAATAAAGTATA	HTC	BC152436	PFTAIRE protein kinase 1, mRNA, complete cds.
1342	TGAATTAAAACATTGGC	EST	BI711256	5 Hs.655536 Zinc finger and BTB domain containing 1
1343	AGTAAACCATCAGAGAA	HTC	BC107698	activating transcription factor 2, mRNA, complete cds.
1344	TGACCACCTACCATCCC	cDNA	AF279306	anti-silencing function 1A (ASF1A) mRNA, complete cds.
1345	GAGGTTCTTCCCAAGCT	HTC	BC010570	3-hydroxymethyl-3-methylglutaryl-Coenzyme A lyase, mRNA, complete cds.
''	''	HTC	BC021145	cDNA clone IMAGE:4876657, containing frame-shift errors.
1346	TGAGGGGTGAACCTTGG	HTC	BC000155	G protein pathway suppressor 1, mRNA, complete cds.
1347	CAGGGGTTGGGGTTGGG	HTC	AL832974	mRNA; cDNA DKFZp666H042 (from clone DKFZp666H042).
1348	TATGTTATGATATTGTT	HTC	BC002379	SMAD family member 4, mRNA, complete cds.
1349	GACAGAATTTTTTTTGT	HTC	BC002359	translin, mRNA, complete cds.
1350	ACAAACACAGTGAAGCC	HTC	BC017741	glycosyltransferase-like domain containing 1, mRNA, complete cds.
1351	TGGGGAAGGACTTATGG	HTC	BC032587	tubby like protein 3, mRNA, complete cds.
1352	GCCTCGGCCTCGAGCCC	EST	BG208553	4 Hs.530940 BRCA1 associated protein
1353	CTTTTGGCTGCCCTGAG	EST	AA747801	28 Hs.593928 Farnesyl-diphosphate farnesyltransferase 1
1354	TGAGTGGTCACTTTATT	cDNA	AF303888	microtubule-associated proteins 1A/1B light chain 3 mRNA, complete cds.
1355	TAGGTTCGTGTCGTCGT	HTC	BC002880	cysteinyl-tRNA synthetase, mRNA, complete cds.
''	''	HTC	BX647906	mRNA; cDNA DKFZp686F1612 (from clone DKFZp686F1612).
1356	TGAAAGTGATTTCTTCC	HTC	BC112926	Rho guanine nucleotide exchange factor (GEF) 10, mRNA, complete cds.
1357	GTGACACCGCACAGGAC	-	-	no match
1358	TATTAACATTCCAATGA	HTC	BC090865	inhibitor of kappa light polypeptide gene enhancer in B-cells, kinase beta, mRNA (cDNA clone IMAGE:6184761), with apparent retained intron. Warning ! LongSAGE tag has been extracted from an IRE
1359	AGTTGCAGATAAAATGA	EST	BU688878	6 Hs.30258 Ring finger and CCCH-type zinc finger domains 1
1360	CACCGGGTAGGTTTCCG	HTC	BC039817	UPF1 regulator of nonsense transcripts homolog (yeast), mRNA, complete cds.
1361	CGGTTTGCAGAGCTTGC	cDNA	AF260334	CUA002 mRNA, complete cds.
''	''	cDNA	AF284574	Nit protein 2 (NIT2) mRNA, complete cds.
1362	GTGTTTAAAGAATGGTA	HTC	CR627437	mRNA; cDNA DKFZp781O2147 (from clone DKFZp781O2147).
1363	TGTTAACTATAATCACA	cDNA	U06846	Human XIB mRNA, complete cds.
1364	TGCTGCCTGTTGTTATG	HTC	BC033873	bone marrow stromal cell antigen 2, mRNA, complete cds.
1365	TGCTTGAAGGAAAAATA	HTC	CR603581	full-length cDNA clone CS0DN001YH21 of Adult brain of (human).
''	''	HTC	AL137639	mRNA; cDNA DKFZp434M235 (from clone DKFZp434M235).
1366	CAGAATAATGTGGTAAC	HTC	BC032610	choline/ethanolamine phosphotransferase 1, mRNA, complete cds.
''	''	HTC	AF138862	clone FLB4244 mRNA sequence.
1367	CTGGATAATCTGCGGTA	HTC	BC047775	chromosome 11 open reading frame 46, mRNA, complete cds.
1368	CCCTAACTTTTAATATG	cDNA	AF225971	gamma-tubulin (TUBG2) mRNA, complete cds.
1369	TTATTTAATAAAGAGTT	EST	AI142011	13 Hs.464585 Ankyrin repeat domain 12
1370	TACTTTCTCCTTTCTGG	HTC	BC011414	family with sequence similarity 114, member A2, mRNA, complete cds.
1371	CTAGACAGTAAAGAAAA	EST	BQ024475	2 Hs.644065 Transcribed locus
''	''	EST	BE467272	3 Hs.715600 TSC22 domain family, member 2
1372	ATGATTTATTAAACTTG	HTC	BC007027	tetratricopeptide repeat domain 35, mRNA (cDNA clone IMAGE:4051121), containing frame-shift errors.
1373	GACTAAGAAATCCTGAC	EST	AI123183	23 Hs.66713 Coiled-coil domain containing 85B
1374	GATGGTCAGTCTCTTGC	HTC	BC072438	component of oligomeric golgi complex 4, mRNA, complete cds.
''	''	HTC	AL050101	mRNA; cDNA DKFZp586E1519 (from clone DKFZp586E1519).
1375	TATGATGTTAGCTGAGG	-	-	no match
1376	ATACTATAATTGTGAGA	cDNA	AF493978	140 kDa estrogen receptor associated protein mRNA, complete cds.
1377	GCATTTTGTGATGTGAT	HTC	BC004420	toll interacting protein, mRNA, complete cds.
1378	ATGGTCTACGGTAGAGG	EST	BM470763	8 Hs.524804 Ras homolog gene family, member F (in filopodia)
1379	TCTGCCTGGGGCCCTTC	HTC	BC032717	trafficking protein particle complex 1, mRNA, complete cds.
''	''	HTC	BC025413	trafficking protein particle complex 1, mRNA (cDNA clone IMAGE:3678303).
1380	GAGAGCCTCAGAATGGG	cDNA	AF135158	serine kinase mRNA, complete cds.
''	''	cDNA	AF179867	STE20-like kinase (JIK) mRNA, complete cds.
''	''	cDNA	AF328731	CTCL tumor antigen HD-CL-09 mRNA, complete cds.
1381	GCTGAAGGGGGAGAGGG	EST	BE671623	2 Hs.292078 La ribonucleoprotein domain family, member 1
1382	AATTCAGTGAACTCTTT	HTC	BC029412	dynein, light chain, Tctex-type 1, mRNA, complete cds.
1383	ACCTTGTGCCAGTCCTG	HTC	BC036705	ST6 (alpha-N-acetyl-neuraminyl-2,3-beta-galactosyl-1, 3)-N-acetylgalactosaminide alpha-2,6-sialyltransferase 4, mRNA, complete cds.
1384	TTCAGTGCCTGGTGGGG	cDNA	AB031069	PCCX1 mRNA for protein containing CXXC domain 1, complete cds.
1385	TTAGTTGATGAAACAGC	EST	AA740901	8 Hs.644788 Mediator complex subunit 28
1386	GGAAGAGCACTGGTGTG	HTC	BC010645	ST3 beta-galactoside alpha-2,3-sialyltransferase 4, mRNA, complete cds.
1387	TGCTTTTAAAGGTGTAC	HTC	BC044254	partner and localizer of BRCA2, mRNA, complete cds.
''	''	HTC	CR749637	mRNA; cDNA DKFZp686E1054 (from clone DKFZp686E1054).
1388	CATTCCTACTATTATGA	HTC	BC006471	myeloid/lymphoid or mixed-lineage leukemia (trithorax homolog, Drosophila); translocated to, 11, mRNA, complete cds.
''	''	HTC	BC007079	myeloid/lymphoid or mixed-lineage leukemia (trithorax homolog, Drosophila); translocated to, 11, mRNA (cDNA clone IMAGE:4049657).
''	''	HTC	BC032996	myeloid/lymphoid or mixed-lineage leukemia (trithorax homolog, Drosophila); translocated to, 11, mRNA (cDNA clone IMAGE:5262434).
1389	AGCAGAAACTGAATGGA	EST	BQ044931	5 Hs.709762 Armadillo repeat containing, X-linked 4
1390	CAAAAAATTACATTGAT	HTC	BC057285	adducin 3 (gamma), mRNA (cDNA clone IMAGE:5314479).
''	''	HTC	BX647403	mRNA; cDNA DKFZp686O0853 (from clone DKFZp686O0853).
1391	CACTCACCCTGTTTGTG	EST	AA632584	9 Hs.22587 Synovial sarcoma, X breakpoint 2 interacting protein
1392	GATGCCCTCCTTAATAG	HTC	AF161416	HSPC298 mRNA, partial cds.
1393	AGTGGGTATTTTGATTC	HTC	BC006974	chromatin modifying protein 5, mRNA, complete cds.
''	''	HTC	BC018603	chromatin modifying protein 5, mRNA (cDNA clone IMAGE:4519814).
1394	ATGTTGATTTTTTTTCA	EST	BF438802	11 Hs.193725 Proteasome (prosome, macropain) 26S subunit, non-ATPase, 5
''	''	EST	BU607444	1 Hs.708603 Transcribed locus
1395	AATTTCATAGGTAGTGT	EST	BE677097	2 Hs.479874 Zinc finger protein 136
1396	GCTTCTGATCTCCACTC	cDNA	AF327348	hypothetical protein SBBI81 mRNA, complete cds.
1397	GAATTTGGGGTGGCGAG	-	-	no match
1398	GTGTTCGGATCTTTGGA	EST	AA743830	7 Hs.709387 ORM1-like 1 (S. cerevisiae)
1399	CTGTACTAGGTGCTGAA	cDNA	AB026894	mRNA for NESCA, complete cds.
1400	GTGAACTAATTTAGAGC	HTC	BC014952	TH1-like (Drosophila), mRNA, complete cds.
''	''	HTC	AF161479	HSPC130 mRNA, complete cds.
1401	AATTCCCGTCCAAGGAA	HTC	AF161494	HSPC145 mRNA, complete cds.
''	''	HTC	AL136665	mRNA; cDNA DKFZp564I206 (from clone DKFZp564I206).
1402	GTGATTTTACTGCTGCT	cDNA	AF036715	syntaxin 8 mRNA, complete cds.
''	''	cDNA	AF062077	putative protein kinase regulator mRNA, complete cds.
1403	TATGGGGTCACAGCCTC	cDNA	AF151105	3-5 exonuclease TREX1 mRNA, complete cds.
''	''	cDNA	AF319566	clone T1P4 3-5 exonuclease TREX1 (TREX1) mRNA, complete cds.
''	''	cDNA	AF319567	clone T1P3 3-5 exonuclease TREX1 (TREX1) mRNA, complete cds.
''	''	cDNA	AF319568	clone T1P2 3-5 exonuclease TREX1-like protein (TREX1) mRNA, complete cds.
''	''	cDNA	AF319569	clone T1P1 3-5 exonuclease TREX1 (TREX1) mRNA, complete cds.
1404	GATCTAATGTACTGTAA	HTC	BC003403	RAP2C, member of RAS oncogene family, mRNA, complete cds.
1405	TCTATTGATGTGTATGC	cDNA	AF087851	LATEX mRNA, complete cds.
1406	ACATTGGTTAACATTTA	HTC	BC152442	EFR3 homolog A (S. cerevisiae), mRNA, complete cds.
''	''	HTC	CR749243	mRNA; cDNA DKFZp781J0562 (from clone DKFZp781J0562).
1407	AAAGAAGTGGTGGCTGC	HTC	BC047581	PAP associated domain containing 4, mRNA, complete cds.
1408	AGCTAGGGAAGGCTGAG	cDNA	AF090989	high-risk human papilloma viruses E6 oncoproteins targeted protein E6TP1 alpha mRNA, complete cds.
''	''	cDNA	AF090990	high-risk human papilloma viruses E6 oncoproteins targeted protein E6TP1 beta mRNA, complete cds.
1409	AAGGTCTATTCTTTGCA	EST	BE502600	12 Hs.504136 Tubulin folding cofactor E-like
1410	ATGTCATCAAATGGGTG	HTC	BC004996	adaptor-related protein complex 2, mu 1 subunit, mRNA, complete cds.
1411	GTACTCAGGCAGGGTTC	EST	BF939338	2 Hs.632575 YEATS domain containing 2
1412	GGGAGCCGAGTCTTCTG	EST	AA721455	34 Hs.308340 Nucleoporin 188kDa
1413	TAATTAATACCTGATCA	EST	BE856694	9 Hs.224764 Cardiolipin synthase 1
1414	ACATATACTGTCAACGG	EST	CA313225	4 Hs.567968 Transcribed locus
1415	GATGAATGAGTATTTAA	HTC	BC000133	zinc finger protein 76 (expressed in testis), mRNA, complete cds.
1416	GGTGTGGGTGAGGGTGG	HTC	BC039061	leucine rich repeat containing 68, mRNA (cDNA clone IMAGE:4779950), with apparent retained intron.
1417	TTAGTTAAGCAGGCAAG	HTC	BC080638	cDNA clone IMAGE:6584541, containing frame-shift errors.
1418	GGGTTTTTCTGGGCCAG	EST	BE856830	12 Hs.598862 Ubiquitin protein ligase E3A
1419	TCAGTGTCGATGCCACT	EST	BM975747	12 Hs.10441 Nuclear transcription factor Y, alpha
''	''	EST	AA736741	2 Hs.602747 Transcribed locus
1420	TTTTTACTCAAAATCCA	HTC	BC004119	CDKN1A interacting zinc finger protein 1, mRNA, complete cds.
1421	CAGGCTTTTGTGTGGCT	HTC	BC034427	exocyst complex component 3, mRNA (cDNA clone IMAGE:4779656), with apparent retained intron.
1422	TGTGCCCTGCCTTCCTG	EST	AA812224	9 Hs.88025 Vacuolar protein sorting 39 homolog (S. cerevisiae)
1423	TTTAATTTGAATTAAAT	cDNA	AF258580	PP4534 mRNA, complete cds.
1424	TTAATTACACTTACGAC	EST	CA422397	2 Hs.581171 Transcribed locus
''	''	EST	AA628971	62 Hs.715537 Transducin (beta)-like 1 X-linked receptor 1
1425	TCAGAGATGAGGGCCGC	HTC	BC002869	syntaxin binding protein 2, mRNA, complete cds.
1426	GGATTCTGACTGAGCAG	HTC	BC008650	hydroxysteroid (17-beta) dehydrogenase 11, mRNA, complete cds.
''	''	HTC	BC011995	cDNA clone IMAGE:3859111, containing frame-shift errors.
1427	TGAGTCTGGCTGGGCTG	EST	AA828511	18 Hs.4055 Kruppel-like factor 6
''	''	EST	AA947023	20 Hs.713327 Transcribed locus
1428	TATTTTCTGTATGTTGG	EST	AA885486	3 Hs.9997 SECIS binding protein 2-like
1429	AACATTTCTCTTGTGTT	HTC	BC016758	hematopoietic cell-specific Lyn substrate 1, mRNA, complete cds.
1430	TTCTGTGTCACGTGACC	HTC	BC004980	solute carrier family 25 (mitochondrial carrier; citrate transporter), member 1, mRNA, complete cds.
''	''	HTC	BC016877	cDNA clone IMAGE:3901984, **** WARNING: chimeric clone ****.
''	''	HTC	BC018590	solute carrier family 25 (mitochondrial carrier; citrate transporter), member 1, mRNA (cDNA clone IMAGE:3868835).
''	''	HTC	BC048258	solute carrier family 25 (mitochondrial carrier; citrate transporter), member 1, mRNA (cDNA clone IMAGE:5535369), **** WARNING: chimeric clone ****.
1431	TTTGGAACAATAAAGTT	HTC	BX648899	mRNA; cDNA DKFZp686N18252 (from clone DKFZp686N18252).
1432	GGATTCAAGAGGGACAG	EST	BF512208	21 Hs.501574 ADAM metallopeptidase domain 8
1433	TAACTCCATTGAACACA	HTC	BC035761	SEC24 family, member D (S. cerevisiae), mRNA, complete cds.
1434	GACATTTGTTCCAAACT	EST	BM683436	2 Hs.7277 Peroxisomal biogenesis factor 3
1435	CTTCTGTGTATATAAAG	cDNA	U31913	Human HBV-X associated (XAP2) mRNA, complete cds.
''	''	cDNA	U78521	immunophilin homolog ARA9 mRNA, complete cds.
1436	GGTTGTATTTTTCTGGT	EST	BX393350	2 Hs.593148 Syntaxin 7
''	''	EST	AW780095	1 Hs.605992 Transcribed locus
1437	AATCTTTTTTGGTCAGT	EST	BF196099	4 Hs.164070 Thioesterase superfamily member 4
1438	GCAATGAGGTGGGGCCC	EST	AA810248	25 Hs.514468 Potassium channel tetramerisation domain containing 2
1439	TAGCAATCAGATTTTCC	HTC	BC015803	interferon regulatory factor 2, mRNA, complete cds.
1440	ATTGTCAGGGAGGTGCC	HTC	BC000100	cDNA clone IMAGE:3504579, containing frame-shift errors.
''	''	HTC	AL832967	mRNA; cDNA DKFZp666B082 (from clone DKFZp666B082).
1441	AACATAAGGGCCTGGCA	HTC	BC004404	transmembrane protein 177, mRNA, complete cds.
1442	GGGAGAAAAATTCCAGC	-	-	no match
1443	TTTAACTGACACACTGG	HTC	BC068524	zinc finger protein 706, mRNA, complete cds.
1444	CCAAAATTAGGAAAAAC	EST	AA947278	8 Hs.208597 C-terminal binding protein 1
''	''	EST	AA670313	9 Hs.594321 Transcribed locus
1445	AAAAGGTTGTGCTTTGG	EST	BM145795	2 Hs.656304 CDNA FLJ41737 fis, clone HSYRA2001983
1446	TCCCTGTAGTCGGTAGG	cDNA	AY192728	breast cancer-associated protein SGA-1M mRNA, complete cds.
1447	AATAATACATTTCAATG	EST	BF431111	12 Hs.138211 Mitogen-activated protein kinase 8
1448	AGCTTATTGAGACCATC	HTC	BC001033	transmembrane protein 14B, mRNA, complete cds.
1449	CCAAGAATGTTTTCTTA	EST	BE503272	20 Hs.136309 SH3-domain GRB2-like endophilin B1
1450	ATTTGTAAAGCCGACAG	EST	AI188114	5 Hs.31856 Ubiquitin specific peptidase 42
1451	ACCTGCATCATCATTTG	-	-	no match
1452	GCCCAGGGACCCGTGGA	EST	AA775594	22 Hs.656657 Anoctamin 10
1453	CCATTGCACTGCACCTG	HTC	BC029633	ADP-ribosylation factor-like 16, mRNA (cDNA clone IMAGE:4749063), with apparent retained intron. Warning ! LongSAGE tag has been extracted from an IRE
1454	CAGAAATATATATGTGT	EST	AA042812	35 Hs.262823 Isoleucyl-tRNA synthetase 2, mitochondrial
1455	TGCTACGATCTTGGGAC	EST	BG342207	12 Hs.369728 Transcribed locus, strongly similar to XP_001172939.1 PREDICTED: hypothetical protein [Pan troglodytes]
1456	GGGTGGGCAGTGAGGTC	HTC	BC020880	F-box protein 6, mRNA, complete cds.
1457	CAGGTGTAACCACTGCC	HTC	BC048015	ubiquitin-like modifier activating enzyme 5, mRNA (cDNA clone IMAGE:5273101).
1458	TAAAGTGTCTGGCGTGT	HTC	BC069228	phosphatidylinositol glycan anchor biosynthesis, class S, mRNA, complete cds.
''	''	HTC	AF161427	HSPC309 mRNA, partial cds. Warning ! LongSAGE tag has been extracted from an IRE
1459	CACGACAGTCCTTGTTC	HTC	BC002877	metallophosphoesterase 1, mRNA, complete cds.
1460	GGTACCCCTGAAGCAAC	-	-	no match
[truncated: 3,539 more rows]

## Sheet: Tag-seq_HgtC_1417_RT_p-values
Spreadsheet n°3 (use bottom tabs to see further spreadsheets)
Tag-seq	List of 1417 RT (SBS frequency in healthy > SBS frequency in cancer)
RT	p-value (proportion test)	Rank	Adjusted p-value FDR			1123	RT passed FDR 0,025
CAAGCATCCCCGTTCCA	0	1	2.91647e-06
AAATAAAGAATTTAAAG	1.07447e-203	2	5.83294e-06
CCTTCGAGATCATACAC	7.51526e-179	3	8.74942e-06
ATTTTGATAATAAATAA	4.29431e-175	4	1.16659e-05
CTAAGACTTCACCAGTC	8.38873e-150	5	1.45824e-05
AAATGAATAAGAGGGCT	5.51384e-141	6	1.74988e-05
GATTGCTGGAGGTCTTT	5.9095e-103	7	2.04153e-05
ATACTTTAATCAGAAGC	5.79885e-96	8	2.33318e-05
TACCTGTCTGTGAGTGC	1.52908e-94	9	2.62483e-05
GTAGGGGTAAAAGGAGG	1.14325e-90	10	2.91647e-05
ACCCCAGCAACTGTGGT	2.32014e-87	11	3.20812e-05
CATGGGAGGAATTCATC	3.285e-87	12	3.49977e-05
AACCTGTTTTCTGGATG	5.02215e-87	13	3.79141e-05
AAATTCGATTCCAAGCA	8.27217e-83	14	4.08306e-05
TCAATAAATGTTCTTCT	1.27354e-78	15	4.37471e-05
GCAACAAATCCACCCAC	6.07972e-78	16	4.66636e-05
TCGAAGAACCGAGTCCC	2.61785e-77	17	4.958e-05
TGATCTGGGAAACTGAT	1.4187e-76	18	5.24965e-05
GATTTGCCCTTGATTCT	6.35156e-76	19	5.5413e-05
GTTTGCAAACCACAAGA	1.14555e-74	20	5.83294e-05
GAGGACTCCGAGGGTTC	1.76495e-73	21	6.12459e-05
CTCATAAGGAAAGGTTA	2.99822e-70	22	6.41624e-05
GGTCTTTTTTTTAATTA	6.87108e-70	23	6.70789e-05
GCTTTTAATCCTGGCAG	3.07039e-68	24	6.99953e-05
ATATGTATATTGCTGAG	3.13521e-67	25	7.29118e-05
GGAATAAATTAATTTTC	5.51047e-64	26	7.58283e-05
TTCCAGCCAATGGATGA	5.40929e-62	27	7.87448e-05
GTGCCTGAGAGGCAGGC	9.7374e-58	28	8.16612e-05
GGCCTGCTGCTGGTGGC	2.7207e-55	29	8.45777e-05
AATTTGTGAAGGTGGAA	1.44529e-53	30	8.74942e-05
CTCAGGAAATAAATGTG	1.49666e-53	31	9.04106e-05
GAAGATGTGTGCTCTGG	7.5445e-52	32	9.33271e-05
GTTCACATTAGAATAAA	3.19906e-51	33	9.62436e-05
CAGGGGTGACTTTTATT	3.8411e-51	34	9.91601e-05
AACTAATACTACAATAA	1.00171e-50	35	0.000102077
CCACGTTCCACAGTTGC	1.37562e-48	36	0.000104993
GTGTAATAAGACATAAC	7.42819e-47	37	0.000107909
AAGGTAGAACCAGCTGC	1.35588e-46	38	0.000110826
CAAAATCAGGAAAGGCT	9.42371e-46	39	0.000113742
TGGATCCTCGTTTTCCA	3.15314e-45	40	0.000116659
GAACCCTGGGATTACCC	3.74749e-45	41	0.000119575
ACTGTAAAAATGGGGAA	5.88545e-44	42	0.000122492
CTCCTGGAACACAAAAT	1.03504e-43	43	0.000125408
GATTTGAATGAAATGCC	2.48494e-43	44	0.000128325
AAAACTTTTGTTTAGGA	4.47704e-43	45	0.000131241
ATTAAGAAAATTTCCAG	5.73519e-43	46	0.000134158
AACCAGTTTGTGAACAA	1.47354e-42	47	0.000137074
AGGTCCTAGCCCCTGGC	2.98891e-42	48	0.000139991
GAATAAACATTCTCAGC	8.0078e-42	49	0.000142907
CGCAGTGTCCTAGTGCC	2.06786e-41	50	0.000145824
TGCAGGCCTGGAAGAGC	1.07069e-40	51	0.00014874
GGGTAATGTGAGAGAGT	1.25764e-40	52	0.000151657
TTACCTCCTTCAATTGA	4.54207e-40	53	0.000154573
TTCATTTGTCTACCTCT	2.03085e-38	54	0.00015749
CCCCTCCCTCCTTTTTA	3.89466e-38	55	0.000160406
ACTTAGGGAGGTGGGAC	9.50496e-38	56	0.000163322
GTCCCGGGCATCTGAAT	1.37977e-37	57	0.000166239
TATTACTGGGAGATGCT	3.56331e-37	58	0.000169155
ATGTGAAGAATAAATGC	5.42949e-37	59	0.000172072
CCCTCTGTCAGGTCGTC	2.10204e-36	60	0.000174988
TCCCCTCTCTCCCTATA	3.61935e-36	61	0.000177905
CTGAGCTGTACCAGGAA	7.57331e-36	62	0.000180821
CCTGGAGCAATGAGGGT	1.69486e-35	63	0.000183738
TGCCTCTGCGGGGCAGG	6.57358e-35	64	0.000186654
AAGGCCGAGTAACTGGA	2.99791e-34	65	0.000189571
ACCTGAAACCTCAGCGT	5.68347e-34	66	0.000192487
GATTTGTGTTCACCTTA	5.87487e-34	67	0.000195404
CCCAATAAACTGACCCC	9.68232e-34	68	0.00019832
GGAATGTACGTTATTTC	2.43757e-33	69	0.000201237
CCTGTACCCCAGATGGG	3.75446e-32	70	0.000204153
GTTACAAATGTAATATA	4.64664e-32	71	0.00020707
GCTGCCAAAAGGACAGT	8.13064e-32	72	0.000209986
AGGAGCAAAGGAAGGGG	9.07389e-32	73	0.000212902
AGCCAAAAAACCCAAAA	1.18428e-30	74	0.000215819
AAAACAATTGCGTTCCC	1.418e-30	75	0.000218735
CAGAGTGACTGAAACAC	1.86738e-30	76	0.000221652
ATTTCACATTTGAAAAT	2.63855e-30	77	0.000224568
CACAGAGTCCTTAAAAA	8.92365e-30	78	0.000227485
CAGGGTCCCCACTCCCT	1.77519e-29	79	0.000230401
GTACTGTAGCAGGGGAA	3.11717e-29	80	0.000233318
CAGCTTCACCTCCCCTT	3.90052e-29	81	0.000236234
TCTTCCCCAGTTGTCCC	7.34856e-29	82	0.000239151
CTTGATTCCCACGCTAC	1.50075e-28	83	0.000242067
GTGAAGTCTTCCCTCTG	1.69609e-28	84	0.000244984
GGATTGTCTGGTTTCCC	1.90775e-28	85	0.0002479
AGGCTGCCCAGAGAAAG	3.80351e-28	86	0.000250817
AAGGTAGATGAAGTCCT	4.57461e-28	87	0.000253733
AGCCTGCAGAACTGCTT	9.01526e-28	88	0.00025665
ATTTTCCTTCGTACAGA	9.27461e-28	89	0.000259566
AATTTCCAGCCGATGAT	1.0046e-27	90	0.000262483
TGTGGAAACCCACTATT	2.31596e-27	91	0.000265399
TGGAGCAGTTGTGGGGA	3.60514e-27	92	0.000268315
TAGAAAAATAAAGATGC	4.23338e-27	93	0.000271232
GGTCCAGAACTCTGGCT	4.48172e-27	94	0.000274148
ATGGTGAAACGGTGACC	7.05209e-27	95	0.000277065
GGACCCTCTCTAATCCT	8.10186e-27	96	0.000279981
GGTGCTTGAAAAAGCTC	1.14202e-26	97	0.000282898
AAACTGTACATACTGCA	1.16237e-26	98	0.000285814
AGTATCTGGGATGTGAA	1.22817e-26	99	0.000288731
AAGGAGTCCCTGCTGCT	1.45662e-26	100	0.000291647
AGACCCACAACAAATAG	1.51516e-26	101	0.000294564
GGAGGAGCTGTTTTCCA	1.5229e-26	102	0.00029748
TTCGGTTTAATAAAGAA	2.13554e-26	103	0.000300397
CAGGCCTCTGCTCCTTG	2.41766e-26	104	0.000303313
ATGACTCAAGGCCAATA	2.51425e-26	105	0.00030623
TGCACCTTGGGGTTTTG	3.66093e-26	106	0.000309146
GAATGCTGACCTTCATT	4.4787e-26	107	0.000312063
TGTGTGAGCTCCTTGAA	5.31097e-26	108	0.000314979
GACTTGGCCCAAAAGAA	5.77673e-26	109	0.000317895
AAGCCTTGCTGAACTAA	5.78289e-26	110	0.000320812
GCTGGCAGGCCAGAGCC	1.80737e-25	111	0.000323728
GAAACAAAATGCAATAA	1.86656e-25	112	0.000326645
AAGCTGTTGTGTGAGGT	2.27442e-25	113	0.000329561
GGCGTTTAGAGTTATAC	2.50564e-25	114	0.000332478
CTCACAAGGGGTTCCCA	3.50361e-25	115	0.000335394
GAGCAGCTGGACGCTGA	7.51618e-25	116	0.000338311
CAGGTCAAGAAAGCTTT	8.41311e-25	117	0.000341227
GGTGGTACACTAATTAT	9.1127e-25	118	0.000344144
GGGAGCCCCTGGTGGGA	1.14277e-24	119	0.00034706
GGGCTGGGGTACTTTAC	1.7718e-24	120	0.000349977
TTCCAGACCTTGAAGTA	4.27481e-24	121	0.000352893
AAAGACCAAACGTATCG	5.04606e-24	122	0.00035581
GCATACCTGCAGTACCC	5.39201e-24	123	0.000358726
GTCTTTCTGGGCCTTAC	7.45653e-24	124	0.000361643
GAGAACTCCCCCCCTCA	1.32753e-23	125	0.000364559
GTTTATATTTTCACTTA	1.68023e-23	126	0.000367476
GACCTCCTGCCCTGGGG	1.85716e-23	127	0.000370392
GGCAGAGGACCAGGCTG	2.75081e-23	128	0.000373308
AGTATGTATGTTTACCT	2.84293e-23	129	0.000376225
CAGTGTTGGGGATGCCT	2.98179e-23	130	0.000379141
TTGTAAACTTAAGTGGC	4.28353e-23	131	0.000382058
GCGACCGTCACAGCGCT	5.55527e-23	132	0.000384974
CATCTGAGATACGATAT	7.47797e-23	133	0.000387891
GAGTTCTTTAATTTGGA	1.08684e-22	134	0.000390807
CCACACCTCTCTCCAGG	1.15941e-22	135	0.000393724
ACTTCTGCCCCAGCTTT	1.65444e-22	136	0.00039664
CTCATAGCAGTGCCAAC	1.75235e-22	137	0.000399557
TAACTGGAGGATGTGCT	2.9345e-22	138	0.000402473
TAGGTCACAGGTTGAGG	4.02463e-22	139	0.00040539
GGCACAGAAGGTTGCTA	4.0608e-22	140	0.000408306
GACGACTGACCACAATC	4.13002e-22	141	0.000411223
ATTCCTGACCCCTCCCA	5.92269e-22	142	0.000414139
GGAAGTTAGGGAAAATG	5.97097e-22	143	0.000417056
CCTTGTAAATAACTTGT	6.63317e-22	144	0.000419972
TGGTACACGTAGGCCCT	7.13701e-22	145	0.000422888
ACCGGGGTGAATTAGAA	9.63641e-22	146	0.000425805
AATGGAAATCGGTCCAG	1.03759e-21	147	0.000428721
AGGGCAGTACTGTCAGA	1.11894e-21	148	0.000431638
GACCCACTACCCTTCTC	1.16233e-21	149	0.000434554
ACTGCTGAACCTGACAG	1.20244e-21	150	0.000437471
TGTTTTTGAAAGTGTTA	1.44231e-21	151	0.000440387
CACCTGGATTAACTCAG	2.34636e-21	152	0.000443304
GAGCTCCACAGATCCAT	2.62095e-21	153	0.00044622
GCGCAGACTTCCAAATA	3.3288e-21	154	0.000449137
TGGAGCGCTACCGACAG	3.71078e-21	155	0.000452053
GGATGGGTGTGGGAATA	5.15186e-21	156	0.00045497
AAAATCCACTTCTCTAC	5.74407e-21	157	0.000457886
ATGTATGTGTAAACTGA	8.13149e-21	158	0.000460803
AATACAAACCTATTCAG	9.59717e-21	159	0.000463719
AAGGAAGATCCCACAGT	1.97189e-20	160	0.000466636
GCAATGCAAAAAAAAAA	2.03061e-20	161	0.000469552
TATTAAATAGCTTTTTT	2.06911e-20	162	0.000472469
TATTTATTGAAAAAAAA	2.56369e-20	163	0.000475385
ATGAATGTAAAGTTGGC	9.3167e-20	164	0.000478301
AATTGCCACTGTGTGTT	1.09415e-19	165	0.000481218
TGAAAGTGTGGAATGGA	1.2581e-19	166	0.000484134
AAGGGAGGGTCCCTGTG	1.33533e-19	167	0.000487051
GCCTGGACCATAGAAGA	1.36473e-19	168	0.000489967
ACCCACGTCAGCAACGG	1.39828e-19	169	0.000492884
TTTCAGGGGAGGGGGAA	1.49993e-19	170	0.0004958
AAGGAACTTGGGATTTT	1.63708e-19	171	0.000498717
AATTTAGGCAATGTTTC	1.75073e-19	172	0.000501633
GGAGAGAAAACAAACCT	2.72909e-19	173	0.00050455
AACTGCGGCAGCAGTTT	2.81495e-19	174	0.000507466
GAGCTGTTGGTAGAATA	2.81535e-19	175	0.000510383
AGGAATGCTTTAGTGTA	2.93221e-19	176	0.000513299
CAATGTGTTATGTAGTG	3.02668e-19	177	0.000516216
CGGGATAATCCAAAGCT	3.42368e-19	178	0.000519132
TAGGTAGCTCATTCAGG	7.551e-19	179	0.000522049
ATAAAAATTAGGGGGAT	1.37275e-18	180	0.000524965
GGTTTGGAAGACCCAGC	1.72246e-18	181	0.000527881
GTGATGCGCATAGGCCT	2.11214e-18	182	0.000530798
GGCCCTCTGAGCAACTG	2.21738e-18	183	0.000533714
GAAGTCACTGATGCAGC	2.64891e-18	184	0.000536631
TCTCAATTCTTTGTATA	4.01015e-18	185	0.000539547
GAAGCAATAAAGCTCTT	8.15717e-18	186	0.000542464
CATTTCAATAAAAACAT	9.77998e-18	187	0.00054538
GCCCAAGGACCCCCTGC	9.97999e-18	188	0.000548297
ATGGCCAGAAAGATGAA	1.12082e-17	189	0.000551213
TGAGCAAGCCCAGGTTG	1.17942e-17	190	0.00055413
GGATTTTGGTCTCTGTC	1.44836e-17	191	0.000557046
AGCCCTTTTTCTCCAGT	1.45526e-17	192	0.000559963
GGCTGATGTGGAGGCCA	1.90417e-17	193	0.000562879
GATTGGTCTGAGGGGTC	1.96714e-17	194	0.000565796
CTGACACAGACTCACTC	2.02398e-17	195	0.000568712
ATTAAAGAATGCTGTCT	2.07703e-17	196	0.000571629
CATCGAAAGTTGCTTTC	2.12532e-17	197	0.000574545
AAGTTGCATCCTTTGGC	2.16589e-17	198	0.000577462
ATCTTGAACAGCTCCTG	2.48675e-17	199	0.000580378
CAGTGATTCCAGGATTT	2.81497e-17	200	0.000583294
GGAAAGCTGCAACCTTT	4.36621e-17	201	0.000586211
TCCCACGTTCTCTGCTG	5.29049e-17	202	0.000589127
TTTTTGATCAAAAACTA	5.617e-17	203	0.000592044
GATTTTAATGGAGGTGG	7.71344e-17	204	0.00059496
GCACTTTGAGGGGGTCT	8.68609e-17	205	0.000597877
GGGCTCTGAGCAGGCTG	9.01479e-17	206	0.000600793
GCCGTGAGCAGAACTGT	1.00503e-16	207	0.00060371
GAATCCTGCAGCTTTAA	1.07059e-16	208	0.000606626
GAAACCGAGGGCTGCAT	1.11402e-16	209	0.000609543
AAGGAATCGGGAGTGGA	1.12757e-16	210	0.000612459
GAGGGCCGGTGACATCT	1.19471e-16	211	0.000615376
TACCAAGGATTTGATAA	1.49363e-16	212	0.000618292
CCCCCGTGAAGCTGGGC	1.51159e-16	213	0.000621209
GCGAACCCCCCACTTCC	1.78396e-16	214	0.000624125
GTGGGGAGGACATCTGG	1.79748e-16	215	0.000627042
AGATAATGTTAGAGGTT	2.19783e-16	216	0.000629958
TAATCTTTACTGGCCCA	2.34976e-16	217	0.000632874
ACGTTTAAGGCCACGTA	2.43384e-16	218	0.000635791
CCTTTCCTTTAGTGGTG	2.83229e-16	219	0.000638707
CACGCAATGCTAGCTGC	3.31615e-16	220	0.000641624
AAATTATATGGTATGTA	3.47337e-16	221	0.00064454
GACATTTTTCCTCTGGG	3.60471e-16	222	0.000647457
GATTAAACCAGTATAAA	4.71665e-16	223	0.000650373
TCATTATTTATTTAGAT	4.96215e-16	224	0.00065329
TTTAATACATAGGTGAT	5.2759e-16	225	0.000656206
CCTGTAAAGCCCAAACA	5.63906e-16	226	0.000659123
CAAGACGGGGGTTAGTG	5.79565e-16	227	0.000662039
GAATTTAGAAGTATAGA	7.03417e-16	228	0.000664956
ATTACAGAACAGAAGCT	7.51193e-16	229	0.000667872
GTTTTCCGGTTTGTAAC	8.71677e-16	230	0.000670789
GTGGGGTGACAGGTCCT	9.1933e-16	231	0.000673705
ATTTGGTGTCTTTCCCA	1.97609e-15	232	0.000676622
GCACCTCCTAGCAGGAA	2.33258e-15	233	0.000679538
AGCCGCAAACTGGGTCA	2.78563e-15	234	0.000682455
CAGCTTGACGATTGAGC	4.08152e-15	235	0.000685371
GTGTGGGAGATTGCAGA	4.4009e-15	236	0.000688287
AAATTACATAGATGCAG	4.42749e-15	237	0.000691204
GAATGATTTCTCTGCTA	5.00157e-15	238	0.00069412
ATCAAGATGGTGATGGT	5.88313e-15	239	0.000697037
CTAACAGGATTTCCCAA	6.1386e-15	240	0.000699953
CTGCTAACCCAGAGCCT	6.27945e-15	241	0.00070287
AGGTGTGTCAAAGAGTG	6.318e-15	242	0.000705786
CCTGTGTGCATACCCAA	6.92905e-15	243	0.000708703
AGTGTCCGGCATCTGCT	7.73018e-15	244	0.000711619
CAGTCATTTGCAGTGAA	8.88468e-15	245	0.000714536
CAGCTCTTAGGGAACCA	9.26005e-15	246	0.000717452
GGTGGCAGATCGAACGT	1.12238e-14	247	0.000720369
GAGTGGGCAGGATCCCT	1.1825e-14	248	0.000723285
AATGTAATCAACATTCC	1.40963e-14	249	0.000726202
CATTGAGCTCCCATCTA	1.5904e-14	250	0.000729118
CTCCTCACCTGTATTTT	1.64795e-14	251	0.000732035
GGAGAGGCCAAGATATG	1.67481e-14	252	0.000734951
GTACCCGGACACCACAT	1.70091e-14	253	0.000737867
AATGACTGAATAGTTTA	2.17803e-14	254	0.000740784
CCCTCGCATTGCTTCCC	3.26712e-14	255	0.0007437
CATTCTCAGACTCATCT	3.48241e-14	256	0.000746617
GAACAGTATGACCATTG	3.7269e-14	257	0.000749533
CTGGCTGCAAAGAAGGG	3.8967e-14	258	0.00075245
TCCTCCCTCCCACTTGC	3.94463e-14	259	0.000755366
GTTCCAACAAATTGCAA	5.3685e-14	260	0.000758283
GAAGATGTACGAAAACA	6.6012e-14	261	0.000761199
TACCTTCCTTTTTAAGA	7.18761e-14	262	0.000764116
AACGAAGGTAGATTTCC	8.58549e-14	263	0.000767032
GAAGCCAGCCAGAGCCA	1.03241e-13	264	0.000769949
GGATCCAAGTAGATTTC	1.25559e-13	265	0.000772865
ACTTTTTGGCTGCTCAA	1.31511e-13	266	0.000775782
GTTTTTAAATGCAGTAA	1.37436e-13	267	0.000778698
GCAAACTTTTGGCATTA	1.38951e-13	268	0.000781615
GACTGAATAAGATGGAC	1.43154e-13	269	0.000784531
CTCTGAAAGATAAAGCT	1.58941e-13	270	0.000787448
TTATAAGGTGATTACAA	1.61886e-13	271	0.000790364
AGGTGCCTCGGAATTAG	1.66292e-13	272	0.00079328
ATATTAAATCCAGGTCT	1.7509e-13	273	0.000796197
CTCTACAGTGCTCAGTC	1.80489e-13	274	0.000799113
ACGTGCCTCAGAGCTTC	1.94007e-13	275	0.00080203
ATCTCAACAATATTCTT	1.96623e-13	276	0.000804946
GAAAACACAAATGTGAT	1.98608e-13	277	0.000807863
GACTTTGGGAAGTTCGA	2.28658e-13	278	0.000810779
TCTCCAGGAACCAAGAA	2.32793e-13	279	0.000813696
AAGCTGAGGTCTTGAAG	2.59116e-13	280	0.000816612
TGTTCCACTCCCAATAA	2.68393e-13	281	0.000819529
AAGCTGTTCCAGCTGAT	3.08982e-13	282	0.000822445
GCACCTCAGCCAGGGGT	3.27765e-13	283	0.000825362
ACTCAGATGCCCTCAGG	3.59707e-13	284	0.000828278
CCATCCAGTGAGAAGAC	3.61651e-13	285	0.000831195
GGCAGTTAACCAGTTAC	3.92584e-13	286	0.000834111
GTAAAAGTTCTAAATCT	3.94138e-13	287	0.000837028
AAAAATAAAGTTATTTC	4.06512e-13	288	0.000839944
GCTCCTTTCACTGTGTC	4.33846e-13	289	0.00084286
GGGCCAACCCCACTAAA	5.14323e-13	290	0.000845777
GAGGGAAATGGGACAGG	5.36416e-13	291	0.000848693
CACTTCAAGGGCAGCCT	5.40899e-13	292	0.00085161
GGAGTTGTCCTCACCCT	5.54474e-13	293	0.000854526
TCTGGCATAGCAGCCTG	6.17623e-13	294	0.000857443
GATTACCTGTGTTTAAA	6.70932e-13	295	0.000860359
GCGGACACTCAGCATTT	7.22681e-13	296	0.000863276
AGGAGCCGGGGGGGAGT	7.37812e-13	297	0.000866192
CCCATATATGAAGGAGA	7.74295e-13	298	0.000869109
GGAGGGCTGGGATATAA	7.77159e-13	299	0.000872025
ACCGCCGTGGTGAAGCT	9.53919e-13	300	0.000874942
TGGAAGAAACTGCAGGA	9.93105e-13	301	0.000877858
AAACATCCTATCATCTG	1.01868e-12	302	0.000880775
AGCCTTTGTTGCTATCA	1.03948e-12	303	0.000883691
AGCCTGGACTGAGCCAC	1.08429e-12	304	0.000886608
GGTGCTCAAAAAGTTCC	1.19648e-12	305	0.000889524
GCAGATTTCAGAGGAAA	1.21205e-12	306	0.000892441
TTACAGAGCTTCCATTA	1.37465e-12	307	0.000895357
TGGCCTGCCCAGCCTCA	1.49106e-12	308	0.000898273
TTCTTGAACAATCAGGT	1.53336e-12	309	0.00090119
GATAATGATTTTTTAAC	1.60036e-12	310	0.000904106
ACCTGCCCCTCTTTACT	1.8221e-12	311	0.000907023
GAAGATTGAGAGCCCAA	1.99228e-12	312	0.000909939
AAAGCAGTTCTGAATGA	2.1201e-12	313	0.000912856
TACCTGTGCCTGAACTG	2.73042e-12	314	0.000915772
CCCCCAGATGATTTTTT	2.99197e-12	315	0.000918689
CCTTGTCCAGCACTGTT	3.01945e-12	316	0.000921605
AAAGCTGACAGAGAGCC	3.02125e-12	317	0.000924522
ACTGTAGGGTTGAGCTA	3.0214e-12	318	0.000927438
ACTTAATTGAAATACAG	3.09861e-12	319	0.000930355
GAAAGGTGGTTGGTGAA	3.72913e-12	320	0.000933271
GAGGGGAAACGCAAAAC	4.06939e-12	321	0.000936188
AATTTTCATTAAAAACC	4.21917e-12	322	0.000939104
TGAGGAAGACAGTGGAC	4.96562e-12	323	0.000942021
GAACCGGACTCCAAGAT	5.24128e-12	324	0.000944937
GTTTGTTGGGAAGGTAA	5.37628e-12	325	0.000947853
ACATTAAAGCTTGGGCA	6.54767e-12	326	0.00095077
AAACTATTTGAAATGGC	6.55969e-12	327	0.000953686
AAGAGGCTTCGAAAACG	8.19449e-12	328	0.000956603
CATTTTCCCAAATCTTT	8.44738e-12	329	0.000959519
GAATAAACCATTTTTAC	8.53892e-12	330	0.000962436
ATAATTCTTTGTATATA	8.88149e-12	331	0.000965352
TACCAAGCCAGCTATAA	9.70817e-12	332	0.000968269
AGCCTGTTGCAGGTTTT	1.00499e-11	333	0.000971185
TAAGTTTAATTATCTGC	1.02513e-11	334	0.000974102
AGGAGCCTTAGTGGAGA	1.32017e-11	335	0.000977018
CGTGGAAGCAGCTTACA	1.35905e-11	336	0.000979935
GGGGCAGGGCCCTCCCA	1.36975e-11	337	0.000982851
GTGGAGGTGCGCAAGGA	1.38591e-11	338	0.000985768
CAAGGGCTTGCATTATA	1.41083e-11	339	0.000988684
GCTATCACATCATCTGA	1.47805e-11	340	0.000991601
AGTAACTGAGGGGAGGG	1.49767e-11	341	0.000994517
GGTAGCCTGGGTGTAAA	1.62295e-11	342	0.000997434
GACTAGTGCCAGTTCAC	1.68566e-11	343	0.00100035
GATGGTGGAACCACAGT	1.7979e-11	344	0.00100327
GGCCAGGAAGGACTAAA	1.81133e-11	345	0.00100618
AAAACTGAGAAGACTGT	1.86828e-11	346	0.0010091
CACCTAGCATAGTGCTT	2.12616e-11	347	0.00101202
CTGTGAGACCTCCTGGA	2.21403e-11	348	0.00101493
CCAAGGACTCTAGGTCA	2.35677e-11	349	0.00101785
GAAGATGCCTGGGCTGT	2.45358e-11	350	0.00102077
TTGCCAACACCTTGAGA	2.46743e-11	351	0.00102368
CAATTTTCTCTGAAGAC	2.63111e-11	352	0.0010266
CTGTTAGTGTGCATTCT	2.85798e-11	353	0.00102951
GAGAGTGTCTGCGGATA	2.89745e-11	354	0.00103243
GAACCTAAAATAGAAGA	3.08638e-11	355	0.00103535
CACAGGGCCATTCAGGA	3.27784e-11	356	0.00103826
AGACGCACTCTTGTATA	3.32581e-11	357	0.00104118
GCCCCTGAAGGGCAATA	3.42436e-11	358	0.0010441
AAGCCAGCCCCTGCAGT	3.50071e-11	359	0.00104701
TGACCTCCAGCTTGGTG	3.78778e-11	360	0.00104993
GACTTCCAGCATCCAGA	3.81103e-11	361	0.00105285
GATTTTGGAACAGACAG	3.86282e-11	362	0.00105576
GAATGGGGCTAAGGTGG	3.98816e-11	363	0.00105868
AACCCTTGGGTAGCTTG	4.02052e-11	364	0.0010616
TCAGTGAACGCCAGGAG	4.09086e-11	365	0.00106451
GACTCTCTGTTGGCCTG	4.16774e-11	366	0.00106743
TAATAAATGCTGCAGCC	4.19412e-11	367	0.00107035
TTTTTTACAAGAAGGAA	4.30571e-11	368	0.00107326
CCCTGCCTTGTCCCTCT	4.59122e-11	369	0.00107618
CTTCTAGGGAGCGCCTC	4.77614e-11	370	0.00107909
GAAACAAATAAAAGATC	5.35618e-11	371	0.00108201
GCTTCATTAAACGTTTA	5.55325e-11	372	0.00108493
CAGCCGTGATCAAGGGA	5.75989e-11	373	0.00108784
AAAACTGGCACACCTAT	6.31286e-11	374	0.00109076
GATGCTGTTATTTTTCC	6.55319e-11	375	0.00109368
GACCAGGCCCTCAAGTC	6.85328e-11	376	0.00109659
CCTGCCAAAGACGTGTC	7.30669e-11	377	0.00109951
GAACGACCTAGGTTTTG	7.82831e-11	378	0.00110243
GCGCTGGAGTGAGATGG	8.18629e-11	379	0.00110534
AAAAGGTTATGTAATAA	1.05544e-10	380	0.00110826
CTGTTATAGGATCTACA	1.09242e-10	381	0.00111118
AATGCAACAAGGGAGGC	1.17758e-10	382	0.00111409
CAATGCTGCCAGCATTG	1.21317e-10	383	0.00111701
GCTTACCTTTCCTGCCT	1.21666e-10	384	0.00111993
GTGCCAAACACAGTGCC	1.34409e-10	385	0.00112284
TAATTTGAGACAAGACC	1.35061e-10	386	0.00112576
GAGATGAAATGCCTTTG	1.53513e-10	387	0.00112867
GTCCGGTGGTTTGTAGT	1.59108e-10	388	0.00113159
GAAATCCGCACTTTCCT	1.69491e-10	389	0.00113451
GCTTCCATCTGAGCCAC	1.88246e-10	390	0.00113742
TAAATCATTGCTTAACC	1.89233e-10	391	0.00114034
TTGAGCCAGCCAGAGAA	2.00871e-10	392	0.00114326
ATGGCAAGGGACAAAGC	2.03287e-10	393	0.00114617
TATTAAAATCTTTTGCC	2.29294e-10	394	0.00114909
GAGACCTTCTTCTACCG	2.59046e-10	395	0.00115201
GGATTAATATCCAATTG	2.61078e-10	396	0.00115492
CTTAATAAAAGTGCTGA	2.6945e-10	397	0.00115784
AGATGTGTCACTGATTT	2.99264e-10	398	0.00116076
ATGCAGAGATTCAGGTT	3.3612e-10	399	0.00116367
GAAAAAAATAAATTTCT	3.42467e-10	400	0.00116659
GTCTTACTTTCCAACTC	3.52726e-10	401	0.00116951
AGGGACTTGTGTGACCT	3.58149e-10	402	0.00117242
CCCCGCCAAGTACTGCA	3.59747e-10	403	0.00117534
GATTTTTTTTTTGGGGG	4.23729e-10	404	0.00117825
AAATAATGGGAATTGGT	4.24039e-10	405	0.00118117
CCCACAATCCCTTTCTA	4.27849e-10	406	0.00118409
GTCAGGACAGTCAGCCA	4.39367e-10	407	0.001187
GGCAAAATCTGTCTAGC	5.06504e-10	408	0.00118992
TTCCCTCGTGATCCCAA	5.06508e-10	409	0.00119284
ATGCCCCTGCAGTTCCT	5.14609e-10	410	0.00119575
GCCACTACCCCACTGTT	5.23908e-10	411	0.00119867
ACCTGGCCTGATGTGGA	5.58389e-10	412	0.00120159
CACCCTGTACAGTTGCC	5.80868e-10	413	0.0012045
GGAGATGGAGCCACATT	6.38974e-10	414	0.00120742
CAGCATCTAATAAGAGT	6.86814e-10	415	0.00121034
AGGAGCTGCTGTACAAC	7.1465e-10	416	0.00121325
CCGCCTCCGGGAATGAG	7.45936e-10	417	0.00121617
CAGACGCTCCGATTTCT	7.94415e-10	418	0.00121909
CTCTGATGCAGTGCCCT	9.4194e-10	419	0.001222
TGTTGGACAACTCAGCT	1.02593e-09	420	0.00122492
TTTGTATATAGATACAG	1.02669e-09	421	0.00122783
AAAACAAAAAGAAACCC	1.17645e-09	422	0.00123075
GCACAACAAGAACTGTC	1.17778e-09	423	0.00123367
GATTCATAAATACATAA	1.44407e-09	424	0.00123658
ATGAAAAGATGGTATGA	1.4734e-09	425	0.0012395
ATCGGATCCCCCACCCA	1.64779e-09	426	0.00124242
ATTGGAGCGCAACCAGC	1.76375e-09	427	0.00124533
GGTTGATCACCTAGAGG	1.81731e-09	428	0.00124825
GAAAGTTATTGATCTCT	1.84563e-09	429	0.00125117
AATGAACAATAAAGCCC	1.86858e-09	430	0.00125408
AGCGATTCTAAGCCCAC	1.90013e-09	431	0.001257
GCAACAGCAATAGGATT	1.95648e-09	432	0.00125992
ATGACCTCAACAGTGGA	1.9931e-09	433	0.00126283
GATTTTGCACTGTAGAC	2.05969e-09	434	0.00126575
GACCACACACCCACCCA	2.13011e-09	435	0.00126867
TTGGGGAAACAAGAAAA	2.13058e-09	436	0.00127158
GGGTTACAAATAAAATA	2.17947e-09	437	0.0012745
GACAGTGACGCAAGGAC	2.2764e-09	438	0.00127741
GGGAGAGATTGGGATTA	2.34553e-09	439	0.00128033
TGTTTATAAAAAATGGT	2.43915e-09	440	0.00128325
AACGAGTACAACGCGCT	2.52546e-09	441	0.00128616
CACACCCCTGAACCACG	2.53375e-09	442	0.00128908
TTTACAAACCTCAAGCC	2.55934e-09	443	0.001292
CAGCTAAACGATGAAGA	2.57908e-09	444	0.00129491
ACTGAGGTGCCTCCCAA	2.63019e-09	445	0.00129783
CAGTTCCATAAATGCAG	2.64687e-09	446	0.00130075
GTTTATGATCTCTATAA	2.80838e-09	447	0.00130366
CCTAAGGGAGACATTTA	2.92911e-09	448	0.00130658
GAAATTAGGGAAGCCTT	3.05645e-09	449	0.0013095
CCACCCCGAATGGCTCA	3.06317e-09	450	0.00131241
AACTTTTGTATTTTTCA	3.50475e-09	451	0.00131533
TGCCTGCTCCTGGCATT	3.54627e-09	452	0.00131825
GGGGACTGGTGATATGT	3.65244e-09	453	0.00132116
TGATGTGATCAGATGCT	3.68281e-09	454	0.00132408
GAGCTTTAATAAAGGCA	3.88659e-09	455	0.00132699
GAATGCGAAGAGCAACA	4.09222e-09	456	0.00132991
TTCCGGTTCCATCCAAA	4.24618e-09	457	0.00133283
AGCAGCGTGGGAAGAAG	4.27403e-09	458	0.00133574
TAAAGAACTATTTTTTT	4.30744e-09	459	0.00133866
TACTGGAAGTGGATAAC	4.75539e-09	460	0.00134158
GCGATTAATTAAATTAT	4.94807e-09	461	0.00134449
TAGATTTCAATAATTGA	6.09704e-09	462	0.00134741
ACCCACAGTGCTGGCCT	6.39863e-09	463	0.00135033
TGGAGATGTGAATGCCT	6.41445e-09	464	0.00135324
CTTGCCTGAAGCTTCGG	6.62016e-09	465	0.00135616
AAAGAGAAAGACTGATT	7.70549e-09	466	0.00135908
AATAAAGCAATAAAATT	7.78244e-09	467	0.00136199
GATCCAGTTGTCAAGTC	7.89869e-09	468	0.00136491
ATGGGAACCAGTGGTTA	7.95143e-09	469	0.00136783
TTTTTGTATTATGTATC	7.99502e-09	470	0.00137074
ATATTAGCAAAGGTAAA	8.19826e-09	471	0.00137366
GACTCCCAGGAGACAGT	8.4132e-09	472	0.00137657
TTGGGTTTTCCCTCCCA	8.97932e-09	473	0.00137949
TGGTGCAGCATTCAGTG	9.3116e-09	474	0.00138241
GAGGACCCAACAGGAGG	9.52368e-09	475	0.00138532
CAGGGCTCGCGTGCGGG	9.54095e-09	476	0.00138824
ATCCCTCCCCACTGACC	9.66729e-09	477	0.00139116
TAGCTGCCTTTGTTACT	9.70796e-09	478	0.00139407
CCGTCATCCTGCTGCAG	1.02336e-08	479	0.00139699
GAAGAAAACAGCAGCTC	1.04301e-08	480	0.00139991
ATGCCTTGGGATGCCCT	1.04428e-08	481	0.00140282
ATCAAGAATCCTGCTCC	1.04882e-08	482	0.00140574
ATCAACTGGAGGCTCAG	1.07191e-08	483	0.00140866
CCTCCACCTAGAAGCTG	1.10063e-08	484	0.00141157
CTCTGATAACTGCCTTT	1.12847e-08	485	0.00141449
GAAAATGTACTGTGATC	1.13571e-08	486	0.00141741
AGCTGGTTTCCCACAAA	1.23114e-08	487	0.00142032
ACACCAAAAGGACCTTC	1.26952e-08	488	0.00142324
GTAATTCTCAAGTGCTT	1.32322e-08	489	0.00142615
AAGCTGTTTATTGACAG	1.53691e-08	490	0.00142907
AAAAATAGCATACTGGA	1.54653e-08	491	0.00143199
TCAAGTTCACTGCCTGT	1.58746e-08	492	0.0014349
AGGCCAAGGGCTCCACT	1.62213e-08	493	0.00143782
TGTTAGCAAATCACCTT	1.75015e-08	494	0.00144074
AAAATAAAGCCATTCTT	1.80246e-08	495	0.00144365
ACACTGCCCATTGCTCG	1.8363e-08	496	0.00144657
GTTCCAAGCAATGAGTG	1.85537e-08	497	0.00144949
TATTTTTGTTACAAATC	1.96261e-08	498	0.0014524
ATAATTAAATTAAAACA	2.03887e-08	499	0.00145532
AAACCAGGGCCCTCTTC	2.14233e-08	500	0.00145824
CTTTGTTTAATGGATTT	2.163e-08	501	0.00146115
GGGACGAGAAGGGATTT	2.31191e-08	502	0.00146407
TCAAGCCATCAGCAAGG	2.5611e-08	503	0.00146699
TACCAGCACAGCAATTG	2.5957e-08	504	0.0014699
GGCCTGGAATTTCCTTT	2.82558e-08	505	0.00147282
AGCCTAAGGACCATTCT	2.91151e-08	506	0.00147573
AAATAGATCCACCTGCT	3.13643e-08	507	0.00147865
CAAAATAATGTAAAAAT	3.26045e-08	508	0.00148157
CTACTGTTGGCTATCCA	3.27528e-08	509	0.00148448
GTATAATCAGACTGGTA	3.27878e-08	510	0.0014874
TAAATAAAATTGGAGCT	3.42912e-08	511	0.00149032
TGTCGGGAAATTCCTCA	3.52404e-08	512	0.00149323
ATGGCTTTGTTTTGGTT	3.73113e-08	513	0.00149615
GGCTGGAGCCGCTTTGG	3.78021e-08	514	0.00149907
AGATTATATTGGTTTCC	3.80204e-08	515	0.00150198
AGGCAACTGGCTTTGAC	3.97831e-08	516	0.0015049
GCCCCAGGTAGGGGGAC	4.16501e-08	517	0.00150782
TAACCATTTTAACTCTC	4.21107e-08	518	0.00151073
GAGAGCACCCTGAGGAC	4.24282e-08	519	0.00151365
TAATGCTAAAACTGAAA	4.37457e-08	520	0.00151657
TACCCCTCTCAGGCTGC	4.69675e-08	521	0.00151948
CTTCTGCAAATTCGAAT	4.75036e-08	522	0.0015224
AAAACTTAGAGAGGTAC	4.79314e-08	523	0.00152531
AGAGCAAACCGTAGTCC	4.87851e-08	524	0.00152823
CCACAACCTGGGCTCCT	4.94694e-08	525	0.00153115
CAGTTACTTAGGGACAA	5.38669e-08	526	0.00153406
AAACCCAAGCTGAATAG	6.27072e-08	527	0.00153698
ATGATGCGGTGTGCCAG	6.4143e-08	528	0.0015399
ACATACAACTGAACCCT	6.84349e-08	529	0.00154281
AACTCCCAGTTTGCGAA	7.24751e-08	530	0.00154573
GGGCAGAATTGCCAAGG	7.65909e-08	531	0.00154865
CTCACAAGTTTTGGGAA	8.15932e-08	532	0.00155156
GTTTACTATGAAAAGTC	8.54961e-08	533	0.00155448
GGAGGGGGCTTGAAGCC	8.73247e-08	534	0.0015574
AGCTTTTCTCGCAGGAA	9.02543e-08	535	0.00156031
GTGTGCTGGCTTAAAAT	9.45922e-08	536	0.00156323
GCAAGCAAACATTTACA	9.75441e-08	537	0.00156615
CAGGTCATTGCTCTGAA	9.90947e-08	538	0.00156906
CCCTGCTCCTCCCTAGA	1.01632e-07	539	0.00157198
ACCTCCCCAGGACAGAG	1.04112e-07	540	0.0015749
TGGAACAGGATGCCCAC	1.07007e-07	541	0.00157781
TACGTTGCAGCTTAACA	1.08501e-07	542	0.00158073
CACACCAGTTACTTCCT	1.27452e-07	543	0.00158364
AAAATAAAGCTCACTGT	1.33025e-07	544	0.00158656
ATGTAAAGAATATGTGA	1.33676e-07	545	0.00158948
GCAGAAGCACAGGTTCT	1.44597e-07	546	0.00159239
GGTTTTTAGTGCCTACT	1.65128e-07	547	0.00159531
TGGGAAAACTCCGCCTT	1.77324e-07	548	0.00159823
GGTCAGAGAAAAAGAAA	1.79766e-07	549	0.00160114
TGTAACTTCCTCACGTT	1.87473e-07	550	0.00160406
GTGCCAGGGAATTACAA	2.07451e-07	551	0.00160698
GAGTCTGTTCGTGACTC	2.18941e-07	552	0.00160989
AGATTTTGGAAGAAGTT	2.20519e-07	553	0.00161281
AAACCCGAAGACAAGAA	2.23837e-07	554	0.00161573
AAGTGAAACACCAAAGT	2.3705e-07	555	0.00161864
AAATGTAATTTACTTGG	2.37337e-07	556	0.00162156
CTGGCCGACTTCATCGA	2.42924e-07	557	0.00162448
CTGCTAAGATGCGAGCA	2.43896e-07	558	0.00162739
TTCTCTCCACATCCGTA	2.49684e-07	559	0.00163031
TGATGGGCATTGAGCCA	2.5582e-07	560	0.00163322
ACAAGAAAGGAGTAAGT	2.65678e-07	561	0.00163614
GGTCTTATTTTCACCCT	2.67563e-07	562	0.00163906
TTCATAAAGAGGATTAT	2.77627e-07	563	0.00164197
GGCCAAAGGCCAAGGGG	2.83137e-07	564	0.00164489
AAAGAGTCGGGGCTGGA	2.85671e-07	565	0.00164781
AGCTGAGCTAACACCAC	2.97529e-07	566	0.00165072
AGGCCTCCCCAGCCTGT	3.01894e-07	567	0.00165364
GCTCTGATGTTCAGTTT	3.31057e-07	568	0.00165656
TCATACTATTATGAATG	3.31713e-07	569	0.00165947
CAGCAGTCCTACAACAC	3.3307e-07	570	0.00166239
GATTTGAAATGAACTCA	3.38468e-07	571	0.00166531
TCAGTGCGCAGCACTTA	3.85106e-07	572	0.00166822
ATCTGAGTGCATACCCT	3.9275e-07	573	0.00167114
ACGAGCTGGAGCAGATC	3.9659e-07	574	0.00167406
GGGCCAGTTTATTGCAG	4.09735e-07	575	0.00167697
CATTATGATAGTTTCCC	4.49292e-07	576	0.00167989
TCCAGGAAACTTGTAAC	4.55091e-07	577	0.0016828
AAAATGTACTGTGCTAA	4.58869e-07	578	0.00168572
GTTTCAGGAGTTTATTT	4.74563e-07	579	0.00168864
GCCTCTTCCCCACCTCT	4.7663e-07	580	0.00169155
TCAAAAGACCTCAAGGT	4.78138e-07	581	0.00169447
AAGTTTCCAATAATTTT	4.79235e-07	582	0.00169739
GACTCTGTGTTTAAGGA	4.80708e-07	583	0.0017003
CTTTTATATGTGAAATA	4.92977e-07	584	0.00170322
ATACAGAAATAAATGAT	5.07561e-07	585	0.00170614
GTAGAGCTTGACCCAAG	5.37443e-07	586	0.00170905
ATTTTGCAGTGTGGAAG	5.39132e-07	587	0.00171197
AAATTTTAAAAAAAAAA	5.48094e-07	588	0.00171489
TTTGAATTAAAAGAAAG	5.65438e-07	589	0.0017178
CATCTGTAAATAATGGT	5.84432e-07	590	0.00172072
CTAAGGTGGGTTGGGCT	5.86503e-07	591	0.00172364
GAATTACAGTGCAACCT	5.8945e-07	592	0.00172655
GAGTTAGGCACTTCCTG	5.9551e-07	593	0.00172947
TAACCTTCACAACCCGA	6.22744e-07	594	0.00173238
GGCTTTCAGCAGCAGAC	6.37577e-07	595	0.0017353
TCAAAAAGTAAAAATTC	6.49454e-07	596	0.00173822
AGCCTGACTGCCTCTCG	6.51086e-07	597	0.00174113
AATTTTTGCTGGAAAGC	6.51205e-07	598	0.00174405
AACTCTGATATGATTCA	6.5572e-07	599	0.00174697
TAAGTAAAATAGTTGAA	6.59324e-07	600	0.00174988
GTTCTCTTTATTGTGAT	7.24965e-07	601	0.0017528
TTACGAGGAAGAAACTA	7.39538e-07	602	0.00175572
AAACTGGCAGAAACCCC	7.69234e-07	603	0.00175863
GATTTAAATCAATTGTT	7.72517e-07	604	0.00176155
AACTTGGCTGTAATCAG	8.05453e-07	605	0.00176447
AGAAATCACTGTTGCAA	8.343e-07	606	0.00176738
ATGTTCTGTCGGGATTA	8.43767e-07	607	0.0017703
CCACTCTGGCTCTGAAG	8.67156e-07	608	0.00177322
GGAAAATTGCTCACGAC	8.8309e-07	609	0.00177613
ATCCCACTGCAGATGTT	9.05731e-07	610	0.00177905
AAATATGTTTATTATCA	9.17076e-07	611	0.00178196
CAGCGCTGCATTGACTC	1.04665e-06	612	0.00178488
ATATAATCTGAAAGGGG	1.08898e-06	613	0.0017878
TGCCCCCAATTTTTCAC	1.08911e-06	614	0.00179071
GTTTTTGCTCTACTTTA	1.13125e-06	615	0.00179363
TATACATTGATTTTGAT	1.13416e-06	616	0.00179655
GTTCTGTTAAAGGAGTG	1.18964e-06	617	0.00179946
ACTGCCCCAACCCCCTT	1.21519e-06	618	0.00180238
GTATTTAAATTATTGTT	1.22214e-06	619	0.0018053
GTGAGGGCTATCTGCTG	1.22763e-06	620	0.00180821
CGCCGAGCACGAGACAA	1.25792e-06	621	0.00181113
AGGCGCTTAGAAAAACC	1.27794e-06	622	0.00181405
CACTGAACTCTTTCCAC	1.29155e-06	623	0.00181696
GTGAAGGCTGGACAAGG	1.29283e-06	624	0.00181988
AGGACCAGCAAGTTTAT	1.39578e-06	625	0.0018228
CCCTCTGTGCTAAGCCA	1.5041e-06	626	0.00182571
AGGGAGACCTGTGCCTG	1.50566e-06	627	0.00182863
GCATTTCACTGTAAAGA	1.56514e-06	628	0.00183154
AGAAGAACGAGGACTGA	1.66992e-06	629	0.00183446
GTCGATAATCACATTTT	1.68292e-06	630	0.00183738
AAGATTCTGCTATTCCC	1.70191e-06	631	0.00184029
TCCATAGATTGACAAAG	1.72328e-06	632	0.00184321
GTTCCCCAGTTTCGATG	1.7664e-06	633	0.00184613
TGGCACTTCAAAAGGCA	1.77127e-06	634	0.00184904
AGTGGAGGGAAGAGTGA	1.79971e-06	635	0.00185196
CAATCAGAATCTCACTG	1.80157e-06	636	0.00185488
ATATTGGGAACCATCTC	1.8312e-06	637	0.00185779
CACTCACACAATACCCA	1.86894e-06	638	0.00186071
GATTTGAAGTAACTGTA	1.90529e-06	639	0.00186363
AAGCCCCTGGCATTTGC	1.90673e-06	640	0.00186654
TACCCAAATAAACCTCT	1.90795e-06	641	0.00186946
TTTCCAATCTCTCTCTC	1.91254e-06	642	0.00187238
AGCACTTTTGCTGGTTC	1.91856e-06	643	0.00187529
TCTTTTTGGGGAGGGGT	1.94163e-06	644	0.00187821
GGCATCAGGCCAAGTCT	2.02397e-06	645	0.00188112
AAGAAATCGTGTAGGTG	2.07278e-06	646	0.00188404
GCACAGATTACACAGCT	2.09182e-06	647	0.00188696
AACATTGGCTTCCTCCA	2.11049e-06	648	0.00188987
CCCTCCTCTCCCATTGT	2.12809e-06	649	0.00189279
GACAATTCTGTACCCCA	2.15683e-06	650	0.00189571
GCATAGAAAACAATCTA	2.16346e-06	651	0.00189862
ATGTAGAGTGTGGTTAT	2.16925e-06	652	0.00190154
GATTTCAACCCCTGGAG	2.25911e-06	653	0.00190446
CTGGCCTGTGTGATACA	2.30472e-06	654	0.00190737
GCACCCACTGGGTAGGT	2.54722e-06	655	0.00191029
GCAGGAGAAGACTTTGA	2.56456e-06	656	0.00191321
GGACGCAAGGACTCCCT	2.6367e-06	657	0.00191612
ACATTCCAAGTTGACAT	2.81984e-06	658	0.00191904
GGTGAGCTACTCTGGTT	2.82944e-06	659	0.00192196
AACAAGAAATTGGAAAT	2.85635e-06	660	0.00192487
GATCTCATTTTACAAGA	3.00913e-06	661	0.00192779
GTATGAGTAGATCTTTA	3.19367e-06	662	0.0019307
GTCAGATGTCATACATT	3.20349e-06	663	0.00193362
AACAGCTGGAAGAGAGT	3.42966e-06	664	0.00193654
CAACACCTGAGAATCTG	3.47088e-06	665	0.00193945
ATTCTGAACATCTGGAT	3.47483e-06	666	0.00194237
AGCAACAGTGGAATCAA	3.54538e-06	667	0.00194529
GTTTTGATATTGTGTAG	3.58303e-06	668	0.0019482
AAAGATGTACATTATAT	3.68336e-06	669	0.00195112
TGTATGCACATTTGCCA	3.70054e-06	670	0.00195404
GGGGAAGGGCATAAAGA	3.94596e-06	671	0.00195695
TTAGGGAGGAGAGCACC	4.03312e-06	672	0.00195987
TACAGTAAAACAATTGT	4.08699e-06	673	0.00196279
AGACTAACACGTGCAAT	4.47944e-06	674	0.0019657
AACAATTGGGAGCATCA	4.64216e-06	675	0.00196862
AATTTGAATTTTTATAT	4.64897e-06	676	0.00197154
GCACGCGTAACCTCACC	4.69017e-06	677	0.00197445
GACATAAAAACATACAC	4.71253e-06	678	0.00197737
ATCACAGGTGATTCACA	4.99835e-06	679	0.00198028
GCAAGGTTGCATATGTA	5.32332e-06	680	0.0019832
TGATTTCTAAAATTCCA	5.40848e-06	681	0.00198612
GCCAAGATGCCACAGAT	5.91512e-06	682	0.00198903
CATTGGCACTCGGAATA	6.02977e-06	683	0.00199195
TTGATGTTGAATCAACT	6.07613e-06	684	0.00199487
CTATCATAGTACATTTA	6.13339e-06	685	0.00199778
CTGTCCTTGTGATTAAA	6.35393e-06	686	0.0020007
ACACTAAAATGGCAGAG	6.66401e-06	687	0.00200362
ACTTCCTCAGAGATGGC	6.77915e-06	688	0.00200653
CAATTTATATCAGATAA	6.78912e-06	689	0.00200945
TTTTTACAGTGGCCTGC	6.94452e-06	690	0.00201237
GAAATGTTTGTACTTTT	7.13924e-06	691	0.00201528
GAAGGCATCTTCATCAA	7.60929e-06	692	0.0020182
ACAGCTAACAGGGACGG	7.75765e-06	693	0.00202112
CCCACTCTTTGGGAGTA	7.96879e-06	694	0.00202403
GTGCTATTATTAGGCTT	8.1002e-06	695	0.00202695
TACATAATTACTAATCA	8.21377e-06	696	0.00202986
TAAAATTGCTGTAAATG	8.26929e-06	697	0.00203278
CCAGGAACAATGTCTCC	8.32716e-06	698	0.0020357
TGACCTTACCTATTATT	8.53155e-06	699	0.00203861
TAGAAAAAATGAATGTC	8.59063e-06	700	0.00204153
GTGATCTAACTGTGATA	8.7942e-06	701	0.00204445
GGTTTTCAGGTATATAC	9.24955e-06	702	0.00204736
AAACATTAAAAAAAAAA	9.39269e-06	703	0.00205028
CTTGGATGGCTCTGATA	9.44572e-06	704	0.0020532
AACCACATTGATGTCTC	9.70536e-06	705	0.00205611
GATGAGAAGAAGAAGGA	9.95863e-06	706	0.00205903
GACTGTATTTATTTTCA	1.02732e-05	707	0.00206195
AAACAATACACCTTGGA	1.10402e-05	708	0.00206486
AGCGAAACTCCGTCCCC	1.13117e-05	709	0.00206778
TGCTTTGTGCTGAAGAT	1.1659e-05	710	0.0020707
TGTGAGGCATTTGGTAT	1.1895e-05	711	0.00207361
CGGTTTCCAAGGTGCAC	1.23639e-05	712	0.00207653
GAACCTTGAGAACCCAG	1.24913e-05	713	0.00207944
TATTATTATTCACTAGC	1.36955e-05	714	0.00208236
AAACTGACAGGCATTCG	1.38533e-05	715	0.00208528
ACTCAATAAACCATTGC	1.45447e-05	716	0.00208819
AGCCCTCAACAGACAAC	1.49156e-05	717	0.00209111
TGGGTCTGAACTTGTAG	1.49435e-05	718	0.00209403
GTAATCTTATAAATTCT	1.49632e-05	719	0.00209694
AAATGCGAACACTTACT	1.50074e-05	720	0.00209986
TTATAATAAAAAGTTGA	1.56797e-05	721	0.00210278
TTACACTAATAGAAACT	1.59352e-05	722	0.00210569
CTGTGCAGCAAGAACCC	1.63619e-05	723	0.00210861
CAAAATACTGCAGATTT	1.64325e-05	724	0.00211153
GAATCTACAGTACTGAC	1.64802e-05	725	0.00211444
TTTCCTCTGAGAAATCT	1.66702e-05	726	0.00211736
GAGTCTAAGGGCCTTCT	1.78268e-05	727	0.00212028
ATGAATTGCCACCAGTG	1.80475e-05	728	0.00212319
GTGGACCCCAAGGACAT	1.81313e-05	729	0.00212611
GTTAGGAAATGTTTAGT	1.8791e-05	730	0.00212902
ATTTTATTATTAGTGTC	1.95935e-05	731	0.00213194
GGCAGGAGTAGGAATTG	1.97398e-05	732	0.00213486
TCGTTACGCAGCTGAGC	2.00739e-05	733	0.00213777
ATCACCAAGTGAAAACA	2.0669e-05	734	0.00214069
CAGCGGGACAGCTCTCC	2.11699e-05	735	0.00214361
GGCCAAACAGGTCCCAT	2.14362e-05	736	0.00214652
GCAAAATGCTTTTCAAT	2.22314e-05	737	0.00214944
CAAATGCAAAGCCATTT	2.22548e-05	738	0.00215236
TGATGTCCTCCAAAATG	2.30074e-05	739	0.00215527
AAAATGCTGTCATACAG	2.45085e-05	740	0.00215819
GTGTGAAATAAAAGTTT	2.59182e-05	741	0.00216111
ACAAACAAAAGGATGTG	2.61257e-05	742	0.00216402
GACTGCGTGCCTCTCCG	2.63687e-05	743	0.00216694
GTGGTTTGCTGCACGAG	2.70902e-05	744	0.00216986
AATTGTAGTTATAACTC	2.80397e-05	745	0.00217277
TTCCACCAACCACTGAA	2.82257e-05	746	0.00217569
ACTTTTGCCCCTCCCTT	2.8551e-05	747	0.0021786
CTCCACCTGGTGGCCCA	2.94187e-05	748	0.00218152
TTCAGCGTTCTAGCAAC	2.96075e-05	749	0.00218444
AAGTGCGTGTTTGTTAC	3.00594e-05	750	0.00218735
AGTGTGTCAGAAATCCC	3.06055e-05	751	0.00219027
GGCTTGGTTTATACGAA	3.07371e-05	752	0.00219319
TCCTGCAGCTGCCCCAC	3.17915e-05	753	0.0021961
GAGAACCGTAGAGCGCA	3.23712e-05	754	0.00219902
TTAATGAGAATGTTCAA	3.30903e-05	755	0.00220194
GTTACAATCATTGCTGA	3.57378e-05	756	0.00220485
CCTTCTCACTCAGCATT	3.66298e-05	757	0.00220777
GCCTTTACCAGCATTCA	3.7187e-05	758	0.00221069
TAAACAAGCAAGAGCAC	3.74509e-05	759	0.0022136
CTGTCCGTACACTACGT	3.83136e-05	760	0.00221652
CAGTGTATATATTGAGA	3.94703e-05	761	0.00221944
CACGCTCACTCTGCTTC	3.95951e-05	762	0.00222235
GAATCCAACTGCTTCGA	4.12053e-05	763	0.00222527
TGTAAAATGGGACAACG	4.12069e-05	764	0.00222818
AACACATCAGCTAGCAA	4.13516e-05	765	0.0022311
CTTTTTGTGCCTGTCAC	4.14821e-05	766	0.00223402
TGCTGCTTGAAGAGCTC	4.33998e-05	767	0.00223693
CAGTGGGTGGGCACTGT	4.47862e-05	768	0.00223985
GACTGGTTCTGTTTTAT	4.54851e-05	769	0.00224277
AATATGGTTTGGAAGAT	4.57917e-05	770	0.00224568
TCACTGCATTGCTTTCA	4.61232e-05	771	0.0022486
AAGAGCATTCTGGTCAG	4.73772e-05	772	0.00225152
AATAGGTCCAACCAGCT	4.82784e-05	773	0.00225443
TAAGCAGCACGTTTTAA	4.83494e-05	774	0.00225735
CGTGAACAATTTAAAAA	5.19854e-05	775	0.00226027
CCTGTCCTTTCAGTCTG	5.27091e-05	776	0.00226318
GTTGTATGTAAGGAAAA	5.31363e-05	777	0.0022661
AAGCTGGAGGAGGGCAA	5.33537e-05	778	0.00226902
GAGTACCCCTTTATTGG	5.3441e-05	779	0.00227193
GGCTTGCTGACTTAGCC	5.35291e-05	780	0.00227485
GTGGGTTGGCTGAGGGT	5.61027e-05	781	0.00227776
GTAGCAGGTGTCTGTTA	5.70171e-05	782	0.00228068
CACACACAAAATAAGCC	5.70712e-05	783	0.0022836
TTAATATTCTACATTCT	5.73108e-05	784	0.00228651
GAGGACGAAGAAAGCTG	5.81604e-05	785	0.00228943
GAGGCCAGTGAAAGCTG	5.87053e-05	786	0.00229235
AAAGTGGAAACATTGGT	5.872e-05	787	0.00229526
GGAAGGGGAGGACCCCT	5.91136e-05	788	0.00229818
AAATGTTTAGCTCTTAC	5.93489e-05	789	0.0023011
CCTTTCAAGCATTTTAA	5.94237e-05	790	0.00230401
AGGTCTAAGGCAACTTA	5.96806e-05	791	0.00230693
GCCCTACAGATACCGAT	5.97957e-05	792	0.00230985
GCCAAACGTAACTATTT	6.11694e-05	793	0.00231276
GCCTCCTTATAATAAGT	6.16939e-05	794	0.00231568
TTGGGTTGTTACAGAGT	6.22103e-05	795	0.0023186
TTGGCATTGTCCCCTTT	6.35583e-05	796	0.00232151
TAGCTCGATCCGAAGCA	6.45174e-05	797	0.00232443
AAAGAAGTTCCAGGATA	6.56099e-05	798	0.00232734
CAAATAACAAGATTTTC	6.83524e-05	799	0.00233026
TTGGAATATAATGTTTT	7.17141e-05	800	0.00233318
CAAGGGTGACATCGACA	7.34567e-05	801	0.00233609
CAACCAAAAGCAGCTTA	7.46037e-05	802	0.00233901
GAATGCAAATTCAGATT	7.55401e-05	803	0.00234193
CAGATTAAAAATGTTTA	7.68936e-05	804	0.00234484
CTGCTTAAGGGAGCACA	7.71155e-05	805	0.00234776
GTTACCGAGGACCCTGG	7.72578e-05	806	0.00235068
GCCTACTATCACACTGG	7.91798e-05	807	0.00235359
AGATGGACATTAATCGA	8.00832e-05	808	0.00235651
AAAGCGTAAAGAGGATG	8.11632e-05	809	0.00235943
GTTATGTGCATAGGGAA	8.28743e-05	810	0.00236234
ATCAAATGCAACCTCAC	8.33009e-05	811	0.00236526
GGTCAAGCCAGCCTGTA	8.4984e-05	812	0.00236818
TGTCCTGGTTCCCGTTT	8.67689e-05	813	0.00237109
ATCCGGGGAGCAGCAGA	8.72213e-05	814	0.00237401
CAAGGAGATCTGAAGCT	8.97617e-05	815	0.00237692
TCCGTGGTTGGGTGCAC	8.9777e-05	816	0.00237984
TACGGGGATCCCACCCT	9.15725e-05	817	0.00238276
CTGGGCCAGCCCCACCT	9.44994e-05	818	0.00238567
GGCTGATTTTCATTTTT	0.000103889	819	0.00238859
AATGAAAGGTTATGTAA	0.00010531	820	0.00239151
GTTTTGTTGTTTTCCCC	0.000105682	821	0.00239442
CAATTACCTGCCTTAGT	0.000106218	822	0.00239734
GTCTCACGTGGCAAGAA	0.000111368	823	0.00240026
CCTCTCCAAATGTGGTT	0.000112536	824	0.00240317
AAAGAACATAGAATATT	0.000114127	825	0.00240609
CAAACATTCAAAATGAA	0.000117265	826	0.00240901
AGAAGGGCGTGTTGCAC	0.000118446	827	0.00241192
CTGCCCTAGTACGTGTT	0.000121273	828	0.00241484
CTAGTCACTTCCTGCCC	0.00012483	829	0.00241776
AATATATCCACCCACCT	0.000128673	830	0.00242067
GGCCAGTGTTGAAACAC	0.000129834	831	0.00242359
CAAAGGAAGCTTTTTTT	0.000131279	832	0.0024265
GGATTAAAACCAATCAA	0.000135111	833	0.00242942
TCACTGAGTTCCAGCCG	0.000137472	834	0.00243234
GGGAATCAAACTGAATG	0.000141192	835	0.00243525
CTACATAATACACTGTA	0.000141358	836	0.00243817
CCTCACTTTCTTCTAGC	0.000143029	837	0.00244109
GAATAAAGATCACACCG	0.00014615	838	0.002444
GGCCTCCAAGACAATAG	0.000146417	839	0.00244692
AACCAGAGGTGCACCTG	0.000146472	840	0.00244984
GTATTTAACATAAAAAA	0.000148126	841	0.00245275
GAGCACTCACTGATTCC	0.000148899	842	0.00245567
CCTGGCCAGAACAAATG	0.000151656	843	0.00245859
TCTCTGCAGCTGGTGCT	0.000154892	844	0.0024615
AAATGACTATAAATGGT	0.000156308	845	0.00246442
CAATCACAAACAATGAA	0.000157382	846	0.00246734
TCCAGAATCCTGCTTAA	0.000162233	847	0.00247025
AAATTGGAGCTCTGTAT	0.000169942	848	0.00247317
TGCAATAAAGTGTCTGC	0.000170661	849	0.00247608
GAGCACTGTTTCTCCCT	0.000170905	850	0.002479
CTTTGCTGTGTGAAATT	0.000170984	851	0.00248192
AGACAGAGTGGTGCCTT	0.000171677	852	0.00248483
GCCCTGTAATAAATGAG	0.000172359	853	0.00248775
CTGGGAGGGAGGATGTG	0.000173278	854	0.00249067
ATGTTGTGACCGCACAG	0.000175854	855	0.00249358
TACAGGTTTTTATACTT	0.000176137	856	0.0024965
AATAAACTTACACTGGA	0.000176457	857	0.00249942
TATAAATAATGGCAGGA	0.00018433	858	0.00250233
TTTTAACTTATTTGAGC	0.000185021	859	0.00250525
AAACTAACATTCCAAGG	0.000185313	860	0.00250817
ACACACGCAAGGAGCAG	0.000187434	861	0.00251108
GGGCATCTCCACAAATT	0.000188531	862	0.002514
CGGGATGCAGATGGGTG	0.000189035	863	0.00251692
GAATTTAATGCTGAATA	0.000191011	864	0.00251983
AGTCTCCCCTAGCTCTC	0.000194264	865	0.00252275
CTCAGCCTGAGCCACCT	0.000194587	866	0.00252566
CAATAAAACTGATTGTC	0.000198667	867	0.00252858
GTTCCCTTTGTTTACAT	0.000199509	868	0.0025315
TCTGCACTGAGAAACTG	0.000200742	869	0.00253441
ACAGCCTGCAGCAGGAA	0.000201795	870	0.00253733
GAAAGCCCCTACGTTTG	0.000204175	871	0.00254025
GGGTTTGAACGGATTTT	0.000210506	872	0.00254316
AGCCTCGGCCATCTCTC	0.00021233	873	0.00254608
GAAACTATTATTTTTGC	0.000213227	874	0.002549
CAAGCCAAAAATATACC	0.000213698	875	0.00255191
CAGCCAAATTTACAGGA	0.000216905	876	0.00255483
CATCCCGTGACTGCAAT	0.000217871	877	0.00255775
CTGGGTGCCCCAGCCTG	0.000218341	878	0.00256066
AGCCCCAGAGCAGTAGC	0.000219267	879	0.00256358
TTTTCTGCTGGGTGGGT	0.000220284	880	0.0025665
TATTTATTTTTTTAAAA	0.000220672	881	0.00256941
GAATAAAAAATTTAGAT	0.000220676	882	0.00257233
GTTCATAGGTCATAGAA	0.000223409	883	0.00257524
CAGTAGATATGAAGGCT	0.000224778	884	0.00257816
GAATAAAATAGCCAGGG	0.000226946	885	0.00258108
GCAATTGACAGTCCTAA	0.0002309	886	0.00258399
TCAGAAGGTGCATTTTA	0.000230903	887	0.00258691
AAAGTGAAGATCTGGCT	0.000230961	888	0.00258983
TATTCCCCACCTGTGTT	0.000231252	889	0.00259274
TCACCCAGGGACCCATT	0.000232354	890	0.00259566
CTGGTTTCTCCATAGCA	0.000237734	891	0.00259858
CGGCTTTTAGAGGCATC	0.000238086	892	0.00260149
TATTTTTACGGAATTCC	0.000244234	893	0.00260441
TTAATACAATGCCAGAT	0.000244463	894	0.00260733
CTGGCAGATTGCAGGGT	0.000244943	895	0.00261024
GGAAGGGGAAACGCACA	0.000254236	896	0.00261316
TGCCTCCCATCCTGACT	0.000254409	897	0.00261608
AGCTCCTTGAGGGGCTC	0.000259681	898	0.00261899
AAATGTTTGGCCTTAGT	0.000285691	899	0.00262191
GAAAAGGGTTTTCTTTT	0.000286008	900	0.00262483
CCACTGCTGCCACCACC	0.000288876	901	0.00262774
TAATTGCTACATTTTTT	0.000295284	902	0.00263066
TCAAATGCAAACTTCAA	0.000303684	903	0.00263357
GCAAGATTCACATTTCT	0.000305764	904	0.00263649
AATTCTGAAAGCAAGCC	0.000306428	905	0.00263941
GACCCCTAAATTATGAT	0.000309811	906	0.00264232
TACATATGGTGAAATGC	0.000311778	907	0.00264524
GGTTAATTGAGAATAGA	0.000317004	908	0.00264816
AACCAGGTGGATCCTCT	0.00032476	909	0.00265107
CTCTTCGAGAAGTGCGA	0.000329465	910	0.00265399
GACTCTGTCCTGGTATC	0.000332199	911	0.00265691
TGCACAAAGTGTTTTAT	0.000332719	912	0.00265982
AGAATTTGAAGCCTGTG	0.000334685	913	0.00266274
CACGATTAAAGAGGAGA	0.000342892	914	0.00266566
TCCCTAAATATTTAACT	0.000352786	915	0.00266857
TGTTAGAAAATTATAAA	0.000354298	916	0.00267149
AAAATTATCTTTATACG	0.000359939	917	0.00267441
GAGCGGCTCTGATTGGA	0.00036283	918	0.00267732
AGGCCAGGCCGCCTCCC	0.000389394	919	0.00268024
TCACCTGAAACTTACAA	0.000398112	920	0.00268315
TGACCGAACACTGCAGC	0.000405939	921	0.00268607
TTCTGAAAGGATTCACT	0.00040613	922	0.00268899
TGTGTTGTGTCCAGCCT	0.000409688	923	0.0026919
TAAGCAGGAACTGTATA	0.000415812	924	0.00269482
TCAGTGCTCTCCAAACC	0.000430868	925	0.00269774
CACACCCACAAGCCTAT	0.000434862	926	0.00270065
TAGGGATATCAGCGTTT	0.000436287	927	0.00270357
ACCTTTACTGTGTTAGC	0.000451144	928	0.00270649
ACCTCTGGCTTCAGTGG	0.000453797	929	0.0027094
GCTGACACTGAAGAAGA	0.000459738	930	0.00271232
ACCTCCCACCCTAGGAG	0.0004683	931	0.00271524
TAGATGTGATTAACATT	0.00047425	932	0.00271815
AAATGTGTAAAGTAGAA	0.000486252	933	0.00272107
ACAGCCAAGAGCAGATT	0.000486392	934	0.00272399
GTGTCCATCTAAGTCAA	0.000491244	935	0.0027269
TATTTTCCCCAGAAGTT	0.000494909	936	0.00272982
GCATTTGTAGCATTCTT	0.000498483	937	0.00273273
AGTGCAAGACGTCTTGT	0.000501978	938	0.00273565
ACATACCAAGTGAAGCA	0.000508256	939	0.00273857
ACCAGCATCCTGGGGAC	0.000538311	940	0.00274148
GATGTTTGAATAAATTC	0.000540269	941	0.0027444
CACACAGAACCTCCTTG	0.000543657	942	0.00274732
ACACAGTGTGCCAAAGT	0.0005442	943	0.00275023
GCCCTTTCTCTGTAGTT	0.000552614	944	0.00275315
GGGGTACTGTAGGGCCA	0.000554705	945	0.00275607
GGTGCAAAAGAAAATGG	0.000569762	946	0.00275898
GAGAGTGTACTGGCACT	0.000571183	947	0.0027619
TGAAAGAAGTTCAGGAT	0.000575821	948	0.00276482
GAAGATGTGGGCAGTGA	0.000580006	949	0.00276773
TATGCCCTATCGCTTTT	0.000598142	950	0.00277065
CCACGTGTCCGGAATAA	0.000621475	951	0.00277357
GTGAAGCTGATGCAGCG	0.000640814	952	0.00277648
GCAGGGGTTATAAATTT	0.000643966	953	0.0027794
CTCTAGAACCTTGACCT	0.000653229	954	0.00278231
ACATTTTTAAGAATAAA	0.000653701	955	0.00278523
CGGCCTCACCTGGAAGA	0.000656771	956	0.00278815
CATATTATTCCTCATTA	0.000666541	957	0.00279106
CAGGAACCACAGTGCCA	0.000677015	958	0.00279398
GAGACTTATTGTTCTAA	0.000684852	959	0.0027969
TGAAATCTGATTTTTAT	0.000685332	960	0.00279981
AGAAATCTAGGTAGGCT	0.00068892	961	0.00280273
TAATAAAGCATCTCTGG	0.000701419	962	0.00280565
CTGGTGGTGCCTGAGGT	0.00070274	963	0.00280856
TGAAGTGACTGACCTTA	0.00071655	964	0.00281148
AACATATACAATCTTTG	0.000738419	965	0.0028144
AAAAATAAAACAAAACA	0.000742503	966	0.00281731
GTCAGGTTGAGCTGAAG	0.000761436	967	0.00282023
ACTAAGTGCTAGAATTT	0.000762161	968	0.00282315
AGGACTTCTGAAATTAA	0.000765165	969	0.00282606
GGCTCCTGGCTCTGGAC	0.000767002	970	0.00282898
TGGTGACATTGCATTAG	0.000779535	971	0.00283189
GGTGGCACTCAGTCTCT	0.000831901	972	0.00283481
CAGCTCTGAGACTCCTG	0.000838164	973	0.00283773
ACATTTGTAATAAATGT	0.000845217	974	0.00284064
TGGTTGCGACACTCCCA	0.000845354	975	0.00284356
ACTGGCGAAGTCTCCCT	0.000857707	976	0.00284648
GATTAAATATGCATTGA	0.000867606	977	0.00284939
AGTTGAGTCCTTAAGAA	0.000871167	978	0.00285231
CCTGACGCTCCAGCGCC	0.000872717	979	0.00285523
AAACCAGAGGTTTCTTT	0.000880711	980	0.00285814
TACCCCACCCTCCACCC	0.000881944	981	0.00286106
TAAATATGACCTCAGAC	0.000915471	982	0.00286398
GAGGGACTCCTTTTCAA	0.000947228	983	0.00286689
CAAAAATGAATTCACCC	0.00096381	984	0.00286981
AGTAACAGAATTCAGAA	0.000964945	985	0.00287273
TCCTAGCCTGTCTGCAT	0.000981504	986	0.00287564
TAGACTGGCACCTTGAA	0.00100529	987	0.00287856
GACATAAACAGTTGTCT	0.00101743	988	0.00288147
GAGGCCATCCCCAACCC	0.00103823	989	0.00288439
GTTAATCTTTTTATTAA	0.00105085	990	0.00288731
GATTTGTGCTTTTGACT	0.00105579	991	0.00289022
GGAGCCATTCTGCCAAT	0.00106762	992	0.00289314
ACCGTATTCCACCCCAG	0.00110916	993	0.00289606
GGCGTTAGAGATGGTAA	0.00112178	994	0.00289897
CCCCCTTTGCCACAATG	0.00113271	995	0.00290189
AGTGCCACGGGGAAGGG	0.00114231	996	0.00290481
TAACCTCAGGTATCTTC	0.00116732	997	0.00290772
TGGAAATCAAGAGCAAA	0.00117158	998	0.00291064
ATCTTAAACATTGTTTT	0.00117169	999	0.00291356
TAACTGTTACTAAGCAG	0.00119654	1000	0.00291647
GGCATTGTTCAAGCCTG	0.00121537	1001	0.00291939
TTACACAGACTTTTAGT	0.00122016	1002	0.00292231
TTTCTAAGAGACTTGGA	0.00124201	1003	0.00292522
CCCAAACGTGTGTAGTG	0.00124569	1004	0.00292814
TACAGCACGGACCCTGA	0.00125776	1005	0.00293105
TTTGAGTTCTTCACTGT	0.00128743	1006	0.00293397
GCTCTGAAGATGATGAG	0.00130423	1007	0.00293689
CTTCATAACCATAATTC	0.00130544	1008	0.0029398
AACCATTCATTAACCCT	0.00130827	1009	0.00294272
CAATTAAAAGGTACAAT	0.00130894	1010	0.00294564
TGATTTATTCTTGGATA	0.0013328	1011	0.00294855
ATGAAGTTATACAAATA	0.00134271	1012	0.00295147
GGTACTTTTAGAACCTG	0.00135932	1013	0.00295439
CCGTAGGTGGGCACAGG	0.0013621	1014	0.0029573
CTTCAAGGCCGGGGCAG	0.00136552	1015	0.00296022
TCTGTCAAGACCAAGAT	0.00136588	1016	0.00296314
CAATCATTGAATAAGCT	0.00138487	1017	0.00296605
AGCCTGGAGAGGCCTTA	0.00138782	1018	0.00296897
GGGAGTAATAGGACCAG	0.00139416	1019	0.00297189
TAATAAATGTTTTAATT	0.00139476	1020	0.0029748
TTGCAATAGCAAAACCC	0.00139496	1021	0.00297772
ACCTGCCACCTCTGCTT	0.0013999	1022	0.00298063
AGACAGTAATAAAAGAA	0.00140336	1023	0.00298355
CTCTAACTGCTCAACAG	0.00140851	1024	0.00298647
TCCACGCACCACCCGTT	0.00141028	1025	0.00298938
CTGGCGCCGATGGCTGC	0.00141981	1026	0.0029923
CATTGTCTTCACGAAGA	0.00145212	1027	0.00299522
GAACTCAGGCCAGGCTC	0.00147715	1028	0.00299813
TGGGAATGGATTTTCTC	0.00148333	1029	0.00300105
TTTAATCTCAGGCTAAA	0.00149449	1030	0.00300397
GTGCCTGTGCTTTCACC	0.00151649	1031	0.00300688
GTGGGAAACGGGGACAC	0.00153718	1032	0.0030098
ATTTTCAATTTAGGATA	0.00153801	1033	0.00301272
AAGCTTCCTGCATCAGG	0.0015696	1034	0.00301563
AACCAGGAAGAACTCAC	0.00157302	1035	0.00301855
TGATGATTAAAGCTCTC	0.00157777	1036	0.00302147
TAGTGAAATGTGTTTGT	0.00163145	1037	0.00302438
GTCCGGAGTCTGGGACC	0.00169002	1038	0.0030273
CATCCATCTGTCAGCGA	0.00170049	1039	0.00303021
ATGTTTGCCAAGTTTGA	0.00170201	1040	0.00303313
ATTTTTGGTGGAATGTT	0.00171138	1041	0.00303605
AACCTGAAAGGAATCAA	0.00173226	1042	0.00303896
CAGACAAACCAGTGTTA	0.00174336	1043	0.00304188
CATTTTATCTTGAAACT	0.00176068	1044	0.0030448
GAAAACAAATCTTTTAT	0.00176937	1045	0.00304771
GAGCTCTGCAAATAGCT	0.00181241	1046	0.00305063
GGGTCCTCCCCTGTTTT	0.00181476	1047	0.00305355
ATATAGGTCGTGGATGT	0.00181945	1048	0.00305646
GAGAACGGGGATGCGTA	0.00182189	1049	0.00305938
TATCTTCTAAGAATTTT	0.00186111	1050	0.0030623
TGCACCACAGAGTGCAC	0.00186406	1051	0.00306521
GGTGGTCAGATGGTGGG	0.00186919	1052	0.00306813
GTTATTGAGGGCAAGAA	0.00190631	1053	0.00307105
GGGACAGAAGCTCCAGC	0.0019163	1054	0.00307396
GGTGCTAGCCTAGTCTC	0.00192332	1055	0.00307688
GACTGTATCTTATGCAT	0.00192438	1056	0.00307979
ATAAATAAATTAAAAAT	0.00192631	1057	0.00308271
AAGAGGCTGAGCCCCCT	0.00193777	1058	0.00308563
TGGACAAGCTAAGTGGG	0.00196845	1059	0.00308854
TCTTTGAATATGAATGT	0.00197129	1060	0.00309146
GAAATGAGCATTGAGGA	0.00198942	1061	0.00309438
TATTTGTATTAAACTTT	0.00199972	1062	0.00309729
AAGCGGGACCTCACTCA	0.00201744	1063	0.00310021
TCTAGCATTTCGCTCTA	0.00207904	1064	0.00310313
TCAAATGTCAGATCAGA	0.0021008	1065	0.00310604
TAACTACTTAATAAAAT	0.00213428	1066	0.00310896
AAAATATTTCTCAGTTC	0.00214152	1067	0.00311188
AGGATGACCCCTTCTTC	0.0021715	1068	0.00311479
GGAGCTCTTGAAATATG	0.00218984	1069	0.00311771
TAACACGCTTGGATTCT	0.00220224	1070	0.00312063
ATGGTTGATCTTTCTCT	0.00221564	1071	0.00312354
GAAACGTTTTTTTGAAA	0.00221935	1072	0.00312646
CGCAGGGACGATCCTTG	0.0022308	1073	0.00312937
GTGTTAGCGCAAAAGTT	0.00228619	1074	0.00313229
CCCTGTAATAAAATTAG	0.00231527	1075	0.00313521
TTTTGTGGCCTTCGGTT	0.00231862	1076	0.00313812
TGATAATTTACTGAAGA	0.00235415	1077	0.00314104
GTGTGCCTCCAACCCCC	0.00235431	1078	0.00314396
CAGTTTTACTGGAAAAC	0.00239735	1079	0.00314687
GAATGAGCAACTCAGAC	0.00239889	1080	0.00314979
GTTCTCAGGAAAACCAG	0.00239892	1081	0.00315271
CAATTTTTTATTGTTTT	0.0024057	1082	0.00315562
CTCTGGAAACACTTTTT	0.00241397	1083	0.00315854
AGCCGGGCTTTACAAAT	0.00243777	1084	0.00316146
GATACTGAGGCATAGCT	0.00244675	1085	0.00316437
TGCGTCACCGTCCACTC	0.00245628	1086	0.00316729
CGGCTTTTCTGCATCAA	0.00251678	1087	0.00317021
ATGTCTTTTCTTCTTTT	0.00252931	1088	0.00317312
AAAACTTTGTCTAATTT	0.00255826	1089	0.00317604
CTGACGGGTATTTTTCC	0.00257929	1090	0.00317895
ACATTCTGAACCCTGCC	0.00257984	1091	0.00318187
GATTGATGTCTCAGGTT	0.00259175	1092	0.00318479
TAAATTAAAAACCTTGT	0.0025943	1093	0.0031877
AATCAAATGTATTTATT	0.00260498	1094	0.00319062
GCCAGGGCCACAACTTC	0.00260612	1095	0.00319354
GCACCCTCAGACCACAC	0.00263014	1096	0.00319645
CAAACAGCTGCAGCTCT	0.00266289	1097	0.00319937
ATGAATTTTTTCTATTA	0.00267966	1098	0.00320229
TTGGTAAGACACAGGCA	0.002702	1099	0.0032052
AGCCCCACAAGAAGACG	0.00270733	1100	0.00320812
CAATGGTAGGCAAGATG	0.00270965	1101	0.00321104
ATGTTATTTCTGTTTTA	0.00271814	1102	0.00321395
GGTAGCTGCTCAATAAA	0.00272711	1103	0.00321687
AATTCTGTAAACCATTG	0.00273951	1104	0.00321979
TTTTAAGGAAAAGTAAC	0.00275773	1105	0.0032227
CCTGGAATGACTTTAAT	0.00276417	1106	0.00322562
GCCTAAGTATTTATTAG	0.00277254	1107	0.00322853
TGTTTGAAATACCAAGT	0.00277421	1108	0.00323145
ATACACTTTGTACAACT	0.002804	1109	0.00323437
ATGGTGGGGGATGGAGT	0.00282146	1110	0.00323728
AGTATGAAAAGGCTATA	0.00286756	1111	0.0032402
CAAGTAGCAAAGCAGCT	0.00287897	1112	0.00324312
TGTTACACCACAGTGAC	0.00287966	1113	0.00324603
CATTAAAACAAATCCTG	0.00293349	1114	0.00324895
ATTATCCTGGAAAAAGA	0.00295382	1115	0.00325187
CACAAAGCAGTTAATTA	0.0030701	1116	0.00325478
TGAGGCCAGGCCTGTAG	0.00307409	1117	0.0032577
CCCCCTGCCCTCGCCTG	0.00311522	1118	0.00326062
AGCAAGCCCCCGACAGC	0.00312217	1119	0.00326353
GGTACCCATTTGATAAG	0.00315149	1120	0.00326645
GCCAGACCCCTCCCACC	0.00319478	1121	0.00326937
TTTACTGTTTAAAATGA	0.00324184	1122	0.00327228
GGCACTTATGAGGACAA	0.00324469	1123	0.0032752
GTCTTCTTAATTTTCTA	0.00331958	1124	0.00327811
CTTTTTGGAAATTTACA	0.00332312	1125	0.00328103
TGGAAGGGCACACAGCA	0.00335556	1126	0.00328395
ATTTAAATAAAAGAAAA	0.00335612	1127	0.00328686
CCACGTCCATCCACCCC	0.00345149	1128	0.00328978
TGGGAAACAAGCAAGAA	0.00345329	1129	0.0032927
AGTATCAGCAGTACCTA	0.00346371	1130	0.00329561
GAGGCAGGCAATAAATT	0.00346685	1131	0.00329853
TAATCCTCAAGAAATAA	0.00350576	1132	0.00330145
ATGGAGAGCAGGAAGAG	0.00352523	1133	0.00330436
GGGTTTGGTGAGAGAAC	0.00352668	1134	0.00330728
CAAGGAGTCGCTCTAGC	0.00355649	1135	0.0033102
CAATTTTGCATTTGAAT	0.00366067	1136	0.00331311
TCATAATCAGAAAATTA	0.00366894	1137	0.00331603
GAATTCTTTGAACTCCT	0.00374658	1138	0.00331895
CGTGTGGGCTTCAGTGT	0.00376315	1139	0.00332186
CTGTGCTCACAGCCCGC	0.00377551	1140	0.00332478
CCCAAACCTTCCTGTTT	0.00379168	1141	0.00332769
AAATTAATAAAACTTAT	0.00379324	1142	0.00333061
ATGGGCACTGACCTCCT	0.00384435	1143	0.00333353
CTCCCAGGTCATTGTCA	0.00385504	1144	0.00333644
TGGGGAAATCAAATAAA	0.00389234	1145	0.00333936
ATGGGGAGAGACCAGAC	0.00391262	1146	0.00334228
AGAAAATCAGAGTGCTT	0.00392173	1147	0.00334519
CCAGATTTTGGGATTAC	0.00400295	1148	0.00334811
TTTGGAAATCAAAATGT	0.00402273	1149	0.00335103
TAGTTGTTTAGTTATAA	0.00408618	1150	0.00335394
ATACCTTCCGAGTGGAG	0.00408847	1151	0.00335686
GTAAGGATGAAAATGCA	0.00410918	1152	0.00335978
AAGTTGTGTGCTTTGCC	0.00415977	1153	0.00336269
AGAAATACAGTACCTGC	0.00423246	1154	0.00336561
TGGCTGTTAATATGTGC	0.00428095	1155	0.00336853
GTGCCCTATTTCCCTTC	0.00431495	1156	0.00337144
CAGGCTTTGCCTGGCTG	0.00433279	1157	0.00337436
GTTGAGTTTCAGAACAA	0.00440009	1158	0.00337727
TATTTTTAAACCCAACT	0.00441397	1159	0.00338019
TGTGTTTTCAAATGTGT	0.0044288	1160	0.00338311
CTGCTGCCCCAGCCTTC	0.00447688	1161	0.00338602
AGGTCCCTGTCAGTATA	0.00452667	1162	0.00338894
CAGTCCCAGCAGACCAG	0.00452675	1163	0.00339186
CCGGGGAGCAATGTGGA	0.00459098	1164	0.00339477
CACAGCGCCCCACACAT	0.00461043	1165	0.00339769
AGGCACGCACAGTGACT	0.00465875	1166	0.00340061
AAAAAATGGAAAGACAG	0.00466085	1167	0.00340352
AAAAATTGGGGTTGATT	0.00468515	1168	0.00340644
ACTCAGAAGAGAAACAA	0.00471824	1169	0.00340936
CCTTGGTGCCGGTCACA	0.00477016	1170	0.00341227
GGATGATGTCTGTAACA	0.00490317	1171	0.00341519
TATGGCTTTACAATATT	0.00497322	1172	0.00341811
ATTATTTCAGATGAGAA	0.00502117	1173	0.00342102
TGTAAGTCTGCCTAAAT	0.0050237	1174	0.00342394
AAGGCCATCTTGTAGAT	0.00503728	1175	0.00342685
GACCCTGGGGCAATCAC	0.00504964	1176	0.00342977
GCAAAAGAAAACCACAG	0.00524607	1177	0.00343269
TTTTACCAGTCTGCTGT	0.00526345	1178	0.0034356
ATCCCTCATCCCTGAAA	0.00526484	1179	0.00343852
CGGATGATTGATGGGAA	0.00527858	1180	0.00344144
AAAAAGACAATATATAT	0.00534891	1181	0.00344435
CTGGGCGTGTCGCTCTT	0.00534987	1182	0.00344727
GCTCTGAGCAGGACTGT	0.00538388	1183	0.00345019
TCATTAAATTTGAACTT	0.00540017	1184	0.0034531
ATGTATAGGGCTAAATA	0.00548276	1185	0.00345602
AAATTTAATACACATTT	0.00548762	1186	0.00345894
AACTCTGGACCTGCCTG	0.005526	1187	0.00346185
AAGAAATTCTTCTGTCT	0.00558029	1188	0.00346477
TGGGTGGGGGGCACCCT	0.00562019	1189	0.00346769
GATACAAGGATAACTGG	0.00568582	1190	0.0034706
GGCTCCCACTGCAGCCT	0.00570247	1191	0.00347352
TGTAAGGTTTTATGTTG	0.00585995	1192	0.00347643
CTGAGGGCCGGCTCCCA	0.00593671	1193	0.00347935
CCAATTTGAAAAGGCAT	0.00598322	1194	0.00348227
AGAATAAAATATGAAAA	0.0061209	1195	0.00348518
GGAGGGACCCCTTGCTA	0.00612249	1196	0.0034881
TTCCGCGTGCCTGAACT	0.00618791	1197	0.00349102
GGAAACCCCAGTGAGTT	0.00623662	1198	0.00349393
CACACAATGTGACAAAT	0.00631715	1199	0.00349685
AGGATACGAATTGTTAA	0.00652378	1200	0.00349977
TAATCTTGTTTTCTCTT	0.00658242	1201	0.00350268
TGAGCACTCGAACTTCT	0.00667957	1202	0.0035056
TCCTGCCCCATCCCTAT	0.00669522	1203	0.00350852
AAATTGTTCCAAAAGAT	0.00670662	1204	0.00351143
GGAATGTAACTTCCGAG	0.00678236	1205	0.00351435
CCAAGGGTCCAGGCTGC	0.0068498	1206	0.00351727
AAACTCTGTGGTTTCAT	0.00699476	1207	0.00352018
AGAATATGAAGCTGATG	0.00700208	1208	0.0035231
TCAGTTTGGAGAAATGA	0.00702552	1209	0.00352601
CTGGGCCTGAACATAAT	0.00703964	1210	0.00352893
ATGGGTCACATATAGAC	0.00708906	1211	0.00353185
AATTGAAGTAAACAAGA	0.0070948	1212	0.00353476
GATCATATGTGAAGATG	0.00714792	1213	0.00353768
GGGCAGGGACTTCACTG	0.0072656	1214	0.0035406
GTTTATAATTATATACT	0.00726598	1215	0.00354351
CAAAATGCTTAGAATGG	0.00733321	1216	0.00354643
AGCCCTGGCTGTGTGCT	0.00748142	1217	0.00354935
GAGATTTAATTGATATT	0.0075684	1218	0.00355226
TGAGCCTCGTGTCATCT	0.00757793	1219	0.00355518
AATTTGAGTGTTAGGAA	0.00759074	1220	0.0035581
TTTAATTCAAAGAAGAG	0.00768075	1221	0.00356101
AGGGCACAGGGGTCTTC	0.00769193	1222	0.00356393
AGACTTCTAACTTGCTG	0.0077125	1223	0.00356685
GAGAATTAAAACGTAAT	0.00773195	1224	0.00356976
CACCTGTCCTTTCTAAC	0.00787075	1225	0.00357268
GGCACAGTAAAGGTGGC	0.00799694	1226	0.00357559
TCTATTCTAACACATCA	0.00800849	1227	0.00357851
GAGGGCTTTAAAATTTG	0.00803741	1228	0.00358143
GCTAAGGTCAAACTTGT	0.00840558	1229	0.00358434
TCTACTTTTGTGGCAAC	0.00849125	1230	0.00358726
GAAACAGGTTTCAGATT	0.00849872	1231	0.00359018
CCCAAGGTCTTTTGAAA	0.00855629	1232	0.00359309
TTTATGTCATAGACGTA	0.00862488	1233	0.00359601
TGAATAATGGGTTCCAT	0.00866339	1234	0.00359893
GCTGAAGTATTAAAATG	0.00870085	1235	0.00360184
AGCTATTCCTCTTTGGT	0.00873425	1236	0.00360476
TTTTCAAATCTAATTAT	0.00886435	1237	0.00360768
GCTGAGGTCAGAGTGGC	0.00889072	1238	0.00361059
CGACGCTTGAACCCAGG	0.00893393	1239	0.00361351
TTACCGTCCCCTACCTC	0.00895022	1240	0.00361643
AAATATGAGAAGAGCTA	0.00895425	1241	0.00361934
CTTGGAGGTAAAGTCCA	0.00901827	1242	0.00362226
TAAAACCATTTTGTCTT	0.00902713	1243	0.00362517
GAGCCTTGGTGTATTTT	0.00906409	1244	0.00362809
AAAACTCCACACCAACA	0.00926146	1245	0.00363101
CATTTAAGTTTAAGTGA	0.00934094	1246	0.00363392
ATCTTAGTCACCTGCTA	0.00940246	1247	0.00363684
TTAAAATATCCATCTTC	0.00940256	1248	0.00363976
CTAGCAGAGCAAAAATT	0.0094095	1249	0.00364267
TCTGTATCCCCAGTGCC	0.00951854	1250	0.00364559
CAAAATATTTCTTAGCC	0.0095513	1251	0.00364851
TACTGCTCGGAGGTTGG	0.00957133	1252	0.00365142
GGACCTTGGAGAAAACT	0.00962434	1253	0.00365434
CAGTTTGTGTTGAATCA	0.009632	1254	0.00365726
TGACAGAGACAGGAGTT	0.00971462	1255	0.00366017
AATATAATAAATTATGT	0.00982554	1256	0.00366309
AGTGCCCCTCTGTGTGG	0.00983848	1257	0.00366601
TCACTAAGTTGTCATCC	0.00988127	1258	0.00366892
CCCTACAACGTGATCTG	0.00991944	1259	0.00367184
GAGATCTGAGTTCTGAG	0.00998939	1260	0.00367476
GCTTTACTTTGGTCAAT	0.0100489	1261	0.00367767
TAAAAAATCCCAAATGG	0.0101255	1262	0.00368059
CTGGAGGCTGCCTCGGG	0.0101807	1263	0.0036835
TTGTTCTGCTAGATTTC	0.0102427	1264	0.00368642
GACTTTGTTCACTTTTT	0.0102689	1265	0.00368934
GGGACAACCCAGTGACT	0.0102788	1266	0.00369225
ACCAAGCGAGATCTTCA	0.0103283	1267	0.00369517
AAGTACGAGGAAAACTT	0.0103932	1268	0.00369809
GGAGAGTACACCCTTTC	0.0104269	1269	0.003701
GAGCTTTTGAAGTTTGT	0.010567	1270	0.00370392
TGTTTCATTCTGATCTT	0.0105733	1271	0.00370684
GAATAAAGCACTGTCCT	0.0106421	1272	0.00370975
AATCAACTTGGGAGGAG	0.0106515	1273	0.00371267
AAGTTGAATTGTAGGAA	0.0106752	1274	0.00371559
GCAAATGCCGTCTCTGC	0.0108234	1275	0.0037185
AAATGTAACATCTGCAT	0.0109139	1276	0.00372142
TTACTGTTCTGAAAGAT	0.0110084	1277	0.00372434
GGATGTAGAGACTGCAA	0.0110159	1278	0.00372725
ATGCAGTTCAACGACAT	0.0111392	1279	0.00373017
TAAATTTTAAATGGGTA	0.0111921	1280	0.00373308
TTTAAAAACACATTGCT	0.0112419	1281	0.003736
AAAGTTTATTGTTTTTA	0.0114162	1282	0.00373892
AGGGCAGGGACCATCTG	0.0114273	1283	0.00374183
AAATTTTCCAAATATTT	0.0115731	1284	0.00374475
TTGTCCTCAGCTAATTG	0.0115765	1285	0.00374767
GCTAGGAGTCCCAGGGA	0.0115934	1286	0.00375058
TGTGGGTCTTCAGATAC	0.0115956	1287	0.0037535
TCGTTATGCAGATCAGA	0.0116113	1288	0.00375642
TGGAAAGAGCCTTACTA	0.0117055	1289	0.00375933
TCCTAATGCTTGCTGCT	0.0118929	1290	0.00376225
AATCTGCGCCTGCGGGG	0.0119044	1291	0.00376517
GACCAAACTTTTTTTTG	0.0120556	1292	0.00376808
ACGATTGATGAACTGTA	0.0120739	1293	0.003771
CAATTTGAAATTCCATA	0.0120899	1294	0.00377392
TAATTAAAGATTTGGAA	0.0121238	1295	0.00377683
GATGTGAAAAGCATTAA	0.0122085	1296	0.00377975
AAATGAGGGACAAAGAA	0.0122169	1297	0.00378266
GGCTTACAAGTACTGTA	0.0123484	1298	0.00378558
GGACAGGATTGTAAGGA	0.0125961	1299	0.0037885
AACTCCTTGCCTGATCT	0.0125985	1300	0.00379141
GGTTTACAGCCTCTGTC	0.0126709	1301	0.00379433
TGTGTGAAAATGCAGGT	0.0128181	1302	0.00379725
CCAGCTGCCAAGCTCAA	0.0128332	1303	0.00380016
GCCTTTGATGCTCTGGC	0.012941	1304	0.00380308
AAACCAGTCGAATCAGA	0.0129591	1305	0.003806
GCAAAAACAGGAGTTTT	0.0130317	1306	0.00380891
TTAACAAAAACAAGTTC	0.0131492	1307	0.00381183
AAGTAGCCTTATATAAC	0.0131611	1308	0.00381475
AAATTAATTGCACTCTT	0.0132232	1309	0.00381766
TGGAAACTTTCAGGGTG	0.0133076	1310	0.00382058
TCTTAAGTACCATTGAT	0.0133833	1311	0.0038235
AAATTTTAAAAGCTGCT	0.013442	1312	0.00382641
TGAAAACCTGAGCCTAT	0.0135416	1313	0.00382933
TACTTGGTCTTTTGTGT	0.0136337	1314	0.00383224
TTCATATGTACTTGTTT	0.0137462	1315	0.00383516
TGCCAGGACTTGGAGGT	0.013764	1316	0.00383808
GAAAAATACAGTATCTA	0.0137798	1317	0.00384099
CAACAAAAGCACTTTGA	0.0138161	1318	0.00384391
AAACTAGTTGCAAAACC	0.0139878	1319	0.00384683
TATTGAGTAAGGTTGAT	0.0141039	1320	0.00384974
ATAAGCACAGAGATGGG	0.0142519	1321	0.00385266
GTGCTGGCTCTGAACGT	0.0143467	1322	0.00385558
AATGATTTGAAAGTTTA	0.0145358	1323	0.00385849
TAACTTTGCCATCAGTT	0.0145596	1324	0.00386141
CTGTCTTACTTGATTCT	0.0147616	1325	0.00386433
AGATCTACAATGGGGAG	0.0148309	1326	0.00386724
GCTTAATGTGTGTCTTT	0.0148468	1327	0.00387016
GGCACCTGAAAGTGGAG	0.0149107	1328	0.00387308
GTAGGTGAGGTGGTTAA	0.0149707	1329	0.00387599
ATTGAATTTTTACTTCT	0.0150893	1330	0.00387891
GGGAAGGCACTGAAACA	0.0151161	1331	0.00388182
GCTCTGGTTCTGGACAC	0.0152109	1332	0.00388474
TAAATAAATGTTTTCCT	0.0152698	1333	0.00388766
ACTGGGGAATGGATTTT	0.0154277	1334	0.00389057
GAATAAAAAGCACTCAC	0.0154837	1335	0.00389349
GTGTAAAAGCACAGCTG	0.0155659	1336	0.00389641
TTGCAATGCAAACACCT	0.0156767	1337	0.00389932
GGCCAGCAAGTCCTGGA	0.0157158	1338	0.00390224
AAACAAATCACCATCCT	0.015742	1339	0.00390516
GAATAAGAAAGGCAACG	0.0157521	1340	0.00390807
AGATTCAAACTTGATGC	0.0157953	1341	0.00391099
CTTTAAGGTTTATGTAA	0.0159043	1342	0.00391391
TAAAGAATAATTTAACT	0.0159715	1343	0.00391682
GGCCTATGAGCGGTCTA	0.0160184	1344	0.00391974
TAACCAATCAGTATCTT	0.0160931	1345	0.00392266
TTACTGTGTAAATAAAT	0.0160981	1346	0.00392557
TGGCCCTTTCAATATTT	0.0161347	1347	0.00392849
GGGTTGGTGTTTACAAG	0.0162114	1348	0.0039314
CTGCCCTTGTATTTTCT	0.0164489	1349	0.00393432
GCAGAGCAGTCATAGGA	0.016626	1350	0.00393724
GATGAACTGAAGACTTT	0.0168508	1351	0.00394015
TCTGCATTTGAATTCTC	0.0171007	1352	0.00394307
AGACCTCCTTCTCCCCG	0.0171143	1353	0.00394599
CCAACCCATTTGCTCAG	0.0171386	1354	0.0039489
ATAAAATTTTGAATTAA	0.017187	1355	0.00395182
AAGATATCAGTTCAACA	0.0171882	1356	0.00395474
GTTGGTCTGTACTACAT	0.0172027	1357	0.00395765
TCCCACCCCACTCCCAC	0.0173156	1358	0.00396057
ATCTGTCACTTTGTATA	0.0175868	1359	0.00396349
AAGCCTAAAATACCAAG	0.0176799	1360	0.0039664
TTACTCCCTGTAAATAC	0.0177363	1361	0.00396932
AGGACTGGACTCAAGAG	0.0177472	1362	0.00397224
AGCACAGGGACTGGCTA	0.0179479	1363	0.00397515
ACAACCAGACATTTCCA	0.0180417	1364	0.00397807
CATAATTTCTCAGGAGA	0.0181559	1365	0.00398098
AATTTTGTGAATTAGGG	0.0183264	1366	0.0039839
CACTCTCAAAATCAACA	0.0185347	1367	0.00398682
AAACCAATCTTCAGATG	0.0186718	1368	0.00398973
TAACGGAAAACAATAAA	0.0187503	1369	0.00399265
CAGAAGAGAAGTCACAT	0.0188197	1370	0.00399557
TAGAAATTTTTTAAAAG	0.0192237	1371	0.00399848
AGCTTTCCAATAGTATA	0.0192855	1372	0.0040014
TTCAGAATACAATAATA	0.0195843	1373	0.00400432
TAAACAATACTGGGTAA	0.0196972	1374	0.00400723
CCAAGATTTGTTTATAT	0.0197446	1375	0.00401015
CTTTGGAAAGGGAAACG	0.0198404	1376	0.00401307
GACTGAAACTTAGAGGT	0.0199217	1377	0.00401598
TTTGCTCTCCCGGTTCT	0.0199743	1378	0.0040189
TAAAATAAATCAACCTA	0.0200905	1379	0.00402182
AACAGGAATAGAACTCG	0.0202155	1380	0.00402473
TGGACATAAATGTATCT	0.0202622	1381	0.00402765
TTTCAATGATAAAGGGA	0.020351	1382	0.00403056
TGTTGTAAATATGTAAA	0.0204499	1383	0.00403348
CATTTCCTGAGTGAACC	0.0205076	1384	0.0040364
CCACCATTATTGGTGCT	0.0205893	1385	0.00403931
GCCCCAGAATCCATATG	0.0206757	1386	0.00404223
TATATTTTGACCAGAGT	0.0208348	1387	0.00404515
GAGTGCAGGACGAGCTA	0.0209134	1388	0.00404806
GAGGCCAATGCTTTTTT	0.021157	1389	0.00405098
AGCGCTGATGATTTGCA	0.0213608	1390	0.0040539
CTTAAGGATTCCAAACG	0.021384	1391	0.00405681
ACTATTAAAATGTTGCT	0.0217871	1392	0.00405973
TCTCTGTAAATAGTCCT	0.0220254	1393	0.00406265
TAACAAAGAACTGTTAC	0.0221642	1394	0.00406556
CCCCGTATGGTGCTGGT	0.0222699	1395	0.00406848
TCAGAGTAATCTGTATT	0.0225794	1396	0.0040714
GGGGACTTTTGCACAAC	0.0228954	1397	0.00407431
GCTGGATGCAGAGGTGG	0.0229007	1398	0.00407723
AACTATAAACGGGTAGA	0.023155	1399	0.00408014
ATTCTGCTTTCTGTTAG	0.0232597	1400	0.00408306
AAGGAAAGTGTATGAGT	0.0234533	1401	0.00408598
GATCGCTTTGACTGCCA	0.0236353	1402	0.00408889
AAATCCTCTATTTAGAC	0.0237089	1403	0.00409181
ACGTTTGATTTGCAAAC	0.0240084	1404	0.00409473
CTAATTGTTTACTGTAC	0.0240415	1405	0.00409764
TAAAAACTGTCTCTTTG	0.0240988	1406	0.00410056
TAATCAAAAAATAAAAG	0.0242915	1407	0.00410348
AGCTTTTTCAAGGCGCT	0.0244833	1408	0.00410639
TGTTGGGTTCTCTCCCC	0.0245671	1409	0.00410931
AGAGGAAACTGGAATAT	0.0246207	1410	0.00411223
AACCCTGCCCCACTCCT	0.0246546	1411	0.00411514
AGATGTTCTCCAAGCCA	0.0246989	1412	0.00411806
CCCAGGGAGAAAAAACT	0.0248411	1413	0.00412098
CGGCTCAAGTCACTCAG	0.0249252	1414	0.00412389
GGCAAACACTATCCAGG	0.0249544	1415	0.00412681
TTACTATTCACCATATA	0.024961	1416	0.00412972

## Sheet: Tag-seq_HgtC_1123_RT_FDR_mapped
Spreadsheet n°4 (use bottom tabs to see further spreadsheets)
Tag-seq	Mapping of 1123 RT (SBS frequency in healthy > SBS frequency in cancer) and passed FDR
# Date : Thu_Jul_29_20:57:44_CEST_2010
# Genbank release : NCBI-GenBank_Flat_File_Release_175.0
# Unigene build : UniGene_Build_222_Homo_sapiens
# Organism : Homo_sapiens
# Enzym : NlaIII
Rank	RT	Sequence	Genbank Acc.	Description
1	CAAGCATCCCCGTTCCA	-	-	no match
2	AAATAAAGAATTTAAAG	HTC	BC005923	microsomal glutathione S-transferase 1, mRNA, complete cds.
3	CCTTCGAGATCATACAC	RIBO	NM_001009	Homo sapiens ribosomal protein S5 (RPS5), mRNA.
4	ATTTTGATAATAAATAA	cDNA	AY359076	clone DNA84141 C20orf3 (UNQ1869) mRNA, complete cds.
5	CTAAGACTTCACCAGTC	cDNA	AY029066	Humanin (HN1) mRNA, complete cds.
6	AAATGAATAAGAGGGCT	EST	BE856670	14 Hs.317192 DnaJ (Hsp40) homolog, subfamily B, member 11
''	''	EST	BQ005330	1 Hs.712822 Transcribed locus
7	GATTGCTGGAGGTCTTT	EST	AA772293	16 Hs.75438 Quinoid dihydropteridine reductase
8	ATACTTTAATCAGAAGC	HTC	BC001429	annexin A5, mRNA, complete cds.
''	''	HTC	BC032093	annexin A5, mRNA (cDNA clone IMAGE:3924873).
9	TACCTGTCTGTGAGTGC	EST	AA779521	13 Hs.546627 Potassium channel tetramerisation domain containing 7
''	''	EST	AI867866	1 Hs.671768 Transcribed locus
10	GTAGGGGTAAAAGGAGG	-	-	no match
11	ACCCCAGCAACTGTGGT	HTC	BC038967	glucosamine (N-acetyl)-6-sulfatase, mRNA (cDNA clone IMAGE:4402980), with apparent retained intron.
12	CATGGGAGGAATTCATC	-	-	no match
13	AACCTGTTTTCTGGATG	EST	AA743442	41 Hs.78989 Alcohol dehydrogenase 5 (class III), chi polypeptide
14	AAATTCGATTCCAAGCA	HTC	BC021964	cDNA clone IMAGE:2959591, containing frame-shift errors.
15	TCAATAAATGTTCTTCT	cDNA	AF265441	DC39 mRNA, complete cds.
16	GCAACAAATCCACCCAC	EST	AA810989	2 Hs.689624 Transcribed locus
17	TCGAAGAACCGAGTCCC	HTC	BC002349	CD63 molecule, mRNA, complete cds.
''	''	HTC	BC001424	CD63 molecule, mRNA (cDNA clone IMAGE:3139551), **** WARNING: chimeric clone ****.
''	''	HTC	BC071882	CD63 molecule, mRNA (cDNA clone IMAGE:6261964), **** WARNING: chimeric clone ****.
''	''	HTC	BC098441	CD63 molecule, mRNA (cDNA clone IMAGE:6089206), **** WARNING: chimeric clone ****.
18	TGATCTGGGAAACTGAT	cDNA	AY826820	cell migration-inducing protein 23 mRNA, complete cds.
19	GATTTGCCCTTGATTCT	-	-	no match
20	GTTTGCAAACCACAAGA	cDNA	AB057595	SMYD3 mRNA for histone methyltransferase, complete cds.
''	''	cDNA	AY186742	hypothetical protein FLJ21080 mRNA, complete cds; alternatively spliced.
21	GAGGACTCCGAGGGTTC	HTC	BC095453	tryptophanyl-tRNA synthetase, mRNA, complete cds.
22	CTCATAAGGAAAGGTTA	HTC	BC090061	hypothetical protein LOC83459, mRNA (cDNA clone IMAGE:6480507).
23	GGTCTTTTTTTTAATTA	EST	BE551563	9 Hs.136102 Zinc finger CCCH-type containing 13
24	GCTTTTAATCCTGGCAG	-	-	no match
25	ATATGTATATTGCTGAG	cDNA	AL832642	mRNA; cDNA DKFZp451K1918 (from clone DKFZp451K1918); complete cds.
26	GGAATAAATTAATTTTC	HTC	BC001006	cytochrome c-1, mRNA, complete cds.
''	''	HTC	BC033076	cDNA clone IMAGE:5516956, **** WARNING: chimeric clone ****.
27	TTCCAGCCAATGGATGA	EST	ES315466	1 Hs.596726 Transmembrane protein 106C
28	GTGCCTGAGAGGCAGGC	EST	BM980869	19 Hs.594444 Lamin A/C
29	GGCCTGCTGCTGGTGGC	HTC	BC009925	chromosome 12 open reading frame 57, mRNA, complete cds.
30	AATTTGTGAAGGTGGAA	cDNA	AF118838	citrin (SLC25A13) mRNA, complete cds.
31	CTCAGGAAATAAATGTG	cDNA	AF112217	ubiquinol-cytochrome c reductase complex 7.2 kDa protein mRNA, complete cds.
32	GAAGATGTGTGCTCTGG	cDNA	AF150733	AD-014 protein mRNA, complete cds.
33	GTTCACATTAGAATAAA	HTC	BC018726	CD74 molecule, major histocompatibility complex, class II invariant chain, mRNA, complete cds.
34	CAGGGGTGACTTTTATT	-	-	no match
35	AACTAATACTACAATAA	HTC	BC027986	chromosome 17 open reading frame 45, mRNA, complete cds.
36	CCACGTTCCACAGTTGC	HTC	BC002745	enolase 2 (gamma, neuronal), mRNA, complete cds.
37	GTGTAATAAGACATAAC	HTC	BC000506	heterogeneous nuclear ribonucleoprotein A2/B1, mRNA, complete cds.
38	AAGGTAGAACCAGCTGC	HTC	BC080580	pentatricopeptide repeat domain 1, mRNA, complete cds.
39	CAAAATCAGGAAAGGCT	HTC	BC000420	cyclin I, mRNA, complete cds.
''	''	HTC	BC006366	mRNA similar to PAI-1 mRNA-binding protein (cDNA clone IMAGE:4131496).
40	TGGATCCTCGTTTTCCA	HTC	BC001239	zinc finger, DHHC-type containing 4, mRNA, complete cds.
41	GAACCCTGGGATTACCC	-	-	no match
42	ACTGTAAAAATGGGGAA	EST	AA713504	11 Hs.432706 CDNA FLJ11570 fis, clone HEMBA1003309
''	''	EST	AA687278	2 Hs.709446 Transcribed locus
43	CTCCTGGAACACAAAAT	cDNA	AF086921	D-myo-inositol-3-phosphate synthase mRNA, complete cds.
''	''	cDNA	AF207640	inositol 1-phosphate synthase mRNA, complete cds.
''	''	cDNA	AF220530	myo-inositol 1-phosphate synthase A1 (ISYNA1) mRNA, complete cds.
44	GATTTGAATGAAATGCC	cDNA	AF330040	IL-5 promoter REII-region-binding protein (REIIBP) mRNA, complete cds.
45	AAAACTTTTGTTTAGGA	HTC	BC013906	hypothetical protein FLJ36031, mRNA, complete cds.
''	''	HTC	BC032243	hypothetical protein FLJ36031, mRNA (cDNA clone IMAGE:4422645), containing frame-shift errors.
46	ATTAAGAAAATTTCCAG	EST	AA652505	69 Hs.502756 AHNAK nucleoprotein
47	AACCAGTTTGTGAACAA	HTC	BC002520	COP9 constitutive photomorphogenic homolog subunit 6 (Arabidopsis), mRNA, complete cds.
48	AGGTCCTAGCCCCTGGC	HTC	BC010915	glutathione S-transferase pi 1, mRNA, complete cds.
''	''	HTC	BC044846	glutathione S-transferase pi 1, mRNA (cDNA clone IMAGE:5162861), with apparent retained intron.
49	GAATAAACATTCTCAGC	EST	BE464962	11 Hs.533040 PDZ and LIM domain 7 (enigma)
50	CGCAGTGTCCTAGTGCC	HTC	BC004537	ATPase, H+ transporting, lysosomal 16kDa, V0 subunit c, mRNA, complete cds.
''	''	HTC	BC010147	mRNA similar to ATPase, H+ transporting, lysosomal (vacuolar proton pump) 16kD (cDNA clone IMAGE:4329609).
51	TGCAGGCCTGGAAGAGC	HTC	BC017489	tryptophanyl-tRNA synthetase, mRNA, complete cds.
52	GGGTAATGTGAGAGAGT	HTC	BC002762	chromosome 17 open reading frame 81, mRNA, complete cds.
''	''	HTC	AF163262	MSTP071 (MST071) mRNA, complete cds.
''	''	HTC	AL713741	mRNA; cDNA DKFZp761D0721 (from clone DKFZp761D0721).
53	TTACCTCCTTCAATTGA	HTC	BC066296	family with sequence similarity 128, member B, mRNA, complete cds.
54	TTCATTTGTCTACCTCT	HTC	BC019944	solute carrier family 20 (phosphate transporter), member 1, mRNA, complete cds.
55	CCCCTCCCTCCTTTTTA	cDNA	U62531	Human AE2 anion exchanger (SLC4A2) mRNA, complete cds.
56	ACTTAGGGAGGTGGGAC	EST	AI086586	8 Hs.647035 LIM domain kinase 1
57	GTCCCGGGCATCTGAAT	HTC	BC039261	acyl-CoA synthetase short-chain family member 1, mRNA, complete cds.
''	''	HTC	BC032076	acyl-CoA synthetase short-chain family member 1, mRNA (cDNA clone IMAGE:4474490).
''	''	HTC	AL832939	mRNA; cDNA DKFZp666G0810 (from clone DKFZp666G0810).
''	''	HTC	AL833041	mRNA; cDNA DKFZp666B209 (from clone DKFZp666B209).
58	TATTACTGGGAGATGCT	EST	AA810975	4 Hs.128067 WAS/WASL interacting protein family, member 1
59	ATGTGAAGAATAAATGC	HTC	BC001309	transmembrane protein 109, mRNA, complete cds.
60	CCCTCTGTCAGGTCGTC	HTC	AL157449	mRNA; cDNA DKFZp761E0711 (from clone DKFZp761E0711).
''	''	HTC	AL713642	mRNA; cDNA DKFZp761F1022 (from clone DKFZp761F1022).
61	TCCCCTCTCTCCCTATA	HTC	BC001081	anaphase promoting complex subunit 5, mRNA, complete cds.
''	''	HTC	BC078666	cDNA clone IMAGE:6376444, **** WARNING: chimeric clone ****.
62	CTGAGCTGTACCAGGAA	cDNA	AF099100	WD-repeat protein 6 (WDR6) mRNA, complete cds.
63	CCTGGAGCAATGAGGGT	HTC	BC003080	transmembrane protein 208, mRNA, complete cds.
''	''	HTC	AF161519	HSPC171 mRNA, complete cds.
64	TGCCTCTGCGGGGCAGG	HTC	BC001374	CD151 molecule (Raph blood group), mRNA, complete cds.
65	AAGGCCGAGTAACTGGA	HTC	BC002873	chromosome 3 open reading frame 60, mRNA, complete cds.
''	''	HTC	AL049955	mRNA; cDNA DKFZp564J0123 (from clone DKFZp564J0123).
66	ACCTGAAACCTCAGCGT	HTC	BC020567	rho/rac guanine nucleotide exchange factor (GEF) 2, mRNA, complete cds.
''	''	HTC	BC000265	cDNA clone IMAGE:3356293, **** WARNING: chimeric clone ****.
67	GATTTGTGTTCACCTTA	cDNA	AY358854	clone DNA142995 PPIF (UNQ6502) mRNA, complete cds.
68	CCCAATAAACTGACCCC	cDNA	AF052052	fb1 mRNA, complete cds.
69	GGAATGTACGTTATTTC	HTC	BC000679	translocase of inner mitochondrial membrane 44 homolog (yeast), mRNA (cDNA clone IMAGE:3350205), **** WARNING: chimeric clone ****.
''	''	HTC	BC073958	cDNA clone IMAGE:6047883, **** WARNING: chimeric clone ****.
70	CCTGTACCCCAGATGGG	cDNA	AF072165	high-mobility group 20B (HMG20B) mRNA, complete cds.
71	GTTACAAATGTAATATA	-	-	no match
72	GCTGCCAAAAGGACAGT	cDNA	EU190483	ePAB mRNA, complete cds.
73	AGGAGCAAAGGAAGGGG	HTC	BC109371	biliverdin reductase B (flavin reductase (NADPH)), mRNA, complete cds.
74	AGCCAAAAAACCCAAAA	-	-	no match
75	AAAACAATTGCGTTCCC	EST	AA062683	16 Hs.655537 CDNA FLJ37981 fis, clone CTONG2010566
76	CAGAGTGACTGAAACAC	HTC	BC001652	PWP1 homolog (S. cerevisiae), mRNA, complete cds.
77	ATTTCACATTTGAAAAT	cDNA	AF506820	hypothetical protein mRNA, complete cds.
78	CACAGAGTCCTTAAAAA	HTC	CR604735	full-length cDNA clone CS0DC013YK13 of Neuroblastoma Cot 25-normalized of (human).
''	''	HTC	CR624552	full-length cDNA clone CS0DI057YM02 of Placenta Cot 25-normalized of (human).
''	''	HTC	CR625232	full-length cDNA clone CS0DI053YC12 of Placenta Cot 25-normalized of (human).
79	CAGGGTCCCCACTCCCT	HTC	BC006241	family with sequence similarity 176, member B, mRNA, complete cds.
80	GTACTGTAGCAGGGGAA	HTC	BC150190	integrin, alpha 3 (antigen CD49C, alpha 3 subunit of VLA-3 receptor), mRNA, complete cds.
''	''	HTC	BC015344	integrin, alpha 3 (antigen CD49C, alpha 3 subunit of VLA-3 receptor), mRNA (cDNA clone IMAGE:4446368), with apparent retained intron.
81	CAGCTTCACCTCCCCTT	HTC	BC001009	DEAD (Asp-Glu-Ala-Asp) box polypeptide 39, mRNA, complete cds.
''	''	HTC	BC010455	DEAD (Asp-Glu-Ala-Asp) box polypeptide 39, mRNA (cDNA clone IMAGE:4155840), with apparent retained intron.
''	''	HTC	AL512698	mRNA; cDNA DKFZp547B159 (from clone DKFZp547B159).
82	TCTTCCCCAGTTGTCCC	cDNA	AF015283	selenoprotein W (SEPW1) mRNA, complete cds.
''	''	cDNA	U67171	Human selenoprotein W (selW) mRNA, complete cds.
83	CTTGATTCCCACGCTAC	cDNA	AF361868	sulfhydryl oxidase mRNA, complete cds, alternatively spliced.
84	GTGAAGTCTTCCCTCTG	HTC	BC053513	cDNA clone IMAGE:6598864, **** WARNING: chimeric clone ****.
85	GGATTGTCTGGTTTCCC	HTC	BC080516	small nuclear ribonucleoprotein polypeptides B and B1, mRNA, complete cds.
''	''	HTC	BC003530	small nuclear ribonucleoprotein polypeptides B and B1, mRNA (cDNA clone IMAGE:3608728), with apparent retained intron.
86	AGGCTGCCCAGAGAAAG	EST	AA683126	29 Hs.374043 Additional sex combs like 1 (Drosophila)
''	''	EST	AA743473	1 Hs.601317 Transcribed locus
87	AAGGTAGATGAAGTCCT	HTC	BC019921	5,10-methenyltetrahydrofolate synthetase (5-formyltetrahydrofolate cyclo-ligase), mRNA, complete cds.
''	''	HTC	BC037852	5,10-methenyltetrahydrofolate synthetase (5-formyltetrahydrofolate cyclo-ligase), mRNA (cDNA clone IMAGE:4817318), with apparent retained intron.
88	AGCCTGCAGAACTGCTT	HTC	BC010129	chromosome 19 open reading frame 10, mRNA, complete cds.
89	ATTTTCCTTCGTACAGA	EST	AA771919	30 Hs.498292 V-akt murine thymoma viral oncogene homolog 3 (protein kinase B, gamma)
90	AATTTCCAGCCGATGAT	HTC	BC032788	glutathione peroxidase 7, mRNA, complete cds.
91	TGTGGAAACCCACTATT	cDNA	U77735	Human pim-2 protooncogene homolog pim-2h mRNA, complete cds.
92	TGGAGCAGTTGTGGGGA	EST	AA782188	34 Hs.356467 Chromosome 19 open reading frame 42
93	TAGAAAAATAAAGATGC	EST	AA638967	83 Hs.466471 Glucose phosphate isomerase
94	GGTCCAGAACTCTGGCT	EST	AA678759	3 Hs.298198 CKLF-like MARVEL transmembrane domain containing 3
95	ATGGTGAAACGGTGACC	EST	AI066410	3 Hs.128548 WD repeat domain 1
''	''	EST	CB243716	1 Hs.713658 Transcribed locus
96	GGACCCTCTCTAATCCT	HTC	BC031476	ST6 beta-galactosamide alpha-2,6-sialyltranferase 1, mRNA, complete cds.
97	GGTGCTTGAAAAAGCTC	-	-	no match
98	AAACTGTACATACTGCA	EST	AA054510	23 Hs.155017 Nuclear receptor interacting protein 1
99	AGTATCTGGGATGTGAA	cDNA	AF006084	Arp2/3 protein complex subunit p41-Arc (ARC41) mRNA, complete cds.
100	AAGGAGTCCCTGCTGCT	HTC	BC000668	CD320 molecule, mRNA, complete cds.
''	''	HTC	BC036814	CD320 molecule, mRNA (cDNA clone IMAGE:5732268), containing frame-shift errors.
101	AGACCCACAACAAATAG	EST	EL948569	1 Hs.605234 Transcribed locus, moderately similar to XP_001476404.1 PREDICTED: hypothetical protein [Mus musculus]
102	GGAGGAGCTGTTTTCCA	EST	BG910494	21 Hs.22410 Serine/threonine kinase 11 interacting protein
103	TTCGGTTTAATAAAGAA	cDNA	AY604003	Bardet-Biedl syndrome protein 5 isoform 1 (BBS5) mRNA, complete cds.
''	''	cDNA	AY604004	Bardet-Biedl syndrome protein 5 isoform 2 (BBS5) mRNA, complete cds.
104	CAGGCCTCTGCTCCTTG	HTC	BC003700	hypothetical gene MGC19595, mRNA (cDNA clone IMAGE:3461982), partial cds.
''	''	HTC	BC067125	armadillo repeat containing 6, mRNA, complete cds.
''	''	HTC	CR749678	mRNA; cDNA DKFZp762A1314 (from clone DKFZp762A1314).
105	ATGACTCAAGGCCAATA	HTC	BC002669	nuclear receptor subfamily 2, group F, member 6, mRNA, complete cds.
106	TGCACCTTGGGGTTTTG	HTC	BC003065	cyclin-dependent kinase 2, mRNA, complete cds.
107	GAATGCTGACCTTCATT	cDNA	AY358502	clone DNA39520 CLN2 (UNQ267) mRNA, complete cds.
108	TGTGTGAGCTCCTTGAA	cDNA	AF113615	FH1/FH2 domain-containing protein FHOS (FHOS) mRNA, complete cds.
''	''	cDNA	AY192154	FHOS mRNA, complete cds.
109	GACTTGGCCCAAAAGAA	HTC	BC107712	phosphoribosylglycinamide formyltransferase, phosphoribosylglycinamide synthetase, phosphoribosylaminoimidazole synthetase, mRNA, complete cds.
''	''	HTC	BC068438	cDNA clone IMAGE:4825064, containing frame-shift errors.
110	AAGCCTTGCTGAACTAA	cDNA	AF246238	HT027 mRNA, complete cds.
''	''	cDNA	AF302079	HSP22-like protein interacting protein 17 mRNA, complete cds.
111	GCTGGCAGGCCAGAGCC	HTC	BC082263	choline kinase beta, mRNA, complete cds.
''	''	HTC	BC024286	choline kinase beta, mRNA (cDNA clone IMAGE:4588146).
''	''	HTC	BC050443	choline kinase beta, mRNA (cDNA clone IMAGE:5764328), with apparent retained intron.
''	''	HTC	BC056404	choline kinase beta, mRNA (cDNA clone IMAGE:5755349), with apparent retained intron.
112	GAAACAAAATGCAATAA	HTC	BC020350	zinc finger, DHHC-type containing 3, mRNA (cDNA clone IMAGE:4177492).
''	''	HTC	BC020424	zinc finger, DHHC-type containing 3, mRNA (cDNA clone IMAGE:4177512).
''	''	HTC	BC038436	zinc finger, DHHC-type containing 3, mRNA (cDNA clone IMAGE:4177435).
113	AAGCTGTTGTGTGAGGT	cDNA	AF180682	DNA (cytosine-5)-methyltransferase mRNA, complete cds.
114	GGCGTTTAGAGTTATAC	-	-	no match
115	CTCACAAGGGGTTCCCA	EST	CK818986	1 Hs.374477 Ewing sarcoma breakpoint region 1
''	''	EST	CK818987	1 Hs.620211 Transcribed locus
116	GAGCAGCTGGACGCTGA	cDNA	U83246	copine I mRNA, complete cds.
117	CAGGTCAAGAAAGCTTT	HTC	BC003509	minichromosome maintenance complex component 3, mRNA, complete cds.
118	GGTGGTACACTAATTAT	HTC	BC004880	non-metastatic cells 4, protein expressed in, mRNA, complete cds.
119	GGGAGCCCCTGGTGGGA	cDNA	AF495721	FP15621 mRNA, complete cds.
120	GGGCTGGGGTACTTTAC	HTC	BC011934	sperm associated antigen 7, mRNA, complete cds.
''	''	HTC	AF047437	sperm acrosomal protein mRNA, complete cds.
121	TTCCAGACCTTGAAGTA	HTC	BC003560	ribophorin II, mRNA, complete cds.
''	''	HTC	BC009430	cDNA clone IMAGE:3140674, **** WARNING: chimeric clone ****.
122	AAAGACCAAACGTATCG	HTC	BC003555	nucleolar complex associated 2 homolog (S. cerevisiae), mRNA, complete cds.
''	''	HTC	AL050019	mRNA; cDNA DKFZp564C186 (from clone DKFZp564C186).
123	GCATACCTGCAGTACCC	EST	AA744743	22 Hs.407368 LSM14A, SCD6 homolog A (S. cerevisiae)
124	GTCTTTCTGGGCCTTAC	EST	BG203466	14 Hs.108049 Uveal autoantigen with coiled-coil domains and ankyrin repeats
125	GAGAACTCCCCCCCTCA	HTC	AF113693	clone FLB5135.
126	GTTTATATTTTCACTTA	EST	BI495123	18 Hs.653504 Adaptor-related protein complex 1, sigma 2 subunit
''	''	EST	AA127331	1 Hs.720688 Transcribed locus, weakly similar to XP_002313080.1 predicted protein [Populus trichocarpa]
127	GACCTCCTGCCCTGGGG	HTC	BC011263	mitogen-activated protein kinase kinase kinase 11, mRNA, complete cds.
128	GGCAGAGGACCAGGCTG	HTC	BC000293	non-metastatic cells 1, protein (NM23A) expressed in, mRNA, complete cds.
''	''	HTC	BC008015	cDNA clone IMAGE:3534066, **** WARNING: chimeric clone ****.
129	AGTATGTATGTTTACCT	HTC	BC027484	tribbles homolog 3 (Drosophila), mRNA, complete cds.
130	CAGTGTTGGGGATGCCT	cDNA	AF034795	cell matrix adhesion regulator variant (CMAR) mRNA, complete cds.
131	TTGTAAACTTAAGTGGC	cDNA	M90309	Human FK506-binding protein 25 (FKBP25) mRNA, complete cds.
132	GCGACCGTCACAGCGCT	HTC	BC010660	aldolase A, fructose-bisphosphate, mRNA, complete cds.
133	CATCTGAGATACGATAT	EST	AA837364	15 Hs.593639 Transcribed locus
134	GAGTTCTTTAATTTGGA	-	-	no match
135	CCACACCTCTCTCCAGG	cDNA	AF114012	tumor necrosis factor-related death ligand-1beta mRNA, complete cds.
''	''	cDNA	AF114013	tumor necrosis factor-related death ligand-1gamma mRNA, complete cds.
136	ACTTCTGCCCCAGCTTT	HTC	BC000534	phosphofructokinase, muscle, mRNA, complete cds.
137	CTCATAGCAGTGCCAAC	HTC	BC022436	tumor protein, translationally-controlled 1, mRNA, complete cds.
138	TAACTGGAGGATGTGCT	HTC	BC028048	leukocyte receptor cluster (LRC) member 8, mRNA, complete cds.
''	''	HTC	AL834532	mRNA; cDNA DKFZp434N0612 (from clone DKFZp434N0612).
139	TAGGTCACAGGTTGAGG	cDNA	AF494534	PH domain containing protein mRNA, complete cds.
140	GGCACAGAAGGTTGCTA	EST	AI147056	19 Hs.436650 MutL homolog 3 (E. coli)
141	GACGACTGACCACAATC	cDNA	AF208043	IFI16b (IFI16b) mRNA, complete cds.
142	ATTCCTGACCCCTCCCA	cDNA	AF029678	PHD Finger 1 (PHF1) mRNA, complete cds.
''	''	cDNA	AF052205	PHD finger protein 2 (PHF2) mRNA, complete cds.
143	GGAAGTTAGGGAAAATG	HTC	AF113020	clone FLB9138 mRNA sequence.
''	''	HTC	CR749714	mRNA; cDNA DKFZp762M2415 (from clone DKFZp762M2415).
144	CCTTGTAAATAACTTGT	EST	BG236257	15 Hs.536655 CDNA clone IMAGE:5299642
''	''	EST	R25408	1 Hs.594360 Transcribed locus
145	TGGTACACGTAGGCCCT	cDNA	AF155662	putative 16.7 kDa protein mRNA, complete cds.
''	''	cDNA	AF261134	CDA016 mRNA, complete cds.
''	''	cDNA	AF286697	novel cell death-regulatory protein GRIM19 (GRIM19) mRNA, complete cds.
146	ACCGGGGTGAATTAGAA	EST	AA670379	20 Hs.487341 Guanine nucleotide binding protein (G protein) alpha 12
147	AATGGAAATCGGTCCAG	cDNA	AF320070	hepatocellular carcinoma-associated protein HCA10 mRNA, complete cds.
''	''	cDNA	U92544	Human hepatocellular carcinoma associated protein (JCL-1) mRNA, complete cds.
148	AGGGCAGTACTGTCAGA	-	-	no match
149	GACCCACTACCCTTCTC	HTC	BC001061	solute carrier family 3 (activators of dibasic and neutral amino acid transport), member 2, mRNA, complete cds.
150	ACTGCTGAACCTGACAG	HTC	BC000161	secretory carrier membrane protein 3, mRNA, complete cds.
151	TGTTTTTGAAAGTGTTA	-	-	no match
152	CACCTGGATTAACTCAG	EST	BM975247	3 Hs.474436 Hermansky-Pudlak syndrome 4
153	GAGCTCCACAGATCCAT	cDNA	AB019517	PKIG mRNA for protein kinase inhibitor gamma, complete cds.
''	''	cDNA	AF115966	protein kinase inhibitor gamma mRNA, complete cds.
''	''	cDNA	AF182032	protein kinase inhibitor gamma (PKIG) mRNA, complete cds.
154	GCGCAGACTTCCAAATA	cDNA	AF429969	cyclin-box carrying protein isoform mRNA, complete cds.
''	''	cDNA	AF465728	cyclin fold protein 1 variant a (CFP1) mRNA, complete cds; alternatively spliced.
''	''	cDNA	AF465729	cyclin fold protein 1 variant b (CFP1) mRNA, complete cds; alternatively spliced.
155	TGGAGCGCTACCGACAG	-	-	no match
156	GGATGGGTGTGGGAATA	HTC	BC015912	transmembrane protein 186, mRNA, complete cds.
157	AAAATCCACTTCTCTAC	cDNA	AB071698	NIRF mRNA for Np95-like ring finger protein, complete cds.
158	ATGTATGTGTAAACTGA	HTC	BC095481	enabled homolog (Drosophila), mRNA, complete cds.
''	''	HTC	AL133059	mRNA; cDNA DKFZp434L2015 (from clone DKFZp434L2015).
159	AATACAAACCTATTCAG	cDNA	AY358675	clone DNA59605 GPVK512 (UNQ512) mRNA, complete cds.
160	AAGGAAGATCCCACAGT	cDNA	BX537431	mRNA; cDNA DKFZp686H13163 (from clone DKFZp686H13163); complete cds.
''	''	cDNA	U90313	Human glutathione-S-transferase homolog mRNA, complete cds.
161	GCAATGCAAAAAAAAAA	HTC	BC039867	WD repeat domain, phosphoinositide interacting 1, mRNA, complete cds.
162	TATTAAATAGCTTTTTT	HTC	BC012606	proteasome (prosome, macropain) 26S subunit, non-ATPase, 7, mRNA, complete cds.
163	TATTTATTGAAAAAAAA	cDNA	AF100756	coat protein gamma-cop mRNA, complete cds.
164	ATGAATGTAAAGTTGGC	HTC	BC021720	DnaJ (Hsp40) homolog, subfamily A, member 4, mRNA, complete cds.
''	''	HTC	AF173388	MSTP104 (MST104) mRNA, complete cds.
165	AATTGCCACTGTGTGTT	HTC	BC016051	brix domain containing 5, mRNA, complete cds.
166	TGAAAGTGTGGAATGGA	HTC	BC037553	heat shock 105kDa/110kDa protein 1, mRNA, complete cds.
167	AAGGGAGGGTCCCTGTG	cDNA	U46751	Human phosphotyrosine independent ligand p62 for the Lck SH2 domain mRNA, complete cds.
168	GCCTGGACCATAGAAGA	HTC	AF111705	SLTP002 (LST002) mRNA, complete cds.
169	ACCCACGTCAGCAACGG	HTC	BC004250	jun B proto-oncogene, mRNA, complete cds.
''	''	HTC	CR590747	full-length cDNA clone CS0DN005YM18 of Adult brain of (human).
''	''	HTC	CR606286	full-length cDNA clone CS0DI077YL07 of Placenta Cot 25-normalized of (human).
''	''	HTC	CR625280	full-length cDNA clone CS0DF024YO14 of Fetal brain of (human).
170	TTTCAGGGGAGGGGGAA	HTC	BC041788	glutamate receptor, ionotropic, N-methyl D-aspartate-associated protein 1 (glutamate binding), mRNA, complete cds.
''	''	HTC	BC007843	cDNA clone IMAGE:4128465, **** WARNING: chimeric clone ****.
''	''	HTC	AL157442	mRNA; cDNA DKFZp586P1424 (from clone DKFZp586P1424).
171	AAGGAACTTGGGATTTT	EST	BE673260	84 Hs.368853 Lysophosphatidylcholine acyltransferase 1
172	AATTTAGGCAATGTTTC	HTC	BC017210	coproporphyrinogen oxidase, mRNA, complete cds.
173	GGAGAGAAAACAAACCT	cDNA	AL136770	mRNA; cDNA DKFZp434I1816 (from clone DKFZp434I1816); complete cds.
174	AACTGCGGCAGCAGTTT	HTC	BC007099	cytokine induced protein 29 kDa, mRNA, complete cds.
''	''	HTC	AF161434	HSPC316 mRNA, partial cds.
175	GAGCTGTTGGTAGAATA	cDNA	L25851	integrin alpha E precursor, mRNA, complete cds.
176	AGGAATGCTTTAGTGTA	HTC	BC000517	threonyl-tRNA synthetase, mRNA, complete cds.
''	''	HTC	BC003699	threonyl-tRNA synthetase, mRNA (cDNA clone IMAGE:3461963).
177	CAATGTGTTATGTAGTG	HTC	BC000266	NADH dehydrogenase (ubiquinone) 1 alpha subcomplex, 1, 7.5kDa, mRNA, complete cds.
178	CGGGATAATCCAAAGCT	-	-	no match
179	TAGGTAGCTCATTCAGG	HTC	BC000839	cDNA clone IMAGE:3457003, with apparent retained intron. Warning ! LongSAGE tag has been extracted from an IRE
''	''	HTC	BC011809	cDNA clone IMAGE:2960021, with apparent retained intron. Warning ! LongSAGE tag has been extracted from an IRE
''	''	HTC	BC017253	cDNA clone IMAGE:2960008, with apparent retained intron. Warning ! LongSAGE tag has been extracted from an IRE
''	''	HTC	BC027980	cDNA clone IMAGE:3855154, with apparent retained intron. Warning ! LongSAGE tag has been extracted from an IRE
''	''	HTC	BC063571	cDNA clone IMAGE:3867950, with apparent retained intron. Warning ! LongSAGE tag has been extracted from an IRE
180	ATAAAAATTAGGGGGAT	EST	AA844541	10 Hs.519469 Solute carrier family 30 (zinc transporter), member 1
181	GGTTTGGAAGACCCAGC	cDNA	AF064084	prenylcysteine carboxyl methyltransferase (PCCMT) mRNA, complete cds.
''	''	cDNA	AF173157	MSTP098 (MST098) mRNA, complete cds.
182	GTGATGCGCATAGGCCT	cDNA	AF025374	T cell immune response cDNA7 (TIRC7) mRNA, complete cds.
''	''	cDNA	U45285	Human specific 116-kDa vacuolar proton pump subunit (OC-116KDa) mRNA, complete cds.
183	GGCCCTCTGAGCAACTG	HTC	BC002899	peptidylprolyl cis/trans isomerase, NIMA-interacting 1, mRNA, complete cds.
184	GAAGTCACTGATGCAGC	HTC	BC026909	chromosome 1 open reading frame 216, mRNA, complete cds.
185	TCTCAATTCTTTGTATA	HTC	BC003682	cell division cycle 42 (GTP binding protein, 25kDa), mRNA, complete cds.
''	''	HTC	BC018568	Homo sapiens, clone IMAGE:3446135, mRNA.
186	GAAGCAATAAAGCTCTT	HTC	BC050380	ST3 beta-galactoside alpha-2,3-sialyltransferase 3, mRNA, complete cds.
187	CATTTCAATAAAAACAT	HTC	AF318361	pp7684 mRNA, complete cds.
''	''	HTC	BC067895	steroid receptor RNA activator 1, mRNA (cDNA clone IMAGE:5286074), with apparent retained intron.
188	GCCCAAGGACCCCCTGC	HTC	BC028089	filamin A, alpha (actin binding protein 280), mRNA (cDNA clone IMAGE:4156935), with apparent retained intron.
189	ATGGCCAGAAAGATGAA	EST	AA703708	18 Hs.515487 Calmodulin 3 (phosphorylase kinase, delta)
190	TGAGCAAGCCCAGGTTG	cDNA	AF254083	zinc finger sarcoma gene long A isoform (ZSG) mRNA, complete cds.
''	''	cDNA	AF254084	zinc finger sarcoma gene long B isoform (ZSG) mRNA, complete cds.
''	''	cDNA	AF254085	zinc finger sarcoma gene long C isoform (ZSG) mRNA, complete cds.
191	GGATTTTGGTCTCTGTC	EST	BM675976	1 Hs.284284 UDP-Gal:betaGal beta 1,3-galactosyltransferase polypeptide 6
192	AGCCCTTTTTCTCCAGT	HTC	BC018509	core-binding factor, beta subunit, mRNA, complete cds.
193	GGCTGATGTGGAGGCCA	HTC	BC007722	glycyl-tRNA synthetase, mRNA, complete cds.
''	''	HTC	BC000065	glycyl-tRNA synthetase, mRNA (cDNA clone IMAGE:3507766), containing frame-shift errors.
''	''	HTC	BC021081	cDNA clone IMAGE:3546266, **** WARNING: chimeric clone ****.
194	GATTGGTCTGAGGGGTC	HTC	BC012323	cDNA clone IMAGE:4550607, containing frame-shift errors.
''	''	HTC	BC036852	mRNA similar to cut-like 1, CCAAT displacement protein (Drosophila) (cDNA clone IMAGE:5415882).
195	CTGACACAGACTCACTC	cDNA	AY358592	clone DNA61185 DDWK746 (UNQ746) mRNA, complete cds.
196	ATTAAAGAATGCTGTCT	cDNA	AY358374	clone DNA44694 CTRP6 (UNQ581) mRNA, complete cds.
197	CATCGAAAGTTGCTTTC	EST	AI188425	9 Hs.569831 Trinucleotide repeat containing 6C
198	AAGTTGCATCCTTTGGC	HTC	BC054476	hypothetical protein MGC39900, mRNA (cDNA clone IMAGE:4249834), partial cds.
''	''	HTC	BC019900	thymosin beta 15B, mRNA (cDNA clone IMAGE:3876145), with apparent retained intron.
''	''	HTC	BC035660	thymosin beta15b, mRNA (cDNA clone IMAGE:5721900), with apparent retained intron.
199	ATCTTGAACAGCTCCTG	EST	AA743383	19 Hs.515011 SMAD specific E3 ubiquitin protein ligase 2
200	CAGTGATTCCAGGATTT	EST	BQ477365	11 Hs.512815 Adaptor-related protein complex 3, delta 1 subunit
201	GGAAAGCTGCAACCTTT	cDNA	AF242773	mesenchymal stem cell protein DSCD75 mRNA, complete cds.
202	TCCCACGTTCTCTGCTG	cDNA	AF220053	uncharacterized hematopoietic stem/progenitor cells protein MDS033 mRNA, complete cds.
203	TTTTTGATCAAAAACTA	HTC	BC058926	catenin (cadherin-associated protein), beta 1, 88kDa, mRNA, complete cds.
204	GATTTTAATGGAGGTGG	-	-	no match
205	GCACTTTGAGGGGGTCT	HTC	BC011735	phospholipid scramblase 3, mRNA, complete cds.
''	''	HTC	AF289602	clone pp8146 unknown mRNA.
''	''	HTC	BC028080	phospholipid scramblase 3, mRNA (cDNA clone IMAGE:5216661), with apparent retained intron.
206	GGGCTCTGAGCAGGCTG	cDNA	AY358425	clone DNA44189 LLPL (UNQ341) mRNA, complete cds.
207	GCCGTGAGCAGAACTGT	EST	BQ064285	2 Hs.477115 Abhydrolase domain containing 10
208	GAATCCTGCAGCTTTAA	cDNA	AF022913	GPI transamidase mRNA, complete cds.
209	GAAACCGAGGGCTGCAT	cDNA	AF275807	PNAS-110 mRNA, complete cds.
210	AAGGAATCGGGAGTGGA	EST	BE745637	44 Hs.89545 Proteasome (prosome, macropain) subunit, beta type, 4
''	''	EST	AV746554	1 Hs.612604 Transcribed locus, moderately similar to NP_032971.2 proteasome beta 4 subunit precursor [Mus musculus]
211	GAGGGCCGGTGACATCT	EST	AA632084	35 Hs.524280 H2A histone family, member J
''	''	EST	AI146944	1 Hs.718660 H2A histone family, member J
212	TACCAAGGATTTGATAA	EST	AA687200	35 Hs.406277 Splicing factor 3a, subunit 1, 120kDa
213	CCCCCGTGAAGCTGGGC	HTC	BC014963	interleukin-1 receptor-associated kinase 1, mRNA, complete cds.
214	GCGAACCCCCCACTTCC	EST	BF509478	12 Hs.25601 Chromodomain helicase DNA binding protein 3
215	GTGGGGAGGACATCTGG	cDNA	AF019767	zinc finger protein (ZPR1) mRNA, complete cds.
216	AGATAATGTTAGAGGTT	HTC	BC012181	furin (paired basic amino acid cleaving enzyme), mRNA, complete cds.
217	TAATCTTTACTGGCCCA	HTC	BC000437	proteasome (prosome, macropain) 26S subunit, non-ATPase, 11, mRNA, complete cds.
''	''	HTC	CR602273	full-length cDNA clone CS0DI071YE05 of Placenta Cot 25-normalized of (human).
''	''	HTC	CR621748	full-length cDNA clone CS0DL002YD10 of B cells (Ramos cell line) Cot 25-normalized of (human).
218	ACGTTTAAGGCCACGTA	HTC	BC000631	growth factor receptor-bound protein 2, mRNA, complete cds.
219	CCTTTCCTTTAGTGGTG	HTC	BC000317	GDP dissociation inhibitor 1, mRNA, complete cds.
220	CACGCAATGCTAGCTGC	cDNA	AF269289	PP2150 mRNA, complete cds.
221	AAATTATATGGTATGTA	HTC	BC011720	guanine nucleotide binding protein-like 3 (nucleolar)-like, mRNA, complete cds.
222	GACATTTTTCCTCTGGG	HTC	BC041028	carbohydrate kinase domain containing, mRNA, complete cds.
''	''	HTC	AF151071	HSPC237 mRNA, complete cds.
''	''	HTC	BC000577	hypothetical protein FLJ10769, mRNA (cDNA clone IMAGE:3162721), **** WARNING: chimeric clone ****.
''	''	HTC	AY203948	LP3298 mRNA, complete cds.
223	GATTAAACCAGTATAAA	HTC	BC034221	ring finger protein 220, mRNA, complete cds.
''	''	HTC	AF151080	HSPC246 mRNA, complete cds.
224	TCATTATTTATTTAGAT	EST	BU156806	2 Hs.227777 Protein tyrosine phosphatase type IVA, member 1
''	''	EST	CB854496	1 Hs.644910 Transcribed locus
225	TTTAATACATAGGTGAT	HTC	BC008865	family with sequence similarity 96, member A, mRNA, complete cds.
''	''	HTC	BC017384	cDNA clone IMAGE:4070780, **** WARNING: chimeric clone ****.
226	CCTGTAAAGCCCAAACA	HTC	BC036756	guanine nucleotide binding protein (G protein), alpha 13, mRNA, complete cds.
227	CAAGACGGGGGTTAGTG	HTC	BC059362	ral guanine nucleotide dissociation stimulator, mRNA, complete cds.
''	''	HTC	BC040737	ral guanine nucleotide dissociation stimulator, mRNA (cDNA clone IMAGE:5726940), with apparent retained intron.
228	GAATTTAGAAGTATAGA	EST	AA836012	4 Hs.636359 Hypothetical protein KIAA1434
229	ATTACAGAACAGAAGCT	-	-	no match
230	GTTTTCCGGTTTGTAAC	HTC	BC005182	UTP11-like, U3 small nucleolar ribonucleoprotein, (yeast), mRNA, complete cds.
231	GTGGGGTGACAGGTCCT	HTC	BC002583	transmembrane protein 85, mRNA, complete cds.
''	''	HTC	AF151018	HSPC184 mRNA, complete cds.
''	''	HTC	BC016348	transmembrane protein 85, mRNA (cDNA clone IMAGE:4070971), containing frame-shift errors.
''	''	HTC	CR597763	full-length cDNA clone CS0DM010YM17 of Fetal liver of (human).
''	''	HTC	CR597809	full-length cDNA clone CS0DC028YI23 of Neuroblastoma Cot 25-normalized of (human).
''	''	HTC	CR599971	full-length cDNA clone CS0DK010YB13 of HeLa cells Cot 25-normalized of (human).
''	''	HTC	CR607532	full-length cDNA clone CS0DI058YE07 of Placenta Cot 25-normalized of (human).
''	''	HTC	CR619572	full-length cDNA clone CS0DK005YE16 of HeLa cells Cot 25-normalized of (human).
''	''	HTC	CR620239	full-length cDNA clone CS0DC004YF06 of Neuroblastoma Cot 25-normalized of (human).
232	ATTTGGTGTCTTTCCCA	EST	AA976980	1 Hs.298654 Dual specificity phosphatase 6
233	GCACCTCCTAGCAGGAA	HTC	AL050146	mRNA; cDNA DKFZp586D0920 (from clone DKFZp586D0920).
234	AGCCGCAAACTGGGTCA	EST	BM556779	15 Hs.131151 Proteasome (prosome, macropain) 26S subunit, non-ATPase, 9
235	CAGCTTGACGATTGAGC	HTC	BC000454	calmodulin 1 (phosphorylase kinase, delta), mRNA, complete cds.
236	GTGTGGGAGATTGCAGA	EST	BE502052	34 Hs.518201 Deltex 3-like (Drosophila)
''	''	EST	AI889227	2 Hs.708262 Transcribed locus
237	AAATTACATAGATGCAG	cDNA	EF011617	CDW7/WDR12 mRNA, complete cds.
238	GAATGATTTCTCTGCTA	HTC	BC023982	chromosome 5 open reading frame 32, mRNA, complete cds.
239	ATCAAGATGGTGATGGT	HTC	BC015710	RAB22A, member RAS oncogene family, mRNA, complete cds.
240	CTAACAGGATTTCCCAA	EST	AA725483	1 Hs.363572 Choline/ethanolamine phosphotransferase 1
''	''	EST	AI224419	5 Hs.656808 Transcribed locus
241	CTGCTAACCCAGAGCCT	HTC	BC051755	cat eye syndrome chromosome region, candidate 1, mRNA, complete cds.
242	AGGTGTGTCAAAGAGTG	HTC	BX537995	mRNA; cDNA DKFZp686F0730 (from clone DKFZp686F0730).
243	CCTGTGTGCATACCCAA	cDNA	AF480466	Rho-GTPase activating protein 10 (ARHGAP10) mRNA, complete cds.
244	AGTGTCCGGCATCTGCT	cDNA	AY303972	pyridoxal kinase mRNA, complete cds.
245	CAGTCATTTGCAGTGAA	HTC	BC035900	solute carrier family 26, member 11, mRNA, complete cds.
246	CAGCTCTTAGGGAACCA	HTC	BC011534	enhancer of mRNA decapping 3 homolog (S. cerevisiae), mRNA, complete cds.
247	GGTGGCAGATCGAACGT	HTC	BC000832	ring finger protein 113A, mRNA, complete cds.
''	''	HTC	CR595882	full-length cDNA clone CS0DF009YE09 of Fetal brain of (human).
248	GAGTGGGCAGGATCCCT	HTC	BC028370	galactosidase, beta 1-like, mRNA (cDNA clone IMAGE:4827818), containing frame-shift errors.
249	AATGTAATCAACATTCC	HTC	BC011025	sorcin, mRNA, complete cds.
250	CATTGAGCTCCCATCTA	cDNA	AF353989	U4/U6.U5 tri-snRNP-associated 65 kDa protein mRNA, complete cds.
251	CTCCTCACCTGTATTTT	RIBO	NM_012423	Homo sapiens ribosomal protein L13a (RPL13A), mRNA.
252	GGAGAGGCCAAGATATG	HTC	BC008792	PSMC3 interacting protein, mRNA, complete cds.
253	GTACCCGGACACCACAT	HTC	BC006407	LSM domain containing 1, mRNA, complete cds.
254	AATGACTGAATAGTTTA	HTC	BC006344	protein disulfide isomerase family A, member 4, mRNA, complete cds.
255	CCCTCGCATTGCTTCCC	HTC	BC006278	CTF18, chromosome transmission fidelity factor 18 homolog (S. cerevisiae), mRNA, complete cds.
256	CATTCTCAGACTCATCT	cDNA	U96721	alternative Hermansky-Pudlak syndrome associated protein (HPS) mRNA, complete cds.
257	GAACAGTATGACCATTG	EST	AI086837	6 Hs.295923 Lon peptidase 2, peroxisomal
258	CTGGCTGCAAAGAAGGG	HTC	BC006229	cytochrome c oxidase subunit Vb, mRNA, complete cds.
259	TCCTCCCTCCCACTTGC	EST	AA737015	60 Hs.471441 Proteasome (prosome, macropain) subunit, beta type, 2
260	GTTCCAACAAATTGCAA	cDNA	AF056195	neuroblastoma-amplified protein mRNA, complete cds.
''	''	cDNA	AF388385	neuroblastoma-amplified protein (NAG) mRNA, complete cds.
261	GAAGATGTACGAAAACA	EST	BM684267	2 Hs.644972 Transcribed locus
262	TACCTTCCTTTTTAAGA	HTC	BC064623	protein O-fucosyltransferase 2, mRNA, complete cds.
''	''	HTC	AL110285	mRNA; cDNA DKFZp434E171 (from clone DKFZp434E171).
263	AACGAAGGTAGATTTCC	EST	BM999640	1 Hs.462983 Mediator complex subunit 24
264	GAAGCCAGCCAGAGCCA	cDNA	AB044548	P/OKcl.6 mRNA for eukaryotic translation initiation factor 4E binding protein 1, complete cds.
265	GGATCCAAGTAGATTTC	EST	CN408070	1 Hs.96996 Heterogeneous nuclear ribonucleoprotein A0
266	ACTTTTTGGCTGCTCAA	EST	AI535870	3 Hs.655057 Trinucleotide repeat containing 6A
267	GTTTTTAAATGCAGTAA	cDNA	AB062127	OK/SW-cl.9 mRNA for inosine triphosphate pyrophosphatase, complete cds.
''	''	cDNA	AF026816	putative oncogene protein hlc14-06-p mRNA, complete cds.
''	''	cDNA	AF219116	inosine triphosphate pyrophosphatase (ITPA) mRNA, complete cds.
''	''	cDNA	AF334680	putative oncogene GK005 mRNA, complete cds.
268	GCAAACTTTTGGCATTA	-	-	no match
269	GACTGAATAAGATGGAC	EST	BU684524	3 Hs.474914 Small G protein signaling modulator 3
270	CTCTGAAAGATAAAGCT	EST	AI478744	4 Hs.405958 Cell division cycle 6 homolog (S. cerevisiae)
271	TTATAAGGTGATTACAA	EST	BQ022906	3 Hs.517819 Glutamate receptor interacting protein 2
''	''	EST	CB250538	1 Hs.529488 Solute carrier family 6 (neurotransmitter transporter, taurine), member 6
272	AGGTGCCTCGGAATTAG	EST	AA843423	18 Hs.302903 Ubiquitin-conjugating enzyme E2I (UBC9 homolog, yeast)
273	ATATTAAATCCAGGTCT	HTC	BC020238	signal recognition particle 68kDa, mRNA, complete cds.
''	''	HTC	BC000760	cDNA clone IMAGE:2821490, containing frame-shift errors.
274	CTCTACAGTGCTCAGTC	EST	BE784767	52 Hs.484188 ATPase, H+ transporting, lysosomal 9kDa, V0 subunit e1
275	ACGTGCCTCAGAGCTTC	EST	BQ184574	2 Hs.593851 Transcribed locus
276	ATCTCAACAATATTCTT	HTC	CR749871	mRNA; cDNA DKFZp762B226 (from clone DKFZp762B226).
277	GAAAACACAAATGTGAT	EST	AI336921	1 Hs.604060 Transcribed locus
''	''	EST	AA847160	6 Hs.646508 Casein kinase 1, gamma 1
278	GACTTTGGGAAGTTCGA	HTC	BC050553	patatin-like phospholipase domain containing 6, mRNA, complete cds.
279	TCTCCAGGAACCAAGAA	cDNA	AF151827	CGI-69 protein mRNA, complete cds.
280	AAGCTGAGGTCTTGAAG	HTC	BC014353	stathmin 1/oncoprotein 18, mRNA, complete cds.
''	''	HTC	BC023313	stathmin 1/oncoprotein 18, mRNA (cDNA clone IMAGE:4939590), with apparent retained intron.
281	TGTTCCACTCCCAATAA	cDNA	AF039916	CD39L2 (CD39L2) mRNA, complete cds.
''	''	cDNA	AY327581	CD39L2 nucleotidase (ENTPD6) mRNA, complete cds.
282	AAGCTGTTCCAGCTGAT	HTC	BC017263	lectin, mannose-binding 2, mRNA, complete cds.
283	GCACCTCAGCCAGGGGT	HTC	BC067252	translocase of outer mitochondrial membrane 6 homolog (yeast), mRNA (cDNA clone IMAGE:6527370), with apparent retained intron.
''	''	HTC	AL137721	mRNA; cDNA DKFZp761H221 (from clone DKFZp761H221).
284	ACTCAGATGCCCTCAGG	cDNA	AB075880	mRNA for putative protein product of HYST1888, complete cds.
285	CCATCCAGTGAGAAGAC	HTC	BC053532	casein kinase 2, alpha 1 polypeptide, mRNA, complete cds.
286	GGCAGTTAACCAGTTAC	HTC	BC107901	proteasome (prosome, macropain) subunit, beta type, 2, mRNA, complete cds.
287	GTAAAAGTTCTAAATCT	HTC	BC006769	nucleolar and coiled-body phosphoprotein 1, mRNA, complete cds.
288	AAAAATAAAGTTATTTC	EST	AA974368	14 Hs.500972 Transcribed locus
289	GCTCCTTTCACTGTGTC	EST	BF195364	17 Hs.374446 Rho GTPase activating protein 23
290	GGGCCAACCCCACTAAA	EST	BI491137	2 Hs.618145 Cold inducible RNA binding protein
''	''	EST	AW020106	1 Hs.634522 Transcribed locus
291	GAGGGAAATGGGACAGG	HTC	BC146805	RFNG O-fucosylpeptide 3-beta-N-acetylglucosaminyltransferase, mRNA, complete cds.
''	''	HTC	BC035781	RFNG O-fucosylpeptide 3-beta-N-acetylglucosaminyltransferase, mRNA (cDNA clone IMAGE:5590200), with apparent retained intron.
292	CACTTCAAGGGCAGCCT	cDNA	U56145	Human thymic shared antigen-1/stem cell antigen-2 (TSA-1/SCA-2) mRNA, complete cds.
293	GGAGTTGTCCTCACCCT	EST	BF112199	30 Hs.438336 Endoplasmic reticulum lectin 1
294	TCTGGCATAGCAGCCTG	HTC	BC015890	ubiquitin-conjugating enzyme E2Z, mRNA, complete cds.
295	GATTACCTGTGTTTAAA	EST	BF002712	32 Hs.604479 Hexosaminidase A (alpha polypeptide)
296	GCGGACACTCAGCATTT	EST	AA648315	35 Hs.592184 Vacuolar protein sorting 41 homolog (S. cerevisiae)
297	AGGAGCCGGGGGGGAGT	cDNA	AF331638	PP1221 mRNA, complete cds.
''	''	cDNA	AY160226	centrobin alpha mRNA, complete cds.
''	''	cDNA	AY160227	centrobin beta mRNA, complete cds.
298	CCCATATATGAAGGAGA	-	-	no match
299	GGAGGGCTGGGATATAA	EST	AW137121	1 Hs.372679 Fc fragment of IgG, low affinity IIIa, receptor (CD16a)
300	ACCGCCGTGGTGAAGCT	cDNA	M21186	Human neutrophil cytochrome b light chain p22 phagocyte b-cytochrome mRNA, complete cds.
301	TGGAAGAAACTGCAGGA	cDNA	AY568085	breast cancer associated protein SGA-81M mRNA, complete cds.
302	AAACATCCTATCATCTG	-	-	no match
303	AGCCTTTGTTGCTATCA	cDNA	AY264853	proliferation-inducing gene 14 (PIG14) mRNA, complete cds.
304	AGCCTGGACTGAGCCAC	cDNA	D64154	mRNA for Mr 110,000 antigen, complete cds.
305	GGTGCTCAAAAAGTTCC	-	-	no match
306	GCAGATTTCAGAGGAAA	EST	AA732579	5 Hs.103315 Zinc finger protein 384
307	TTACAGAGCTTCCATTA	EST	AA644003	21 Hs.144949 Ring finger protein 114
308	TGGCCTGCCCAGCCTCA	cDNA	AF142408	cell division control protein septin D1 mRNA, complete cds.
''	''	cDNA	AF142569	hypothetical protein SBBI23 (SBBI23) mRNA, complete cds.
''	''	cDNA	AF189712	MLL septin-like fusion protein MSF-B mRNA, complete cds, alternatively spliced.
''	''	cDNA	AF189713	MLL septin-like fusion protein MSF-A mRNA, complete cds, alternatively spliced.
309	TTCTTGAACAATCAGGT	HTC	BC000532	osteosarcoma amplified 9, endoplasmic reticulum associated protein, mRNA, complete cds.
''	''	HTC	BC000476	cDNA clone IMAGE:2961642, **** WARNING: chimeric clone ****.
''	''	HTC	AL137691	mRNA; cDNA DKFZp434P172 (from clone DKFZp434P172).
310	GATAATGATTTTTTAAC	EST	AI038022	1 Hs.125180 Growth hormone receptor
''	''	EST	F25985	1 Hs.493512 Transcribed locus, strongly similar to XP_001152450.1 PREDICTED: hypothetical protein [Pan troglodytes]
311	ACCTGCCCCTCTTTACT	cDNA	AF226048	GL003 (GL003) mRNA, complete cds.
312	GAAGATTGAGAGCCCAA	HTC	BC027036	signal transducer and activator of transcription 5A, mRNA, complete cds.
313	AAAGCAGTTCTGAATGA	EST	CB160252	1 Hs.126517 CD55 molecule, decay accelerating factor for complement (Cromer blood group)
''	''	EST	AI094690	3 Hs.463797 MRNA turnover 4 homolog (S. cerevisiae)
''	''	EST	T93085	1 Hs.621730 Transcribed locus
''	''	EST	BU622379	1 Hs.652977 Transcribed locus, strongly similar to NP_057267.2 mRNA turnover 4 homolog [Homo sapiens]
314	TACCTGTGCCTGAACTG	EST	BF222424	17 Hs.356630 Nuclear transport factor 2
315	CCCCCAGATGATTTTTT	cDNA	AF355797	BTBD2 protein mRNA, complete cds.
316	CCTTGTCCAGCACTGTT	HTC	BC032743	K(lysine) acetyltransferase 2A, mRNA, complete cds.
317	AAAGCTGACAGAGAGCC	EST	BQ028724	1 Hs.520207 Acyl-Coenzyme A binding domain containing 3
''	''	EST	BF197549	2 Hs.702470 Transcribed locus
318	ACTGTAGGGTTGAGCTA	HTC	BC033782	cDNA clone IMAGE:4500158, containing frame-shift errors.
319	ACTTAATTGAAATACAG	EST	BM682243	1 Hs.617842 Transcribed locus
''	''	EST	AA741093	10 Hs.656959 Chromosome 6 open reading frame 204
320	GAAAGGTGGTTGGTGAA	cDNA	AY040777	forkhead-associated domain histidine-triad like protein mRNA, complete cds.
''	''	cDNA	AY208831	skin FHA-HIT isoform mRNA, complete cds; alternatively spliced.
''	''	cDNA	AY208839	melanotic melanoma FHA-HIT aberrant isoform mRNA, complete cds; alternatively spliced.
''	''	cDNA	AY208841	retinoblastoma FHA-HIT aberrant isoform mRNA, complete cds; alternatively spliced.
''	''	cDNA	AY302067	aprataxin (APTX) mRNA, complete cds.
''	''	cDNA	AY302068	aprataxin variant LP2 (APTX) mRNA, complete cds.
''	''	cDNA	AY302069	aprataxin variant LP3 (APTX) mRNA, complete cds.
''	''	cDNA	AY302070	aprataxin variant LP2P3 (APTX) mRNA, complete cds.
''	''	cDNA	AY302071	aprataxin variant LE5 (APTX) mRNA, complete cds.
''	''	cDNA	AY302072	aprataxin variant LP2E5 (APTX) mRNA, complete cds.
''	''	cDNA	AY302073	aprataxin variant LP3E5 (APTX) mRNA, complete cds.
''	''	cDNA	AY302074	aprataxin variant LP2P3E5 (APTX) mRNA, complete cds.
321	GAGGGGAAACGCAAAAC	HTC	BC014158	SHC (Src homology 2 domain containing) transforming protein 1, mRNA, complete cds.
322	AATTTTCATTAAAAACC	HTC	BX648776	mRNA; cDNA DKFZp686I14130 (from clone DKFZp686I14130).
323	TGAGGAAGACAGTGGAC	EST	AA736913	84 Hs.516746 Death associated protein 3
''	''	EST	AI025888	2 Hs.707165 Transcribed locus
324	GAACCGGACTCCAAGAT	HTC	BC014945	armadillo repeat containing 5, mRNA, complete cds.
325	GTTTGTTGGGAAGGTAA	HTC	BC031576	F-box protein 28, mRNA, complete cds.
326	ACATTAAAGCTTGGGCA	HTC	BC051697	cytochrome b5 domain containing 2, mRNA, complete cds.
327	AAACTATTTGAAATGGC	HTC	BC008929	RAB2A, member RAS oncogene family, mRNA, complete cds.
328	AAGAGGCTTCGAAAACG	cDNA	AF311906	LIR-D1 precursor, mRNA, complete cds.
''	''	cDNA	AF407274	EWI2 mRNA, complete cds.
''	''	cDNA	AY044845	CD81 partner 3 (CD81P3) mRNA, complete cds.
''	''	cDNA	AY157579	keratinocytes associated transmembrane protein 4 (KCT4) mRNA, complete cds.
329	CATTTTCCCAAATCTTT	HTC	BC018109	chromosome 1 open reading frame 109, mRNA, complete cds.
330	GAATAAACCATTTTTAC	HTC	BC015660	protein tyrosine phosphatase, non-receptor type 1, mRNA, complete cds.
331	ATAATTCTTTGTATATA	RIBO	NM_001032	Homo sapiens ribosomal protein S29 (RPS29), transcript variant 1, mRNA.
332	TACCAAGCCAGCTATAA	EST	AA724921	16 Hs.494100 Protein prenyltransferase alpha subunit repeat containing 1
''	''	EST	BI963791	2 Hs.720791 Transcribed locus
333	AGCCTGTTGCAGGTTTT	HTC	BC024288	solute carrier family 35, member B2, mRNA, complete cds.
334	TAAGTTTAATTATCTGC	EST	AA659242	71 Hs.476365 Sterol carrier protein 2
335	AGGAGCCTTAGTGGAGA	EST	BE897888	14 Hs.594496 A kinase (PRKA) anchor protein 8
336	CGTGGAAGCAGCTTACA	HTC	BC029558	zinc finger, AN1-type domain 2A, mRNA, complete cds.
337	GGGGCAGGGCCCTCCCA	EST	BM983723	5 Hs.534314 Eukaryotic translation initiation factor 5A
''	''	EST	CX166621	3 Hs.657771 Transcribed locus
338	GTGGAGGTGCGCAAGGA	cDNA	U22055	Human 100 kDa coactivator mRNA, complete cds.
339	CAAGGGCTTGCATTATA	HTC	BC000176	RAP1B, member of RAS oncogene family, mRNA, complete cds.
340	GCTATCACATCATCTGA	EST	AA011187	10 Hs.458412 Tripartite motif-containing 52
341	AGTAACTGAGGGGAGGG	EST	AA770480	3 Hs.90875 RAB interacting factor
342	GGTAGCCTGGGTGTAAA	cDNA	U32986	Human xeroderma pigmentosum group E UV-damaged DNA binding factor mRNA, complete cds.
343	GACTAGTGCCAGTTCAC	EST	AA722421	14 Hs.508835 Telomerase-associated protein 1
344	GATGGTGGAACCACAGT	HTC	BC023542	sortilin 1, mRNA, complete cds.
345	GGCCAGGAAGGACTAAA	cDNA	AF274935	PNAS-10 mRNA, complete cds.
''	''	cDNA	AY359027	clone DNA16438 STMF151 (UNQ151) mRNA, complete cds.
346	AAAACTGAGAAGACTGT	cDNA	AF149785	pituitary tumor-transforming gene protein binding factor (PBF) mRNA, complete cds.
347	CACCTAGCATAGTGCTT	cDNA	AF319521	ARG147 mRNA, complete cds. Warning ! LongSAGE tag has been extracted from an IRE
348	CTGTGAGACCTCCTGGA	HTC	BC008734	Fc fragment of IgG, receptor, transporter, alpha, mRNA, complete cds.
''	''	HTC	BC091487	cDNA clone IMAGE:6204347, containing frame-shift errors.
''	''	HTC	BX647163	mRNA; cDNA DKFZp686H10220 (from clone DKFZp686H10220).
349	CCAAGGACTCTAGGTCA	HTC	BC002802	suppressor of Ty 4 homolog 1 (S. cerevisiae), mRNA, complete cds.
350	GAAGATGCCTGGGCTGT	HTC	BC035747	solute carrier family 35 (UDP-galactose transporter), member A2, mRNA, complete cds.
351	TTGCCAACACCTTGAGA	HTC	BC061887	synaptophysin-like 1, mRNA, complete cds.
352	CAATTTTCTCTGAAGAC	HTC	BC012995	MTERF domain containing 1, mRNA, complete cds.
353	CTGTTAGTGTGCATTCT	HTC	BC001484	malate dehydrogenase 1, NAD (soluble), mRNA, complete cds.
354	GAGAGTGTCTGCGGATA	HTC	BC000866	TIMP metallopeptidase inhibitor 1, mRNA, complete cds.
355	GAACCTAAAATAGAAGA	EST	BM311339	3 Hs.406590 Mof4 family associated protein 1
356	CACAGGGCCATTCAGGA	cDNA	AB053324	BPOZ type 1 mRNA for BPOZ splicing variant type 1, complete cds.
''	''	cDNA	AB053325	BPOZ type 2 mRNA for BPOZ splice variant type 2, complete cds.
''	''	cDNA	AB053326	BPOZ type 3 mRNA for BPOZ splice variant type 3, complete cds.
357	AGACGCACTCTTGTATA	EST	BU615316	4 Hs.387601 FAD-dependent oxidoreductase domain containing 2
358	GCCCCTGAAGGGCAATA	HTC	BC110910	terminal uridylyl transferase 1, U6 snRNA-specific, mRNA, complete cds.
359	AAGCCAGCCCCTGCAGT	EST	AA633850	114 Hs.610830 Protein kinase C substrate 80K-H
''	''	EST	BU626165	1 Hs.701604 Transcribed locus
360	TGACCTCCAGCTTGGTG	HTC	BC029083	methyltransferase like 13, mRNA, complete cds.
361	GACTTCCAGCATCCAGA	EST	BF509383	5 Hs.474233 Chromosome 22 open reading frame 25
362	GATTTTGGAACAGACAG	cDNA	AF226046	GK003 (GK003) mRNA, complete cds.
363	GAATGGGGCTAAGGTGG	HTC	BC014883	transmembrane protein 44, mRNA, complete cds.
''	''	HTC	AL833026	mRNA; cDNA DKFZp666F238 (from clone DKFZp666F238).
364	AACCCTTGGGTAGCTTG	HTC	BC002371	nipsnap homolog 1 (C. elegans), mRNA, complete cds.
''	''	HTC	BC018869	nipsnap homolog 1 (C. elegans), mRNA (cDNA clone IMAGE:3141493).
365	TCAGTGAACGCCAGGAG	cDNA	AY921637	cell proliferation-inducing protein 52 mRNA, complete cds.
366	GACTCTCTGTTGGCCTG	HTC	BC000619	tubulin, gamma 1, mRNA, complete cds.
367	TAATAAATGCTGCAGCC	HTC	BC017280	patatin-like phospholipase domain containing 2, mRNA, complete cds.
''	''	HTC	AY203925	FP17548 mRNA, complete cds.
368	TTTTTTACAAGAAGGAA	HTC	BC007833	phosphatidylinositol-4-phosphate 5-kinase, type I, alpha, mRNA, complete cds.
369	CCCTGCCTTGTCCCTCT	cDNA	DQ323888	mutant truncated midkine A (MDK) mRNA, complete cds.
''	''	cDNA	DQ323889	mutant truncated midkine B (MDK) mRNA, complete cds.
''	''	cDNA	DQ323890	mutant truncated midkine C (MDK) mRNA, complete cds.
370	CTTCTAGGGAGCGCCTC	EST	BF060733	30 Hs.13999 SIN3 homolog B, transcription regulator (yeast)
371	GAAACAAATAAAAGATC	HTC	BC041663	tumor necrosis factor (ligand) superfamily, member 4, mRNA, complete cds.
372	GCTTCATTAAACGTTTA	EST	AA665698	29 Hs.516866 Solute carrier family 23 (nucleobase transporters), member 2
''	''	EST	AI918594	2 Hs.594775 Transcribed locus
373	CAGCCGTGATCAAGGGA	EST	AA010640	44 Hs.532790 N-myristoyltransferase 1
''	''	EST	AA767237	1 Hs.601704 Transcribed locus, moderately similar to NP_032733.1 N-myristoyltransferase 1 [Mus musculus]
374	AAAACTGGCACACCTAT	EST	BU676810	2 Hs.597624 Transcribed locus, strongly similar to XP_849074.1 PREDICTED: similar to Protein C2orf25, mitochondrial precursor isoform 2 [Canis familiaris]
375	GATGCTGTTATTTTTCC	HTC	AL117637	mRNA; cDNA DKFZp434I225 (from clone DKFZp434I225).
376	GACCAGGCCCTCAAGTC	HTC	BC011776	tropomyosin 2 (beta), mRNA, complete cds.
377	CCTGCCAAAGACGTGTC	EST	AA668590	26 Hs.514303 Prohibitin
378	GAACGACCTAGGTTTTG	EST	BM510894	5 Hs.517172 Death inducer-obliterator 1
379	GCGCTGGAGTGAGATGG	HTC	BC000198	splicing factor 3b, subunit 5, 10kDa, mRNA, complete cds.
380	AAAAGGTTATGTAATAA	HTC	BC000357	sorting nexin 1, mRNA, complete cds.
381	CTGTTATAGGATCTACA	EST	AA772630	14 Hs.499145 YME1-like 1 (S. cerevisiae)
382	AATGCAACAAGGGAGGC	EST	BQ672189	6 Hs.535711 Trafficking protein, kinesin binding 1
383	CAATGCTGCCAGCATTG	-	-	no match
384	GCTTACCTTTCCTGCCT	EST	AA658021	47 Hs.7753 Calumenin
''	''	EST	BF057219	1 Hs.657862 G protein-coupled receptor 19
''	''	EST	BU679007	1 Hs.723322 Transcribed locus
385	GTGCCAAACACAGTGCC	HTC	BC050672	heparan-alpha-glucosaminide N-acetyltransferase, mRNA (cDNA clone IMAGE:6199292), with apparent retained intron.
''	''	HTC	CR749838	mRNA; cDNA DKFZp686G24175 (from clone DKFZp686G24175).
386	TAATTTGAGACAAGACC	EST	AA099552	5 Hs.378996 Cell division cycle 73, Paf1/RNA polymerase II complex component, homolog (S. cerevisiae)
387	GAGATGAAATGCCTTTG	cDNA	AF236637	uridine-cytidine kinase 2 (UCK2) mRNA, complete cds.
388	GTCCGGTGGTTTGTAGT	HTC	AL512734	mRNA; cDNA DKFZp762N174 (from clone DKFZp762N174).
389	GAAATCCGCACTTTCCT	cDNA	U60266	lysosomal alpha-mannosidase (manB) mRNA, complete cds.
390	GCTTCCATCTGAGCCAC	HTC	BC003164	membrane bound O-acyltransferase domain containing 7, mRNA, complete cds.
391	TAAATCATTGCTTAACC	HTC	AF190156	MSTP153 (MST153) mRNA, complete cds.
''	''	HTC	AF190160	MSTP157 (MST157) mRNA, complete cds.
392	TTGAGCCAGCCAGAGAA	cDNA	U94832	Human KH type splicing regulatory protein KSRP mRNA, complete cds.
393	ATGGCAAGGGACAAAGC	EST	AA722238	7 Hs.25425 Chromosome 17 open reading frame 76
''	''	EST	AA010486	11 Hs.368934 Non-protein coding RNA 188
394	TATTAAAATCTTTTGCC	-	-	no match
395	GAGACCTTCTTCTACCG	cDNA	AY569437	U2 small nuclear RNA auxiliary factor 1-like 3 splicing variant 1 mRNA, complete cds, alternatively spliced.
396	GGATTAATATCCAATTG	cDNA	AF205218	NS1-binding protein-like protein mRNA, complete cds.
397	CTTAATAAAAGTGCTGA	HTC	BC001716	poly(A) binding protein interacting protein 2, mRNA, complete cds.
398	AGATGTGTCACTGATTT	EST	BM680468	7 Hs.183817 Ubiquitin specific peptidase 31
399	ATGCAGAGATTCAGGTT	HTC	BC050683	zinc finger protein 410, mRNA, complete cds.
400	GAAAAAAATAAATTTCT	HTC	BC034950	TANK-binding kinase 1, mRNA, complete cds.
401	GTCTTACTTTCCAACTC	cDNA	AK297422	cDNA FLJ55104 complete cds, moderately similar to Trafficking protein particle complex subunit4.
402	AGGGACTTGTGTGACCT	HTC	BC142954	carnitine palmitoyltransferase 1B (muscle), mRNA, complete cds.
403	CCCCGCCAAGTACTGCA	HTC	BC141818	calponin 2, mRNA, complete cds.
404	GATTTTTTTTTTGGGGG	HTC	BC047705	chromosome 1 open reading frame 201, mRNA, complete cds.
''	''	HTC	BC040212	chromosome 1 open reading frame 201, mRNA (cDNA clone IMAGE:4826357), with apparent retained intron. Warning ! LongSAGE tag has been extracted from an IRE
405	AAATAATGGGAATTGGT	EST	H15296	1 Hs.482301 Small glutamine-rich tetratricopeptide repeat (TPR)-containing, beta
406	CCCACAATCCCTTTCTA	HTC	BC146797	nibrin, mRNA, complete cds.
''	''	HTC	BC071590	cDNA clone IMAGE:30343504, containing frame-shift errors.
407	GTCAGGACAGTCAGCCA	EST	BM674019	18 Hs.418966 Zinc finger and BTB domain containing 40
408	GGCAAAATCTGTCTAGC	EST	BU683337	4 Hs.28020 EPM2A (laforin) interacting protein 1
409	TTCCCTCGTGATCCCAA	HTC	BC000629	aspartyl-tRNA synthetase, mRNA, complete cds.
''	''	HTC	CR749809	mRNA; cDNA DKFZp781B11202 (from clone DKFZp781B11202).
410	ATGCCCCTGCAGTTCCT	EST	BM840775	4 Hs.438906 Chromosome 22 open reading frame 30
411	GCCACTACCCCACTGTT	cDNA	AF212231	GL010 mRNA, complete cds.
412	ACCTGGCCTGATGTGGA	HTC	BC066962	SRR1 domain containing, mRNA, complete cds.
413	CACCCTGTACAGTTGCC	HTC	BC001382	solute carrier family 29 (nucleoside transporters), member 1, mRNA, complete cds.
''	''	HTC	BC095398	cDNA clone IMAGE:30348758, containing frame-shift errors.
414	GGAGATGGAGCCACATT	EST	AA992722	18 Hs.188757 Potassium channel tetramerisation domain containing 20
''	''	EST	CR744213	1 Hs.690310 Transcribed locus
415	CAGCATCTAATAAGAGT	cDNA	AF112213	putative Rab5-interacting protein mRNA, complete cds.
''	''	cDNA	AF274936	PNAS-11 mRNA, complete cds.
416	AGGAGCTGCTGTACAAC	cDNA	U65579	Human mitochondrial NADH dehydrogenase-ubiquinone Fe-S protein 8, 23 kDa subunit precursor (NDUFS8) nuclear mRNA encoding mitochondrial protein, complete cds.
417	CCGCCTCCGGGAATGAG	HTC	BC000611	small nuclear ribonucleoprotein polypeptide N, mRNA, complete cds.
''	''	HTC	BC000445	cDNA clone IMAGE:2820873, **** WARNING: chimeric clone ****.
''	''	HTC	BC010057	cDNA clone IMAGE:3945980, **** WARNING: chimeric clone ****.
''	''	HTC	BC018809	cDNA clone IMAGE:2820501.
''	''	HTC	BC035280	Homo sapiens, small nuclear ribonucleoprotein polypeptide N, clone IMAGE:5179670, mRNA.
''	''	HTC	BC063608	cDNA clone IMAGE:4940200, **** WARNING: chimeric clone ****.
418	CAGACGCTCCGATTTCT	HTC	AF078858	PTD003 mRNA, complete cds.
419	CTCTGATGCAGTGCCCT	cDNA	U60325	Human DNA polymerase gamma mRNA, nuclear gene encoding mitochondrial protein, complete cds.
420	TGTTGGACAACTCAGCT	-	-	no match
421	TTTGTATATAGATACAG	EST	AA907152	6 Hs.455089 Zinc finger protein 518B
422	AAAACAAAAAGAAACCC	cDNA	AF220187	uncharacterized hypothalamus protein HT013 mRNA, complete cds.
423	GCACAACAAGAACTGTC	cDNA	AF183409	transmembrane protein PT27 mRNA, complete cds.
424	GATTCATAAATACATAA	EST	BE501093	31 Hs.372688 Rho-related BTB domain containing 2
425	ATGAAAAGATGGTATGA	EST	AA837880	7 Hs.493919 Myelin protein zero-like 1
426	ATCGGATCCCCCACCCA	-	-	no match
427	ATTGGAGCGCAACCAGC	EST	BF109634	10 Hs.369762 Enolase superfamily member 1
428	GGTTGATCACCTAGAGG	HTC	BC004185	chromosome 16 open reading frame 35, mRNA, complete cds.
429	GAAAGTTATTGATCTCT	EST	BU624338	4 Hs.482976 Chromosome 5 open reading frame 30
''	''	EST	R52538	1 Hs.594642 Transcribed locus
430	AATGAACAATAAAGCCC	HTC	BC048212	ninjurin 1, mRNA, complete cds.
''	''	HTC	BC050271	mRNA similar to RIKEN cDNA 5730551F12 gene (cDNA clone IMAGE:3913714).
431	AGCGATTCTAAGCCCAC	EST	BU621090	5 Hs.710126 Kelch-like 9 (Drosophila)
432	GCAACAGCAATAGGATT	HTC	BC009480	Sec61 gamma subunit, mRNA, complete cds.
''	''	HTC	AF054184	Sec61 gamma mRNA, complete cds.
433	ATGACCTCAACAGTGGA	HTC	BC005105	hypothetical protein MGC16385, mRNA (cDNA clone IMAGE:3636649).
''	''	HTC	BC040698	hypothetical protein MGC16385, mRNA (cDNA clone IMAGE:6155608).
434	GATTTTGCACTGTAGAC	HTC	BC006983	non-metastatic cells 7, protein expressed in (nucleoside-diphosphate kinase), mRNA, complete cds.
435	GACCACACACCCACCCA	-	-	no match
436	TTGGGGAAACAAGAAAA	EST	AA031931	12 Hs.488143 Biliverdin reductase A
437	GGGTTACAAATAAAATA	EST	BF436058	4 Hs.709193 Ras homolog gene family, member Q
438	GACAGTGACGCAAGGAC	HTC	BC002580	zinc finger protein 593, mRNA, complete cds.
439	GGGAGAGATTGGGATTA	cDNA	AF155827	proliferation-associated SNF2-like protein (SMARCA6) mRNA, complete cds.
''	''	cDNA	BX538033	mRNA; cDNA DKFZp686J0676 (from clone DKFZp686J0676); complete cds.
440	TGTTTATAAAAAATGGT	cDNA	AF039652	ribonuclease H type II mRNA, complete cds.
''	''	cDNA	AF048994	ATCC158373 ribonuclease H1 (rnh1) mRNA, complete cds.
''	''	cDNA	AF048995	ATCC159806 ribonuclease H1 (rnh1) mRNA, complete cds.
441	AACGAGTACAACGCGCT	cDNA	AF153686	calcium binding protein precursor, mRNA, complete cds.
''	''	cDNA	AF178986	calcium binding protein Cab45 precursor, mRNA, complete cds.
442	CACACCCCTGAACCACG	HTC	BC034238	progesterone receptor membrane component 1, mRNA, complete cds.
443	TTTACAAACCTCAAGCC	HTC	BC002704	signal transducer and activator of transcription 1, 91kDa, mRNA, complete cds.
444	CAGCTAAACGATGAAGA	EST	BF434473	8 Hs.339453 ERGIC and golgi 2
445	ACTGAGGTGCCTCCCAA	HTC	BC014388	fibroblast growth factor (acidic) intracellular binding protein, mRNA, complete cds.
''	''	HTC	BC012366	cDNA clone IMAGE:4650852, **** WARNING: chimeric clone ****.
446	CAGTTCCATAAATGCAG	HTC	BC013162	selenoprotein K, mRNA, complete cds.
''	''	HTC	AF085359	HSPC030 mRNA, complete cds.
''	''	HTC	AF161415	HSPC297 mRNA, partial cds.
447	GTTTATGATCTCTATAA	cDNA	AB062403	OK/SW-cl.86 mRNA for 5-aminoimidazole-4-carboxamide-1-bata-D-ribon ucleotid transformylase/inosinicase, complete cds.
448	CCTAAGGGAGACATTTA	HTC	BC028131	TATA box binding protein (TBP)-associated factor, RNA polymerase I, C, 110kDa, mRNA, complete cds.
449	GAAATTAGGGAAGCCTT	EST	BF222050	24 Hs.167115 Endonuclease domain containing 1
''	''	EST	R38888	1 Hs.594553 Transcribed locus
450	CCACCCCGAATGGCTCA	HTC	BC000916	transmembrane BAX inhibitor motif containing 6, mRNA, complete cds.
451	AACTTTTGTATTTTTCA	EST	BG152836	3 Hs.478673 Interleukin 1 receptor accessory protein
452	TGCCTGCTCCTGGCATT	cDNA	AF073483	p5326 mRNA, complete cds.
453	GGGGACTGGTGATATGT	EST	AA706665	21 Hs.155342 Protein kinase C, delta
454	TGATGTGATCAGATGCT	HTC	BC010276	beclin 1, autophagy related, mRNA, complete cds.
455	GAGCTTTAATAAAGGCA	EST	AI521350	2 Hs.438314 Transcribed locus
456	GAATGCGAAGAGCAACA	EST	AA831233	7 Hs.486542 BCL2-associated transcription factor 1
''	''	EST	BM669894	1 Hs.617546 Transcribed locus
457	TTCCGGTTCCATCCAAA	HTC	BC002356	nucleobindin 1, mRNA, complete cds.
458	AGCAGCGTGGGAAGAAG	cDNA	AY358090	clone DNA108774 I-branching enzyme (UNQ3058) mRNA, complete cds.
459	TAAAGAACTATTTTTTT	HTC	BC002901	pseudouridylate synthase 1, mRNA, complete cds.
''	''	HTC	AF318369	pp8985 mRNA, complete cds.
460	TACTGGAAGTGGATAAC	HTC	BC023508	serine/threonine kinase 17a, mRNA, complete cds.
461	GCGATTAATTAAATTAT	EST	AI042265	6 Hs.327736 Kinesin family member 5B
462	TAGATTTCAATAATTGA	cDNA	U29165	Human MOP1 mRNA, complete cds.
463	ACCCACAGTGCTGGCCT	cDNA	AF109134	7-60 mRNA, complete cds.
464	TGGAGATGTGAATGCCT	HTC	BC051868	ubiquitin-conjugating enzyme E2O, mRNA, complete cds.
''	''	HTC	AL832432	mRNA; cDNA DKFZp762G013 (from clone DKFZp762G013).
465	CTTGCCTGAAGCTTCGG	HTC	BC004101	bridging integrator 1, mRNA, complete cds.
''	''	HTC	BC012747	cDNA clone IMAGE:3628064, **** WARNING: chimeric clone ****.
''	''	HTC	AL713697	mRNA; cDNA DKFZp547F068 (from clone DKFZp547F068).
466	AAAGAGAAAGACTGATT	HTC	BC015961	adrenomedullin, mRNA, complete cds.
467	AATAAAGCAATAAAATT	EST	AA769655	58 Hs.518326 Stress-associated endoplasmic reticulum protein 1
468	GATCCAGTTGTCAAGTC	HTC	BC110861	heat shock 70kDa protein 4, mRNA, complete cds.
469	ATGGGAACCAGTGGTTA	HTC	BC000493	developmentally regulated GTP binding protein 2, mRNA, complete cds.
''	''	HTC	BC062572	developmentally regulated GTP binding protein 2, mRNA (cDNA clone IMAGE:5185839), with apparent retained intron.
470	TTTTTGTATTATGTATC	HTC	BC024305	thioredoxin interacting protein, mRNA (cDNA clone IMAGE:4901203).
''	''	HTC	CR609336	full-length cDNA clone CS0DI068YI03 of Placenta Cot 25-normalized of (human).
471	ATATTAGCAAAGGTAAA	EST	BG109590	3 Hs.165195 VAMP (vesicle-associated membrane protein)-associated protein A, 33kDa
''	''	EST	BM968324	2 Hs.707296 Transcribed locus
472	GACTCCCAGGAGACAGT	HTC	BC051360	RAB11 family interacting protein 3 (class II), mRNA, complete cds.
473	TTGGGTTTTCCCTCCCA	HTC	BC045620	nucleoporin 214kDa, mRNA, complete cds.
''	''	HTC	BX537986	mRNA; cDNA DKFZp686J0330 (from clone DKFZp686J0330).
474	TGGTGCAGCATTCAGTG	EST	R50791	1 Hs.325631 MIF4G domain containing
475	GAGGACCCAACAGGAGG	HTC	BC017342	cyclin-dependent kinase 10, mRNA, complete cds.
476	CAGGGCTCGCGTGCGGG	HTC	AL110283	mRNA; cDNA DKFZp434P174 (from clone DKFZp434P174).
477	ATCCCTCCCCACTGACC	cDNA	AB178811	mRNA for MURR1, exon 1 to 3 and complete cds.
478	TAGCTGCCTTTGTTACT	HTC	BC014844	dishevelled, dsh homolog 2 (Drosophila), mRNA, complete cds.
479	CCGTCATCCTGCTGCAG	HTC	BC002839	asparagine-linked glycosylation 3, alpha-1,3-mannosyltransferase homolog (S. cerevisiae), mRNA, complete cds.
''	''	HTC	BC021062	asparagine-linked glycosylation 3, alpha-1,3-mannosyltransferase homolog (S. cerevisiae), mRNA (cDNA clone IMAGE:2988939).
480	GAAGAAAACAGCAGCTC	EST	AA825740	3 Hs.602015 Myotrophin
''	''	EST	BM541561	1 Hs.720506 Transcribed locus
481	ATGCCTTGGGATGCCCT	cDNA	AF258553	PP203 mRNA, complete cds.
482	ATCAAGAATCCTGCTCC	HTC	BC021136	interferon, gamma-inducible protein 30, mRNA, complete cds.
''	''	HTC	BC063240	cDNA clone IMAGE:4837855, **** WARNING: chimeric clone ****.
483	ATCAACTGGAGGCTCAG	EST	AA652277	39 Hs.654599 Nucleobindin 2
484	CCTCCACCTAGAAGCTG	HTC	BC000452	peroxiredoxin 2, mRNA, complete cds.
''	''	HTC	BC064138	peroxiredoxin 2, mRNA (cDNA clone IMAGE:6176908).
485	CTCTGATAACTGCCTTT	EST	AA001403	17 Hs.132642 Zinc metallopeptidase (STE24 homolog, S. cerevisiae)
''	''	EST	AA744863	3 Hs.721062 Transcribed locus
486	GAAAATGTACTGTGATC	EST	AI416980	3 Hs.564533 Chromosome 17 open reading frame 63
487	AGCTGGTTTCCCACAAA	EST	BM821413	6 Hs.643514 Etoposide induced 2.4 mRNA
488	ACACCAAAAGGACCTTC	-	-	no match
489	GTAATTCTCAAGTGCTT	EST	BQ130581	4 Hs.498548 RNA binding motif protein 17
''	''	EST	BQ447648	1 Hs.620308 Transcribed locus
490	AAGCTGTTTATTGACAG	EST	CA437615	1 Hs.722315 Transcribed locus
491	AAAAATAGCATACTGGA	EST	BE855945	11 Hs.633036 CDNA FLJ38469 fis, clone FEBRA2021892
492	TCAAGTTCACTGCCTGT	EST	AA033710	24 Hs.643910 SRY (sex determining region Y)-box 4
493	AGGCCAAGGGCTCCACT	HTC	BC001273	UDP-galactose-4-epimerase, mRNA, complete cds.
''	''	HTC	BC056880	cDNA clone IMAGE:6147671, containing frame-shift errors.
494	TGTTAGCAAATCACCTT	EST	AA749230	14 Hs.369368 Glutamine and serine rich 1
''	''	EST	CN285613	2 Hs.707069 Transcribed locus
495	AAAATAAAGCCATTCTT	EST	BF511033	12 Hs.598836 NMD3 homolog (S. cerevisiae)
496	ACACTGCCCATTGCTCG	cDNA	AF035555	17beta-hydroxysteroid dehydrogenase type 10/short chain L-3-hydroxyacyl-CoA dehydrogenase (HSD17B10/SCHAD) mRNA, complete cds; nuclear gene for mitochondrial product.
''	''	cDNA	AF069134	cDNA selection clone ADS9 putative short-chain type dehydrogenase/reductase mRNA, complete cds.
''	''	cDNA	U96132	amyloid beta-peptide binding protein (ERAB) mRNA, complete cds.
497	GTTCCAAGCAATGAGTG	HTC	BC041166	necdin-like 2, mRNA, complete cds.
498	TATTTTTGTTACAAATC	cDNA	AF077367	thioredoxin reductase GRIM-12 mRNA, complete cds.
499	ATAATTAAATTAAAACA	HTC	BC094879	potassium channel tetramerisation domain containing 3, mRNA, complete cds.
''	''	HTC	AL834389	mRNA; cDNA DKFZp434P112 (from clone DKFZp434P112).
500	AAACCAGGGCCCTCTTC	HTC	BC010892	COMM domain containing 9, mRNA, complete cds.
''	''	HTC	AF161515	HSPC166 mRNA, complete cds.
''	''	HTC	AL136688	mRNA; cDNA DKFZp564G0678 (from clone DKFZp564G0678).
501	CTTTGTTTAATGGATTT	HTC	BC017708	ubiquitin-conjugating enzyme E2Q family member 2, mRNA, complete cds.
''	''	HTC	AL117641	mRNA; cDNA DKFZp434L235 (from clone DKFZp434L235).
''	''	HTC	AL832429	mRNA; cDNA DKFZp762C143 (from clone DKFZp762C143).
502	GGGACGAGAAGGGATTT	-	-	no match
503	TCAAGCCATCAGCAAGG	EST	BG370371	5 Hs.326035 Early growth response 1
''	''	EST	BG222532	19 Hs.708393 Transcribed locus
504	TACCAGCACAGCAATTG	HTC	BC018805	NOP58 ribonucleoprotein homolog (yeast), mRNA (cDNA clone IMAGE:4905882).
505	GGCCTGGAATTTCCTTT	EST	AA430210	2 Hs.596463 Transcribed locus
506	AGCCTAAGGACCATTCT	-	-	no match
507	AAATAGATCCACCTGCT	EST	BF109607	5 Hs.476018 Catenin (cadherin-associated protein), beta 1, 88kDa
''	''	EST	AI870260	3 Hs.712929 Transcribed locus
508	CAAAATAATGTAAAAAT	-	-	no match
509	CTACTGTTGGCTATCCA	EST	AA725851	28 Hs.136905 HECT, UBA and WWE domain containing 1
510	GTATAATCAGACTGGTA	-	-	no match
511	TAAATAAAATTGGAGCT	-	-	no match
512	TGTCGGGAAATTCCTCA	EST	BM669673	12 Hs.309403 Ciliary rootlet coiled-coil, rootletin
513	ATGGCTTTGTTTTGGTT	EST	BF110101	30 Hs.480597 Ubiquitin specific peptidase 33
''	''	EST	AA854103	1 Hs.721113 Transcribed locus
514	GGCTGGAGCCGCTTTGG	HTC	BC000662	meteorin, glial cell differentiation regulator, mRNA, complete cds.
515	AGATTATATTGGTTTCC	EST	AW197690	1 Hs.572518 UDP-glucose dehydrogenase
516	AGGCAACTGGCTTTGAC	EST	BE675499	21 Hs.696093 Transcribed locus
517	GCCCCAGGTAGGGGGAC	HTC	BC001164	proteasome (prosome, macropain) 26S subunit, non-ATPase, 8, mRNA, complete cds.
518	TAACCATTTTAACTCTC	HTC	BC003060	fucosidase, alpha-L- 2, plasma, mRNA, complete cds.
519	GAGAGCACCCTGAGGAC	HTC	BC050547	paired immunoglobin-like type 2 receptor beta, mRNA, complete cds.
''	''	HTC	BC035846	paired immunoglobin-like type 2 receptor beta, mRNA (cDNA clone IMAGE:5745486), **** WARNING: chimeric clone ****. Warning ! LongSAGE tag has been extracted from an IRE
''	''	HTC	BC040122	paired immunoglobin-like type 2 receptor beta, mRNA (cDNA clone IMAGE:4177627), with apparent retained intron. Warning ! LongSAGE tag has been extracted from an IRE
''	''	HTC	AL834317	mRNA; cDNA DKFZp434F086 (from clone DKFZp434F086). Warning ! LongSAGE tag has been extracted from an IRE
''	''	HTC	AL834336	mRNA; cDNA DKFZp434O079 (from clone DKFZp434O079). Warning ! LongSAGE tag has been extracted from an IRE
520	TAATGCTAAAACTGAAA	HTC	BC007049	regulator of G-protein signaling 2, 24kDa, mRNA, complete cds.
''	''	HTC	BC044742	regulator of G-protein signaling 2, 24kDa, mRNA (cDNA clone IMAGE:4829698).
521	TACCCCTCTCAGGCTGC	EST	AA737606	21 Hs.355888 Phospholipase C, beta 2
522	CTTCTGCAAATTCGAAT	EST	BF814516	15 Hs.14846 Solute carrier family 7 (cationic amino acid transporter, y+ system), member 1
''	''	EST	AI097630	5 Hs.596743 Transcribed locus
''	''	EST	BG260721	1 Hs.679239 Transcribed locus
523	AAAACTTAGAGAGGTAC	EST	AA644310	41 Hs.278573 CD59 molecule, complement regulatory protein
524	AGAGCAAACCGTAGTCC	HTC	BC016657	procollagen-lysine 1, 2-oxoglutarate 5-dioxygenase 1, mRNA, complete cds.
525	CCACAACCTGGGCTCCT	HTC	BC011783	RNA pseudouridylate synthase domain containing 1, mRNA, complete cds.
''	''	HTC	BC036279	RNA pseudouridylate synthase domain containing 1, mRNA (cDNA clone IMAGE:3853614).
526	CAGTTACTTAGGGACAA	HTC	BC001359	tyrosine 3-monooxygenase/tryptophan 5-monooxygenase activation protein, beta polypeptide, mRNA, complete cds.
''	''	HTC	CR603709	full-length cDNA clone CS0DI053YI08 of Placenta Cot 25-normalized of (human).
''	''	HTC	CR614687	full-length cDNA clone CS0DI063YF02 of Placenta Cot 25-normalized of (human).
527	AAACCCAAGCTGAATAG	-	-	no match
528	ATGATGCGGTGTGCCAG	cDNA	BX538343	mRNA; cDNA DKFZp686I04222 (from clone DKFZp686I04222); complete cds.
529	ACATACAACTGAACCCT	HTC	BC002589	proteasome (prosome, macropain) 26S subunit, ATPase, 2, mRNA, complete cds.
530	AACTCCCAGTTTGCGAA	cDNA	AF087853	growth arrest and DNA damage inducible protein beta (GADD45B) mRNA, complete cds.
''	''	cDNA	AF090950	negative growth-regulatory protein MyD118 (MYD118) mRNA, complete cds.
531	GGGCAGAATTGCCAAGG	EST	AA730209	47 Hs.460468 Exportin 6
532	CTCACAAGTTTTGGGAA	EST	AA742226	14 Hs.643526 Nucleoporin 160kDa
''	''	EST	BF513896	1 Hs.714476 Transcribed locus
533	GTTTACTATGAAAAGTC	EST	BF109020	12 Hs.126221 Trafficking protein particle complex 10
''	''	EST	AI208824	1 Hs.713896 Transcribed locus
534	GGAGGGGGCTTGAAGCC	cDNA	AY357727	progerin mRNA, complete cds.
535	AGCTTTTCTCGCAGGAA	HTC	AL049417	mRNA; cDNA DKFZp586O1919 (from clone DKFZp586O1919).
536	GTGTGCTGGCTTAAAAT	EST	AA643695	21 Hs.634632 Interferon gamma receptor 2 (interferon gamma transducer 1)
537	GCAAGCAAACATTTACA	HTC	BC018608	abhydrolase domain containing 13, mRNA (cDNA clone IMAGE:3918528).
538	CAGGTCATTGCTCTGAA	EST	CA433172	4 Hs.631827 Annexin A7
''	''	EST	BU676597	1 Hs.705617 Transcribed locus
539	CCCTGCTCCTCCCTAGA	cDNA	AF042346	putative phenylalanyl-tRNA synthetase beta-subunit mRNA, complete cds.
540	ACCTCCCCAGGACAGAG	HTC	BC031244	dual-specificity tyrosine-(Y)-phosphorylation regulated kinase 4, mRNA, complete cds.
''	''	HTC	CR615549	full-length cDNA clone CS0DL011YI01 of B cells (Ramos cell line) Cot 25-normalized of (human).
541	TGGAACAGGATGCCCAC	HTC	BC000814	TGFB-induced factor homeobox 1, mRNA, complete cds.
542	TACGTTGCAGCTTAACA	cDNA	AF064607	GC20 protein mRNA, complete cds.
''	''	cDNA	AF263452	translational factor eIF-1 mRNA, complete cds.
543	CACACCAGTTACTTCCT	HTC	BC008675	chromosome 7 open reading frame 42, mRNA, complete cds.
544	AAAATAAAGCTCACTGT	cDNA	BX537529	mRNA; cDNA DKFZp686F11102 (from clone DKFZp686F11102); complete cds.
545	ATGTAAAGAATATGTGA	HTC	BC010960	ATPase, H+ transporting, lysosomal 42kDa, V1 subunit C1, mRNA, complete cds.
546	GCAGAAGCACAGGTTCT	HTC	BC070077	serine/threonine kinase 10, mRNA, complete cds.
''	''	HTC	AF119894	PRO2729 mRNA, complete cds.
547	GGTTTTTAGTGCCTACT	EST	BM144557	6 Hs.535319 CREB/ATF bZIP transcription factor
548	TGGGAAAACTCCGCCTT	HTC	BC091485	cytochrome b-561, mRNA, complete cds.
549	GGTCAGAGAAAAAGAAA	EST	DA084336	1 Hs.529862 Casein kinase 1, alpha 1
''	''	EST	BU675892	2 Hs.712879 Transcribed locus
550	TGTAACTTCCTCACGTT	HTC	AL133587	mRNA; cDNA DKFZp434I139 (from clone DKFZp434I139).
551	GTGCCAGGGAATTACAA	EST	BM998747	4 Hs.653144 RUN and FYVE domain containing 2
552	GAGTCTGTTCGTGACTC	HTC	BC011933	chromosome 6 open reading frame 153, mRNA, complete cds.
''	''	HTC	AF161371	HSPC253 mRNA, partial cds.
553	AGATTTTGGAAGAAGTT	EST	AA806509	5 Hs.280342 Protein kinase, cAMP-dependent, regulatory, type I, alpha (tissue specific extinguisher 1)
554	AAACCCGAAGACAAGAA	HTC	BC004132	lysyl-tRNA synthetase, mRNA, complete cds.
''	''	HTC	BC013246	lysyl-tRNA synthetase, mRNA (cDNA clone IMAGE:4339500).
555	AAGTGAAACACCAAAGT	EST	AW411440	2 Hs.593793 Transcribed locus
556	AAATGTAATTTACTTGG	cDNA	AF157325	sterol regulatory element binding protein 3 (SREBP3) mRNA, complete cds.
557	CTGGCCGACTTCATCGA	cDNA	U88153	PELP1 mRNA, complete cds.
558	CTGCTAAGATGCGAGCA	cDNA	AF201694	vacuolar protein sorting 33B (VPS33B) mRNA, complete cds.
''	''	cDNA	AF308803	vacuolar protein sorting protein 33B (VPS33B) mRNA, complete cds.
559	TTCTCTCCACATCCGTA	cDNA	AF141310	polyamine modulated factor-1 (PMF1) mRNA, complete cds.
560	TGATGGGCATTGAGCCA	HTC	BC004169	DCN1, defective in cullin neddylation 1, domain containing 5 (S. cerevisiae), mRNA, complete cds.
''	''	HTC	BC021074	DCN1, defective in cullin neddylation 1, domain containing 5 (S. cerevisiae), mRNA (cDNA clone IMAGE:3051098).
561	ACAAGAAAGGAGTAAGT	EST	AA766268	1 Hs.632268 DSN1, MIND kinetochore complex component, homolog (S. cerevisiae)
562	GGTCTTATTTTCACCCT	HTC	CR749406	mRNA; cDNA DKFZp686N1768 (from clone DKFZp686N1768).
563	TTCATAAAGAGGATTAT	EST	BE856053	13 Hs.370475 LUC7-like 2 (S. cerevisiae)
564	GGCCAAAGGCCAAGGGG	HTC	BC002524	sorting nexin 17, mRNA, complete cds.
''	''	HTC	BC021108	sorting nexin 17, mRNA (cDNA clone IMAGE:4622841), with apparent retained intron.
''	''	HTC	BC032320	sorting nexin 17, mRNA (cDNA clone IMAGE:5225353), containing frame-shift errors.
565	AAAGAGTCGGGGCTGGA	EST	BF514132	6 Hs.515550 Chromosome 19 open reading frame 63
566	AGCTGAGCTAACACCAC	cDNA	AF060222	deoxyribonuclease II mRNA, complete cds. Warning ! LongSAGE tag has been extracted from an IRE
567	AGGCCTCCCCAGCCTGT	EST	BM994381	1 Hs.657632 Cleavage and polyadenylation specific factor 2, 100kDa
''	''	EST	BM970179	1 Hs.696087 Ankyrin repeat and FYVE domain containing 1
568	GCTCTGATGTTCAGTTT	EST	AA744635	12 Hs.31016 Metal response element binding transcription factor 2
569	TCATACTATTATGAATG	EST	AI453160	2 Hs.656244 Chromatin modifying protein 1B
570	CAGCAGTCCTACAACAC	HTC	BC151209	tubulin, gamma complex associated protein 6, mRNA, complete cds.
''	''	HTC	BC035709	tubulin, gamma complex associated protein 6, mRNA (cDNA clone IMAGE:5577966), with apparent retained intron.
571	GATTTGAAATGAACTCA	HTC	BC013308	cDNA clone IMAGE:3028490, containing frame-shift errors.
572	TCAGTGCGCAGCACTTA	EST	AA829525	12 Hs.497873 WD repeat domain 26
573	ATCTGAGTGCATACCCT	cDNA	AF318576	UPF3X (UPF3X) mRNA, complete cds.
574	ACGAGCTGGAGCAGATC	HTC	BC000566	RAB, member of RAS oncogene family-like 4, mRNA, complete cds.
575	GGGCCAGTTTATTGCAG	EST	BE646071	1 Hs.454534 Upstream transcription factor 2, c-fos interacting
576	CATTATGATAGTTTCCC	EST	BI495182	4 Hs.437366 Proteasome (prosome, macropain) 26S subunit, ATPase, 2
577	TCCAGGAAACTTGTAAC	cDNA	AF071748	cathepsin F (CATSF) mRNA, complete cds.
''	''	cDNA	AF071749	cathepsin F (CATSF) mRNA, complete cds.
''	''	cDNA	AF088886	cathepsin F precursor, mRNA, complete cds.
578	AAAATGTACTGTGCTAA	HTC	CR590513	full-length cDNA clone CS0DB001YE06 of Neuroblastoma Cot 10-normalized of (human).
579	GTTTCAGGAGTTTATTT	cDNA	AB023430	Bit mRNA, complete cds.
580	GCCTCTTCCCCACCTCT	HTC	BC035511	family with sequence similarity 100, member B, mRNA, complete cds.
581	TCAAAAGACCTCAAGGT	-	-	no match
582	AAGTTTCCAATAATTTT	cDNA	AF097996	protein phosphatase X (PPX) mRNA, complete cds.
583	GACTCTGTGTTTAAGGA	HTC	BC052303	Rho GTPase activating protein 4, mRNA, complete cds.
584	CTTTTATATGTGAAATA	EST	BQ014897	10 Hs.34576 Tax1 (human T-cell leukemia virus type I) binding protein 1
585	ATACAGAAATAAATGAT	EST	AI350920	1 Hs.656084 Transcribed locus
586	GTAGAGCTTGACCCAAG	HTC	BC110902	poly (ADP-ribose) polymerase family, member 6, mRNA, complete cds.
''	''	HTC	AL122091	mRNA; cDNA DKFZp566D244 (from clone DKFZp566D244).
587	ATTTTGCAGTGTGGAAG	HTC	BC012541	armadillo repeat containing, X-linked 2, mRNA, complete cds.
588	AAATTTTAAAAAAAAAA	HTC	BC053327	heterochromatin protein 1, binding protein 3, mRNA (cDNA clone IMAGE:6573235), with apparent retained intron.
589	TTTGAATTAAAAGAAAG	cDNA	AF100759	transmembrane 4 superfamily protein mRNA, complete cds.
''	''	cDNA	AF120265	tetraspan NET-6 mRNA, complete cds.
590	CATCTGTAAATAATGGT	-	-	no match
591	CTAAGGTGGGTTGGGCT	HTC	BC001095	protein phosphatase 2, regulatory subunit B, delta isoform, mRNA, complete cds.
592	GAATTACAGTGCAACCT	EST	AA923374	13 Hs.653288 Ring finger protein, LIM domain interacting
593	GAGTTAGGCACTTCCTG	HTC	BC060792	acyl-Coenzyme A binding domain containing 3, mRNA, complete cds.
594	TAACCTTCACAACCCGA	HTC	BC024262	Homo sapiens, clone IMAGE:3830652, mRNA.
''	''	HTC	CR627053	mRNA; cDNA DKFZp686A03139 (from clone DKFZp686A03139).
595	GGCTTTCAGCAGCAGAC	HTC	BC010019	mediator complex subunit 8, mRNA, complete cds.
596	TCAAAAAGTAAAAATTC	EST	BQ014851	4 Hs.591095 Protein disulfide isomerase family A, member 3
''	''	EST	BU620128	5 Hs.706346 Elongation factor RNA polymerase II-like 3
597	AGCCTGACTGCCTCTCG	HTC	BC008912	family with sequence similarity 3, member A, mRNA, complete cds.
598	AATTTTTGCTGGAAAGC	EST	AA769593	7 Hs.355606 Transmembrane protein 167A
''	''	EST	AA809853	1 Hs.699494 Transcribed locus
599	AACTCTGATATGATTCA	HTC	AL834427	mRNA; cDNA DKFZp667N066 (from clone DKFZp667N066).
600	TAAGTAAAATAGTTGAA	cDNA	AB100163	CCDC132 mRNA for coiled-coil domain containing 132, transcript variant 1, complete cds.
601	GTTCTCTTTATTGTGAT	-	-	no match
602	TTACGAGGAAGAAACTA	HTC	BC002634	SEC13 homolog (S. cerevisiae), mRNA, complete cds.
603	AAACTGGCAGAAACCCC	EST	BM666381	2 Hs.518250 Coatomer protein complex, subunit gamma
604	GATTTAAATCAATTGTT	EST	BE540276	13 Hs.26837 Tripartite motif-containing 33
605	AACTTGGCTGTAATCAG	HTC	BC031574	mitogen-activated protein kinase 14, mRNA, complete cds.
606	AGAAATCACTGTTGCAA	EST	AA722398	29 Hs.438289 Hydroxyacyl-Coenzyme A dehydrogenase
607	ATGTTCTGTCGGGATTA	EST	CB321949	1 Hs.595572 Transcribed locus
608	CCACTCTGGCTCTGAAG	HTC	BC028337	glucosidase I, mRNA, complete cds.
609	GGAAAATTGCTCACGAC	-	-	no match
610	ATCCCACTGCAGATGTT	HTC	BC001546	brix domain containing 2, mRNA, complete cds.
611	AAATATGTTTATTATCA	HTC	BC000229	MIS12, MIND kinetochore complex component, homolog (yeast), mRNA, complete cds.
''	''	HTC	AL136906	mRNA; cDNA DKFZp434I209 (from clone DKFZp434I209).
612	CAGCGCTGCATTGACTC	HTC	BC000083	cell division cycle 37 homolog (S. cerevisiae), mRNA, complete cds.
613	ATATAATCTGAAAGGGG	HTC	BC001120	lectin, galactoside-binding, soluble, 3, mRNA, complete cds.
614	TGCCCCCAATTTTTCAC	cDNA	AF375884	protein o-fucosyltransferase (POFUT1) mRNA, complete cds.
615	GTTTTTGCTCTACTTTA	EST	AA804214	14 Hs.471096 Amyotrophic lateral sclerosis 2 (juvenile)
616	TATACATTGATTTTGAT	EST	BM069552	7 Hs.464243 Ubiquitin specific peptidase 36
617	GTTCTGTTAAAGGAGTG	HTC	BC011551	zinc finger, C3HC-type containing 1, mRNA, complete cds.
''	''	HTC	AF151050	HSPC216 mRNA, complete cds.
618	ACTGCCCCAACCCCCTT	cDNA	DQ238597	SSP411 (SPATA20) mRNA, complete cds.
619	GTATTTAAATTATTGTT	EST	BE467632	9 Hs.656166 CDNA: FLJ21028 fis, clone CAE07155
''	''	EST	AA713528	5 Hs.719300 Transcribed locus
620	GTGAGGGCTATCTGCTG	HTC	BC146793	plexin B1, mRNA, complete cds.
''	''	HTC	BC066773	cDNA clone IMAGE:30347721, containing frame-shift errors.
621	CGCCGAGCACGAGACAA	EST	AA907319	19 Hs.723407 Similar to hCG41624
622	AGGCGCTTAGAAAAACC	HTC	BC020232	farnesyltransferase, CAAX box, beta, mRNA, complete cds.
''	''	HTC	BC013574	cDNA clone IMAGE:3898137, containing frame-shift errors.
623	CACTGAACTCTTTCCAC	EST	AA737533	5 Hs.172028 Clone MO-30 mRNA sequence
''	''	EST	BF590426	7 Hs.718587 Transcribed locus
624	GTGAAGGCTGGACAAGG	HTC	BC063498	NFKB inhibitor interacting Ras-like 2, mRNA, complete cds.
''	''	HTC	AL137682	mRNA; cDNA DKFZp434N1526 (from clone DKFZp434N1526).
625	AGGACCAGCAAGTTTAT	HTC	BC001255	nuclear cap binding protein subunit 2, 20kDa, mRNA, complete cds.
626	CCCTCTGTGCTAAGCCA	-	-	no match
627	AGGGAGACCTGTGCCTG	HTC	BC046246	jumonji, AT rich interactive domain 2, mRNA, complete cds.
''	''	HTC	CR590032	full-length cDNA clone CS0DK002YF01 of HeLa cells Cot 25-normalized of (human).
628	GCATTTCACTGTAAAGA	EST	CA432400	1 Hs.126517 CD55 molecule, decay accelerating factor for complement (Cromer blood group)
629	AGAAGAACGAGGACTGA	cDNA	U40579	Human deoxyhypusine synthase mRNA, complete cds.
''	''	cDNA	U79262	Human deoxyhypusine synthase mRNA, complete cds.
630	GTCGATAATCACATTTT	EST	CA314054	2 Hs.696074 DEAH (Asp-Glu-Ala-His) box polypeptide 15
631	AAGATTCTGCTATTCCC	HTC	BC001568	CDC5 cell division cycle 5-like (S. pombe), mRNA, complete cds.
632	TCCATAGATTGACAAAG	EST	DA490843	2 Hs.519909 Myristoylated alanine-rich protein kinase C substrate
''	''	EST	BP388315	2 Hs.712658 Transcribed locus
633	GTTCCCCAGTTTCGATG	EST	AA001201	7 Hs.533732 Signal recognition particle 14kDa (homologous Alu RNA binding protein)
634	TGGCACTTCAAAAGGCA	HTC	BC015061	RAB32, member RAS oncogene family, mRNA, complete cds.
635	AGTGGAGGGAAGAGTGA	cDNA	AF034373	ataxin-2-like protein A2LP (A2LG) mRNA, complete cds.
''	''	cDNA	AY188334	ataxin-2-like protein (A2RP) mRNA, complete cds; alternatively spliced.
''	''	cDNA	AY188335	ataxin-2-like protein (A2RP) mRNA, complete cds; alternatively spliced.
''	''	cDNA	AY188336	ataxin-2-like protein (A2RP) mRNA, complete cds; alternatively spliced.
''	''	cDNA	AY188337	ataxin-2-like protein (A2RP) mRNA, complete cds; alternatively spliced.
''	''	cDNA	AY188338	ataxin-2-like protein (A2RP) mRNA, complete cds; alternatively spliced.
636	CAATCAGAATCTCACTG	HTC	BC000429	chromosome 14 open reading frame 2, mRNA, complete cds.
''	''	HTC	AF054175	mitochondrial proteolipid 68MP homolog mRNA, nuclear gene encoding mitochondrial protein, complete cds.
637	ATATTGGGAACCATCTC	-	-	no match
638	CACTCACACAATACCCA	EST	BE784153	1 Hs.518244 Ribophorin I
639	GATTTGAAGTAACTGTA	EST	AA974418	8 Hs.401388 SUMO1/sentrin/SMT3 specific peptidase 2
640	AAGCCCCTGGCATTTGC	cDNA	AF203687	SEC12 (SEC12) mRNA, complete cds.
''	''	cDNA	AF226684	prolactin regulatory element-binding protein (PREB) mRNA, complete cds.
641	TACCCAAATAAACCTCT	EST	BM973386	2 Hs.713718 Transcribed locus
642	TTTCCAATCTCTCTCTC	cDNA	AF022375	vascular endothelial growth factor mRNA, complete cds.
643	AGCACTTTTGCTGGTTC	cDNA	AF113124	FEZ2 protein (FEZ2) mRNA, complete cds.
''	''	cDNA	BX537785	mRNA; cDNA DKFZp779C2259 (from clone DKFZp779C2259); complete cds.
644	TCTTTTTGGGGAGGGGT	EST	BF054827	15 Hs.514132 Suppressor of cytokine signaling 7
645	GGCATCAGGCCAAGTCT	EST	BF515805	1 Hs.594413 Transcribed locus
646	AAGAAATCGTGTAGGTG	HTC	BC001767	LSM1 homolog, U6 small nuclear RNA associated (S. cerevisiae), mRNA, complete cds.
647	GCACAGATTACACAGCT	HTC	BC008194	importin 13, mRNA, complete cds.
''	''	HTC	AL117501	mRNA; cDNA DKFZp434D0635 (from clone DKFZp434D0635).
648	AACATTGGCTTCCTCCA	EST	AA844527	15 Hs.237825 Signal recognition particle 72kDa
649	CCCTCCTCTCCCATTGT	HTC	BC011616	cyclin D3, mRNA, complete cds.
650	GACAATTCTGTACCCCA	EST	BF509820	6 Hs.296031 CDNA clone IMAGE:5262734
651	GCATAGAAAACAATCTA	-	-	no match
652	ATGTAGAGTGTGGTTAT	cDNA	AB062290	OK/SW-cl.29 mRNA for thymidylate synthetase, complete cds.
653	GATTTCAACCCCTGGAG	cDNA	AY349350	RNA export 1-like protein mRNA, complete cds.
''	''	cDNA	U84720	mRNA export protein (RAE1) mRNA, complete cds.
654	CTGGCCTGTGTGATACA	EST	AA724592	14 Hs.487027 Ezrin
655	GCACCCACTGGGTAGGT	HTC	AL834299	mRNA; cDNA DKFZp762C173 (from clone DKFZp762C173).
656	GCAGGAGAAGACTTTGA	cDNA	AF349017	topoisomerase I mRNA, complete cds; nuclear gene for mitochondrial product.
657	GGACGCAAGGACTCCCT	cDNA	AF153685	truncated calcium binding protein mRNA, complete cds.
[truncated: 594 more rows]
